# Supplementary material for: Herbarium specimen sequencing allows precise dating of Xanthomonas citri pv. citri diversification history
Source: Nat Commun. 2023 Jul 20;14:4306. doi: 10.1038/s41467-023-39950-z (PMC10359311; doi:10.1038/s41467-023-39950-z)
Supplement: Supplementary file 4 — Supplementary Dataset 1 [file 41467_2023_39950_MOESM4_ESM.xlsx]

## Sheet: Supplementary Data 1
General characteristics of the historical and modern strains of the study. Labels consist in strain ID, year of collection, Xci pathotype (or other Xanthomonas pathovar: vasculorum= Xanthomonas axonopodis pv. vasculorum; clitoriae= Xanthomonas citri pv. clitoriae; cajani= Xanthomonas citri pv. cajani) and country of origin. Geographical origin areas are described in the Materials and Methods.
N	Label1	Source material	Pathotype	Geographic origin	Isolation Host	GenBank accession ID	Sequence Read Archive accession ID	Publication	Provider2
1	HERB_1845_A_Indonesia	Herbarium tissue	A	South East Asia 2	Citrus aurantiifolia	CP106931	SRR21711661	This study	MNHN, France3
2	HERB_1852_A_India	Herbarium tissue	A	South Asia 1	Citrus medica	CP106932	SRR21721660	This study	Royal Botanic Gardens, UK3
3	HERB_1854_A_Indonesia	Herbarium tissue	A	South East Asia 2	Citrus javanica	CP106933	SRR21721657	This study	Royal Botanic Gardens, UK3
4	HERB_1859_A_Bangladesh	Herbarium tissue	A	South Asia 1	Citrus medica	CP106934	SRR21721656	This study	MNHN, France3
5	HERB_1865_A_India	Herbarium tissue	A	South Asia 1	Citrus medica	CP106935	SRR21721655	This study	Royal Botanic Gardens, UK3
6	HERB_1884_A_Philippines	Herbarium tissue	A	South East Asia 2	Citrus medica	CP106936	SRR21721654	This study	Royal Botanic Gardens, UK3
7	HERB_1911_A_Indonesia	Herbarium tissue	A	South East Asia 2	Citrus aurantiifolia	CP106937	SRR21721653	This study	MNHN, France3
8	HERB_1915_A_Philippines	Herbarium tissue	A	South East Asia 2	Citrus aurantiifolia	CP106938	SRR21721652	This study	MNHN, France3
9	HERB_1922_A_China	Herbarium tissue	A	East Asia 1	Citrus medica	CP106939	SRR21721651	This study	U.S. National Herbarium3
10	HERB_1937_A_Mauritius	Herbarium tissue	A	South West Indian Ocean islands	Citrus sp.	CP072205-CP072207	SRR12792042	Campos et al., 2021	Mauritius Herbarium3
11	HERB_1946_A_Guam	Herbarium tissue	A	Oceania & Pacific	Citrus sp.	CP106940	SRR21721650	This study	US Ntnl Fungus Collections3
12	HERB_1963_A_Nepal	Herbarium tissue	A	South Asia 1	Citrus medica	CP106941	SRR21721659	This study	Royal Botanic Gardens, UK3
13	HERB_1974_A_Mauritius	Herbarium tissue	A	South West Indian Ocean islands	Citrus “lime”	CP106942	SRR21721658	This study	Mauritius Herbarium3
14	C20_1988_A_France-Reunion	Bacterial culture	A	South West Indian Ocean islands	Citrus paradisi	JAABHN000000000	SRR11234852	Richard et al., 2021	NA
15	CFBP-1209_1963_A_China	Bacterial culture	A	East Asia 1	Citrus maxima	JAABAP000000000	SRR11234741	Richard et al., 2021	NA
16	CFBP-2525_1956_A_New-Zealand	Bacterial culture	A	Oceania & Pacific	Citrus limon	JAABCU000000000	SRR11234614	Richard et al., 2021	NA
17	CFBP-2853_1958_A_New-Zealand	Bacterial culture	A	Oceania & Pacific	Citrus sp.	JAABCV000000000	SRR11234592	Richard et al., 2021	NA
18	CFBP-2855_1962_A_Japan	Bacterial culture	A	East Asia 2	Citrus sp.	JAABAW000000000	SRR11234581	Richard et al., 2021	NA
19	CFBP-2857_1976_A_Fiji	Bacterial culture	A	Oceania & Pacific	Citrus aurantiifolia	JAABAO000000000	SRR11234570	Richard et al., 2021	NA
20	CFBP-2865_1976_A_Brazil	Bacterial culture	A	South America	Citrus aurantiifolia	JAAAYX000000000	SRR11234559	Richard et al., 2021	NA
21	CFBP-2908_1980_A_Brazil	Bacterial culture	A	South America	Citrus reticulata	JAAAYY000000000	SRR11234851	Richard et al., 2021	NA
22	FDC-1083_1980_A_Brazil	Bacterial culture	A	South America	Citrus reticulata	CCVZ00000000.1	SRR11234818	Gordon et al., 2015	NA
23	FDC-217_2003_A_Brazil	Bacterial culture	A	South America	Citrus sinensis	CCWY00000000.1	SRR11234807	Gordon et al., 2015	NA
24	JH081-04_1988_A_China	Bacterial culture	A	East Asia 1	Citrus sp.		SRR21684687	This study	FAO
25	JH410-04_1988_A_China	Bacterial culture	A	East Asia 1	Citrus reticulata		SRR21684686	This study	FAO
26	JJ009-04_1985_A_Mauritius	Bacterial culture	A	South West Indian Ocean islands	Citrus sp. x bergamia	JAABBT000000000	SRR11234774	Richard et al., 2021	NA
27	JJ009-1_1984_A_Mauritius	Bacterial culture	A	South West Indian Ocean islands	Citrus sinensis x Poncirus trifoliata	JAABBU000000000	SRR11234763	Richard et al., 2021	NA
28	JJ009-8_1987_A_Mauritius	Bacterial culture	A	South West Indian Ocean islands	Citrus sinensis	JAABBV000000000	SRR11234752	Richard et al., 2021	NA
29	JJ037-01_1989_A_Malaysia	Bacterial culture	A	South East Asia 1	Citrus sinensis		SRR21684675	This study	FAO
30	JJ053-04_1977_A_Taiwan	Bacterial culture	A	East Asia 1	Poncirus trifoliata		SRR21684664	This study	NCHU
31	JJ053-06_1977_A_Taiwan	Bacterial culture	A	East Asia 1	Citrus “sunki”	JAABJE000000000	SRR11234718	Richard et al., 2021	NA
32	JJ053-07_1977_A_Taiwan	Bacterial culture	A	East Asia 1	Citrus “limonia”		SRR21684653	This study	NCHU
33	JJ053-09_1977_A_Taiwan	Bacterial culture	A	East Asia 1	Citrus aurantiifolia		SRR21684642	This study	NCHU
34	JJ155_1977_A_Argentina	Bacterial culture	A	South America	Citrus aurantiifolia	JAAAYI000000000	SRR11234707	Richard et al., 2021	NA
35	JJ165_1978_A_India	Bacterial culture	A	South Asia 1	Citrus maxima	JAABAR000000000	SRR11234696	Richard et al., 2021	NA
36	JJ238-04_1987_A_Maldives	Bacterial culture	A	North Indian Ocean islands	Citrus aurantiifolia	JAABAX000000000	SRR11234685	Richard et al., 2021	NA
37	JJ238-06_1987_A_Maldives	Bacterial culture	A	North Indian Ocean islands	Citrus aurantiifolia	JAABAY000000000	SRR11234674	Richard et al., 2021	NA
38	JJ238-07_1987_A_Maldives	Bacterial culture	A	North Indian Ocean islands	Citrus aurantiifolia	JAABAZ000000000	SRR11234663	Richard et al., 2021	NA
39	JJ238-08_1987_A_Maldives	Bacterial culture	A	North Indian Ocean islands	Citrus aurantiifolia	JAABBA000000000	SRR11234652	Richard et al., 2021	NA
40	JJ238-09_1987_A_Maldives	Bacterial culture	A	North Indian Ocean islands	Citrus aurantiifolia	JAABBB000000000	SRR11234641	Richard et al., 2021	NA
41	JJ238-10_1987_A_Maldives	Bacterial culture	A	North Indian Ocean islands	Citrus aurantiifolia	CCWC00000000.1	SRR11234629	Gordon et al., 2015	NA
42	JJ238-11_1987_A_Maldives	Bacterial culture	A	North Indian Ocean islands	Citrus aurantiifolia	JAABBD000000000	SRR11234623	Richard et al., 2021	NA
43	JJ238-14_1988_A_Philippines	Bacterial culture	A	South East Asia 2	Citrus sp.		SRR21684631	This study	FAO
44	JJ238-16_1988_A_Pakistan	Bacterial culture	A	South Asia 2	Citrus sinensis	JAABCY000000000	SRR11234622	Richard et al., 2021	NA
45	JK004-04_1987_A_Maldives	Bacterial culture	A	North Indian Ocean islands	Citrus aurantiifolia	JAABBE000000000	SRR11234621	Richard et al., 2021	NA
46	JK101-1_1990_A_Argentina	Bacterial culture	A	South America	Citrus paradisi	JAAAYJ000000000	SRR11234620	Richard et al., 2021	NA
47	JK146-01_1990_A_Malaysia	Bacterial culture	A	South East Asia 1	Citrus maxima		SRR21684630	This study	FAO
48	JK146-02_1990_A_Malaysia	Bacterial culture	A	South East Asia 1	Citrus reticulata		SRR21684629	This study	FAO
49	JK146-03_1990_A_Malaysia	Bacterial culture	A	South East Asia 1	Citrus reticulata		SRR21684628	This study	FAO
50	JK146-05_1990_A_Malaysia	Bacterial culture	A	South East Asia 1	Citrus maxima		SRR21684685	This study	FAO
51	JK148-01_1990_A_Philippines	Bacterial culture	A	South East Asia 2	Citrus aurantiifolia		SRR21684684	This study	FAO
52	JK148-04_1990_A_Philippines	Bacterial culture	A	South East Asia 2	Citrus limon		SRR21684683	This study	FAO
53	JK148-07_1990_A_Philippines	Bacterial culture	A	South East Asia 2	Citrofortunella microcarpa		SRR21684682	This study	FAO
54	JK148-11_1990_A_Philippines	Bacterial culture	A	South East Asia 2	Citrus maxima		SRR21684681	This study	FAO
55	JK148-13_1990_A_Philippines	Bacterial culture	A	South East Asia 2	Citrus maxima		SRR21684680	This study	FAO
56	JK161-4_1990_A_Mauritius	Bacterial culture	A	South West Indian Ocean islands	Citrus sinensis	JAABBW000000000	SRR11234619	Richard et al., 2021	NA
57	JK4-1_1985_A_China	Bacterial culture	A	East Asia 1	Citrus sp.	CDMR01000000	SRR11234656	Gordon et al., 2015	NA
58	JS538-2_1997_A_France-Reunion	Bacterial culture	A	South West Indian Ocean islands	Citrus paradisi	JAABHE000000000	SRR11234598	Richard et al., 2021	NA
59	JW160-1_2000_A_Bangladesh	Bacterial culture	A	South Asia 1	Citrus aurantiifolia	CCWH00000000		Gordon et al., 2015	NA
60	JZ092_2003_A_Seychelles	Bacterial culture	A	North Indian Ocean islands	Citrus limon	JAABIQ000000000	SRR11234595	Richard et al., 2021	NA
61	JZ094-4_2003_A_Seychelles	Bacterial culture	A	North Indian Ocean islands	Citrus limon	JAABIR000000000	SRR11234594	Richard et al., 2021	NA
62	LB100-1_2005_A_Seychelles	Bacterial culture	A	North Indian Ocean islands	Citrus sinensis x Poncirus trifoliata	CDAV01000000	SRR11234654	Gordon et al., 2015	NA
63	LB100-3_2005_A_Seychelles	Bacterial culture	A	North Indian Ocean islands	Citrus sinensis x Poncirus trifoliata	JAABIT000000000	SRR11234591	Richard et al., 2021	NA
64	LC004-1_2006_A_Vietnam	Bacterial culture	A	South East Asia 1	Citrus maxima	JAABJG000000000	SRR11234590	Richard et al., 2021	NA
65	LC008-04_2006_A_Vietnam	Bacterial culture	A	South East Asia 1	Citrus reticulata		SRR21684679	This study	SOFRI
66	LC014-10_2006_A_Vietnam	Bacterial culture	A	South East Asia 1	Citrus reticulata		SRR21684678	This study	SOFRI
67	LC015-01_2006_A_Vietnam	Bacterial culture	A	South East Asia 1	Citrus sp.		SRR21684677	This study	SOFRI
68	LC052-05_2006_A_Vietnam	Bacterial culture	A	South East Asia 1	Citrus sinensis		SRR21684676	This study	PPRI
69	LC060-08_2006_A_Vietnam	Bacterial culture	A	South East Asia 1	Citrus sinensis		SRR21684674	This study	PPRI
70	LC067-02_2006_A_Vietnam	Bacterial culture	A	South East Asia 1	Citrus sinensis		SRR21684673	This study	PPRI
71	LC067-04_2006_A_Vietnam	Bacterial culture	A	South East Asia 1	Citrus maxima		SRR21684672	This study	PPRI
72	LC80_2006_A_Mali	Bacterial culture	A	West Africa	Citrus reticulata x Citrus sinensis	CCWJ00000000.1	SRR11234586	Gordon et al., 2015	NA
73	LD072-01_2007_A_Myanmar	Bacterial culture	A	South East Asia 1	Citrus maxima		SRR21684671	This study	H4D
74	LD072-02_2007_A_Myanmar	Bacterial culture	A	South East Asia 1	Citrus sinensis		SRR21684670	This study	H4D
75	LD107-01_2007_A_Indonesia	Bacterial culture	A	South East Asia 2	Citrus maxima		SRR21684669	This study	H4D
76	LD107-02_2007_A_Indonesia	Bacterial culture	A	South East Asia 2	Citrus maxima		SRR21684668	This study	H4D
77	LD108-01_2007_A_Indonesia	Bacterial culture	A	South East Asia 2	Citrus aurantiifolia		SRR21684667	This study	H4D
78	LD108-02_2007_A_Indonesia	Bacterial culture	A	South East Asia 2	Citrus aurantiifolia		SRR21684666	This study	H4D
79	LD7-1_2008_A_Mali	Bacterial culture	A	West Africa	Citrus aurantiifolia	CDAL00000000.1	SRR11234651	Gordon et al., 2015	NA
80	LE085_2008_A_Papua-New-Guinea	Bacterial culture	A	Oceania & Pacific	Citrus limon		SRR21684665	This study	NAQS
81	LE086_2008_A_Papua-New-Guinea	Bacterial culture	A	Oceania & Pacific	Citrus limon		SRR21684663	This study	NAQS
82	LE087_2008_A_Papua-New-Guinea	Bacterial culture	A	Oceania & Pacific	Citrus aurantiifolia		SRR21684662	This study	NAQS
83	LE116-1_2008_A_Mali	Bacterial culture	A	West Africa	Citrus aurantiifolia	CDHD01000000	SRR11234650	Gordon et al., 2015	NA
84	LG099_2006_A_Bangladesh	Bacterial culture	A	South Asia 1	Citrus aurantiifolia		SRR21684661	This study	FERA
85	LG102_2006_A_Bangladesh	Bacterial culture	A	South Asia 1	Citrus sp.	CDAN01000000	SRR11234649	Gordon et al., 2015	NA
86	LG103_2006_A_Bangladesh	Bacterial culture	A	South Asia 1	Citrus aurantiifolia		SRR21684660	This study	FERA
87	LG104_2006_A_Bangladesh	Bacterial culture	A	South Asia 1	Citrus aurantiifolia		SRR21684659	This study	FERA
88	LG105_2006_A_Bangladesh	Bacterial culture	A	South Asia 1	Citrus aurantiifolia		SRR21684658	This study	FERA
89	LG107_2006_A_Bangladesh	Bacterial culture	A	South Asia 1	Citrus aurantiifolia		SRR21684657	This study	FERA
90	LG108_2006_A_Bangladesh	Bacterial culture	A	South Asia 1	Citrus aurantiifolia		SRR21684656	This study	FERA
91	LG110_2006_A_Bangladesh	Bacterial culture	A	South Asia 1	Citrus aurantiifolia		SRR21684655	This study	FERA
92	LG112_2006_A_Bangladesh	Bacterial culture	A	South Asia 1	Citrus aurantiifolia		SRR21684654	This study	FERA
93	LG113_2006_A_Bangladesh	Bacterial culture	A	South Asia 1	Citrus aurantiifolia		SRR21684652	This study	FERA
94	LG117_2009_A_Bangladesh	Bacterial culture	A	South Asia 1	Citrus sp.	CDAX01000000	SRR11234648	Gordon et al., 2015	NA
95	LG97_2006_A_Bangladesh	Bacterial culture	A	South Asia 1	Citrus sp.	CDAK01000000	SRR11234647	Gordon et al., 2015	NA
96	LG98_2006_A_Bangladesh	Bacterial culture	A	South Asia 1	Citrus aurantiifolia	CDBA01000000	SRR11234646	Gordon et al., 2015	NA
97	LH001-03_2010_A_Pakistan	Bacterial culture	A	South Asia 2	Citrus sp.		SRR21684651	This study	NARC
98	LH221-6_2010_A_France-Reunion	Bacterial culture	A	South West Indian Ocean islands	Citrus hystrix	JAABEL000000000	SRR11234582	Richard et al., 2021	NA
99	LH37-1_2010_A_Senegal	Bacterial culture	A	West Africa	Citrus paradisi	CDAS00000000.1	SRR11234645	Gordon et al., 2015	NA
100	LJ001-1_2012_A_Seychelles	Bacterial culture	A	North Indian Ocean islands	Citrus sp.	JAABIU000000000	SRR11234557	Richard et al., 2021	NA
101	LJ003-1_2012_A_Seychelles	Bacterial culture	A	North Indian Ocean islands	Citrus sinensis	JAABIV000000000	SRR11234556	Richard et al., 2021	NA
102	LJ226-02_2012_A_France-Mayotte	Bacterial culture	A	South West Indian Ocean islands	Citrus sinensis	JAABCN000000000	SRR11234551	Richard et al., 2021	NA
103	LK169-01_2013_A_France-Reunion	Bacterial culture	A	South West Indian Ocean islands	Citrus hystrix	JAABFW000000000	SRR11234810	Richard et al., 2021	NA
104	LK169-04_2013_A_France-Reunion	Bacterial culture	A	South West Indian Ocean islands	Citrus hystrix	JAABFY000000000	SRR11234808	Richard et al., 2021	NA
105	LL074-04_2014_A_France-Martinique	Bacterial culture	A	Central America & Caribbean	Citrus paradisi	JAABBI000000000	SRR11234793	Richard et al., 2021	NA
106	LL096-13_2014_A_France-Reunion	Bacterial culture	A	South West Indian Ocean islands	Citrus limon	JAABHJ000000000	SRR11234772	Richard et al., 2021	NA
107	LL111-06_2014_A_France-Martinique	Bacterial culture	A	Central America & Caribbean	Citrus sinensis	JAABBJ000000000	SRR11234768	Richard et al., 2021	NA
108	LL124-01_2014_A_France-Martinique	Bacterial culture	A	Central America & Caribbean	Citrus sinensis	JAABBK000000000	SRR11234764	Richard et al., 2021	NA
109	LL186-5_2014_A_France-Reunion	Bacterial culture	A	South West Indian Ocean islands	Citrus sinensis	JAABHV000000000	SRR11234753	Richard et al., 2021	NA
110	LM053-06_2015_A_Mauritius	Bacterial culture	A	South West Indian Ocean islands	Citrus aurantiifolia	JAABCA000000000	SRR11234751	Richard et al., 2021	NA
111	LM054-06_2015_A_Mauritius	Bacterial culture	A	South West Indian Ocean islands	Citrus sinensis	JAABCC000000000	SRR11234749	Richard et al., 2021	NA
112	LM054-17_2015_A_Mauritius	Bacterial culture	A	South West Indian Ocean islands	Citrus sinensis	JAABCD000000000	SRR11234748	Richard et al., 2021	NA
113	LM055-08_2015_A_Mauritius	Bacterial culture	A	South West Indian Ocean islands	Citrus sp.	JAABCE000000000	SRR11234747	Richard et al., 2021	NA
114	LM069-01_2015_A_Mauritius	Bacterial culture	A	South West Indian Ocean islands	Citrus aurantiifolia	JAABCI000000000	SRR11234743	Richard et al., 2021	NA
115	LM090-02_2015_A_France-Martinique	Bacterial culture	A	Central America & Caribbean	Citrus sp.	JAABBL000000000	SRR11234726	Richard et al., 2021	NA
116	LM097-01_2015_A_Mauritius-Rodrigues	Bacterial culture	A	South West Indian Ocean islands	Citrus aurantiifolia	JAABIN000000000	SRR11234716	Richard et al., 2021	NA
117	LM128_2007_A_Argentina	Bacterial culture	A	South America	Citrus reticulata		SRR21684650	This study	INTA
118	LM158_2013_A_Argentina	Bacterial culture	A	South America	Citrus sinensis	JAAAYK000000000	SRR11234710	Richard et al., 2021	NA
119	LM169_2005_A_Argentina	Bacterial culture	A	South America	Citrus paradisi	JAAAYL000000000	SRR11234709	Richard et al., 2021	NA
120	LM184_2013_A_Argentina	Bacterial culture	A	South America	Citrus limon	JAAAYN000000000	SRR11234706	Richard et al., 2021	NA
121	LM198_2015_A_Argentina	Bacterial culture	A	South America	Citrus sinensis	JAAAYO000000000	SRR11234705	Richard et al., 2021	NA
122	LM199_2015_A_Argentina	Bacterial culture	A	South America	Citrus sinensis	JAAAYP000000000	SRR11234704	Richard et al., 2021	NA
123	LM205_2010_A_Argentina	Bacterial culture	A	South America	Citrus paradisi	JAAAYQ000000000	SRR11234703	Richard et al., 2021	NA
124	LM229_2012_A_Argentina	Bacterial culture	A	South America	Citrus sinensis	JAAAYR000000000	SRR11234702	Richard et al., 2021	NA
125	LM358-08_2015_A_France-Reunion	Bacterial culture	A	South West Indian Ocean islands	Citrus limon	JAABFN000000000	SRR11234700	Richard et al., 2021	NA
126	LM358-18_2015_A_France-Reunion	Bacterial culture	A	South West Indian Ocean islands	Citrus limon	JAABFP000000000	SRR11234698	Richard et al., 2021	NA
127	LMG-9322_1986_A_USA	Bacterial culture	A	North America	Citrus aurantiifolia	JPYD00000000.1	SRR11234695	Gordon et al., 2015	NA
128	LN006-18_2016_A_France-Reunion	Bacterial culture	A	South West Indian Ocean islands	Citrus reticulata x Citrus sinensis	JAABDQ000000000	SRR11234689	Richard et al., 2021	NA
129	LP027-03_2017_A_Seychelles	Bacterial culture	A	North Indian Ocean islands	Citrus aurantiifolia	JAABIW000000000	SRR11234681	Richard et al., 2021	NA
130	LP027-05_2017_A_Seychelles	Bacterial culture	A	North Indian Ocean islands	Citrus aurantiifolia	JAABIX000000000	SRR11234680	Richard et al., 2021	NA
131	LP027-13_2017_A_Seychelles	Bacterial culture	A	North Indian Ocean islands	Citrus aurantiifolia	JAABIY000000000	SRR11234679	Richard et al., 2021	NA
132	LP028-03_2017_A_Seychelles	Bacterial culture	A	North Indian Ocean islands	Citrus aurantiifolia	JAABIZ000000000	SRR11234678	Richard et al., 2021	NA
133	LP028-05_2017_A_Seychelles	Bacterial culture	A	North Indian Ocean islands	Citrus aurantiifolia	JAABJA000000000	SRR11234677	Richard et al., 2021	NA
134	LP028-06_2017_A_Seychelles	Bacterial culture	A	North Indian Ocean islands	Citrus aurantiifolia	JAABJB000000000	SRR11234676	Richard et al., 2021	NA
135	LP029-13_2017_A_Seychelles	Bacterial culture	A	North Indian Ocean islands	Citrus sinensis	JAABJC000000000	SRR11234675	Richard et al., 2021	NA
136	LP029-15_2017_A_Seychelles	Bacterial culture	A	North Indian Ocean islands	Citrus sinensis	JAABJD000000000	SRR11234673	Richard et al., 2021	NA
137	LP030-1_2017_A_France-Martinique	Bacterial culture	A	Central America & Caribbean	Citrus aurantiifolia	JAABBM000000000	SRR11234672	Richard et al., 2021	NA
138	LP031-1_2017_A_France-Martinique	Bacterial culture	A	Central America & Caribbean	Citrus sinensis	JAABBN000000000	SRR11234671	Richard et al., 2021	NA
139	LP032-1_2017_A_France-Martinique	Bacterial culture	A	Central America & Caribbean	Citrus aurantiifolia	JAABBO000000000	SRR11234670	Richard et al., 2021	NA
140	LP033-1_2017_A_France-Martinique	Bacterial culture	A	Central America & Caribbean	Citrus paradisi	JAABBP000000000	SRR11234669	Richard et al., 2021	NA
141	LP034-1_2017_A_France-Martinique	Bacterial culture	A	Central America & Caribbean	Citrus aurantiifolia	JAABBQ000000000	SRR11234668	Richard et al., 2021	NA
142	LP035-1_2017_A_France-Martinique	Bacterial culture	A	Central America & Caribbean	Citrus aurantiifolia	JAABBR000000000	SRR11234667	Richard et al., 2021	NA
143	LP036-1_2017_A_France-Martinique	Bacterial culture	A	Central America & Caribbean	Citrus aurantiifolia	JAABBS000000000	SRR11234666	Richard et al., 2021	NA
144	LP162_2017_A_Pakistan	Bacterial culture	A	South Asia 2	Citrus reticulata		SRR21684649	This study	NARC
145	LP187_2017_A_Pakistan	Bacterial culture	A	South Asia 2	Citrus sinensis		SRR21684648	This study	NARC
146	LP188_2017_A_Pakistan	Bacterial culture	A	South Asia 2	Citrus sinensis		SRR21684647	This study	NARC
147	LP201_2017_A_Pakistan	Bacterial culture	A	South Asia 2	Citrus sp.		SRR21684646	This study	NARC
148	LP215-01_2017_A_Pakistan	Bacterial culture	A	South Asia 2	Citrus reticulata		SRR21684645	This study	NARC
149	LP220-02_2017_A_Pakistan	Bacterial culture	A	South Asia 2	Citrus sinensis		SRR21684644	This study	NARC
150	LP229-03_2017_A_Pakistan	Bacterial culture	A	South Asia 2	Citrus reticulata		SRR21684643	This study	NARC
151	LP234-03_2017_A_Pakistan	Bacterial culture	A	South Asia 2	Citrus reticulata		SRR21684641	This study	NARC
152	LP235-06_2017_A_Pakistan	Bacterial culture	A	South Asia 2	Citrus sinensis		SRR21684640	This study	NARC
153	LP293-01_2017_A_Pakistan	Bacterial culture	A	South Asia 2	Citrus sinensis		SRR21684639	This study	NARC
154	LP293-05_2017_A_Pakistan	Bacterial culture	A	South Asia 2	Citrus sinensis		SRR21684638	This study	NARC
155	LP295-05_2017_A_Pakistan	Bacterial culture	A	South Asia 2	Citrus sinensis		SRR21684637	This study	NARC
156	LP297-02_2017_A_Pakistan	Bacterial culture	A	South Asia 2	Citrus sinensis		SRR21684636	This study	NARC
157	NCPPB-1471_1963_A_China	Bacterial culture	A	East Asia 1	Citrus paradisi		SRR21684635	This study	NCPPB
158	NCPPB-211_1948_A_India	Bacterial culture	A	South Asia 1	Citrus sp.	JAABAS000000000	SRR11234665	Richard et al., 2021	NA
159	NCPPB-226_1949_A_New-Zealand	Bacterial culture	A	Oceania & Pacific	Citrus sp.	JAABCW000000000	SRR11234664	Richard et al., 2021	NA
160	NCPPB-3562_1988_A_India	Bacterial culture	A	South Asia 1	Citrus limon	CCXZ01000000	SRR11234662	Gordon et al., 2015	NA
161	NCPPB-3610_1988_A_India	Bacterial culture	A	South Asia 1	Poncirus trifoliata	CDAO00000000.1	SRR11234642	Gordon et al., 2015	NA
162	NCPPB-3612_1988_A_India	Bacterial culture	A	South Asia 1	Citrus aurantiifolia	CDAQ00000000.1	SRR11234640	Gordon et al., 2015	NA
163	NCPPB-406_1957_A_New-Zealand	Bacterial culture	A	Oceania & Pacific	Citrus sp.	JAABCX000000000	SRR11234661	Richard et al., 2021	NA
164	CFBP-2858_1977_Astar_Fiji	Bacterial culture	A*	Oceania & Pacific	Citrus aurantiifolia		SRR21684634	This study	CFBP
165	JF90-2_1986_Astar_Oman	Bacterial culture	A*	West Asia	Citrus aurantiifolia	CCWA00000000		Gordon et al., 2015	NA
166	JJ238-24_1989_Astar_Thailand	Bacterial culture	A*	South East Asia 1	Citrus aurantiifolia	CCVX00000000		Gordon et al., 2015	NA
167	JK143-11_1990_Astar_Thailand	Bacterial culture	A*	South East Asia 1	Citrus sp.	CDMO00000000		Gordon et al., 2015	NA
168	JK143-9_1990_Astar_Thailand	Bacterial culture	A*	South East Asia 1	Citrus sp.	CDMQ00000000		Gordon et al., 2015	NA
169	JK48_1988_Astar_Saudi-Arabia	Bacterial culture	A*	West Asia	Citrus aurantiifolia	CDAJ00000000		Gordon et al., 2015	NA
170	JM35-2_1992_Astar_Saudi-Arabia	Bacterial culture	A*	West Asia	Citrus aurantiifolia	CDMS00000000		Gordon et al., 2015	NA
171	JN658_1993_Astar_France-Reunion	Bacterial culture	A*	South West Indian Ocean islands	Citrus aurantiifolia		SRR21684633	This study	CIRAD
172	JS581_1997_Astar_Iran	Bacterial culture	A*	South Asia 2	Citrus limetta	CDAW00000000		Gordon et al., 2015	NA
173	JS582_1997_Astar_Iran	Bacterial culture	A*	South Asia 2	Citrus latifolia	CDAP00000000		Gordon et al., 2015	NA
174	JS584_1997_Astar_Iran	Bacterial culture	A*	South Asia 2	Citrus sp.	CCWF00000000		Gordon et al., 2015	NA
175	LD71a_2007_Astar_Cambodia	Bacterial culture	A*	South East Asia 1	Citrus sp.	CCWE00000000		Gordon et al., 2015	NA
176	LE20-1_2008_Astar_Ethiopia	Bacterial culture	A*	East Africa	Citrus aurantiifolia	CCWK00000000		Gordon et al., 2015	NA
177	LE3-1_2008_Astar_Ethiopia	Bacterial culture	A*	East Africa	Citrus aurantiifolia	CDAI00000000		Gordon et al., 2015	NA
178	LK135-01_2013_Astar_Comoros-Moheli	Bacterial culture	A*	South West Indian Ocean islands	Citrus sp.		SRR21684632	This study	INRAPE
179	NCPPB-3607_1988_Astar_India	Bacterial culture	A*	South Asia 1	Citrus aurantiifolia	CDAT00000000		Gordon et al., 2015	NA
180	NCPPB-3615_1989_Astar_India	Bacterial culture	A*	South Asia 1	Citrus aurantiifolia	CDAM00000000		Gordon et al., 2015	NA
181	JF90-8_1986_Aw_Oman	Bacterial culture	Aw	West Asia	Citrus aurantiifolia	CCWB00000000		Gordon et al., 2015	NA
182	LB302_2002_Aw_USA	Bacterial culture	Aw	North America	Citrus aurantiifolia	CDAU00000000		Gordon et al., 2015	NA
183	LG115_2007_Aw_India	Bacterial culture	Aw	South Asia 1	Citrus sp.	CDAY00000000		Gordon et al., 2015	NA
184	NCPPB-3608_1988_Aw_India	Bacterial culture	Aw	South Asia 1	Citrus aurantiifolia	CCWG00000000		Gordon et al., 2015	NA
185	LMG558_1950_cajani_India	Bacterial culture	Outgroup	South Asia 1	Cajanus cajan	LOKQ00000000		Patané et al., 2019	NA
186	LMG9045_1974_clitoriae_India	Bacterial culture	Outgroup	South Asia 1	Clitoria sp.	LOKA00000000		Patané et al., 2019	NA
187	NCPPB796_1960_vasculorum_Mauritius	Bacterial culture	Outgroup	South West Indian Ocean islands	Saccharum sp.	SAMN14772551		NA	NCPPB
	1 Labels indicate: Strain number_year of isolation_pathotype (or pathovar for non-pv. citri strains)_country of origin.
	2 CFBP: Collection Française de Bactéries Phytopathogènes, France; FAO: Food and Agriculture Organization of the United Nations, China; FERA: Fera Science Ltd, UK; H4D: Horticulture4Development, Australia; INRAPE: Institut National de Recherche pour l’Agriculture, la Pêche et l’Environnement, Comoros; INTA: Instituto Nacional de Tecnología Agropecuaria, Argentina; NAQS: Northern Australia Quarant…
	3 See Table 1 of the main text for details.
