# Supplementary material for: Herbarium specimen sequencing allows precise dating of Xanthomonas citri pv. citri diversification history
Source: Nat Commun. 2023 Jul 20;14:4306. doi: 10.1038/s41467-023-39950-z (PMC10359311; doi:10.1038/s41467-023-39950-z)
Supplement: Supplementary file 5 — Supplementary Dataset 2 [file 41467_2023_39950_MOESM5_ESM.xlsx]

## Sheet: Supplementary Data 2
List and presence status of 144 pathogenicity-associated genes investigated among 184 historical or modern Xci strains. A gene was considered present if its coding sequence reached at least 75% coverage of the corresponding CDS in the organism strain. Xci: Xanthomonas citri pv. citri; Xe: Xanthomonas euvesicatoria; Xcc: Xanthomonas campestris pv. campestris; Xoc: Xanthomonas oryzae pv. oryzicola;…
Gene type	Gene family	CDS	Function	Organism strain	Gene status across Xci strains
T3E	avrBs1	XCVd0104	Unknown	Xe 85-10	absent
T3E	avrBs2	XAC0076	Glycerophosphoryl diester phosphodiesterase	Xci IAPAR 306	present
T3E	avrBs3	XACb0065 (PthA4)	AvrBs3/PthA-type transcription activator; nuclear localisation	Xci IAPAR 306	present
T3E	avrXccA1	XCC4229	Unknown, maybe not a T3E	Xcc ATCC 33913	absent
T3E	avrXccA2	XCC2396	Unknown, maybe not a T3E	Xcc ATCC 33913	absent
T3E	hpaI	XANAC_0475	Type III effector HpaI protein (fragment)	Xci IAPAR 306	present
T3E	hrpW	XAC2922	Pectate lyase, maybe not a T3E	Xci IAPAR 306	present
T3E	xopA	XAC0416	Harpin, maybe not a T3E	Xci IAPAR 306	present
T3E	xopAA	XCV3785	Early chlorosis factor; Proteasome/cyclosome repeat	Xe 85-10	absent
T3E	xopAB	XOO3150_MAFF	Unknown	Xoo MAFF 311018	absent
T3E	xopAC	XCC2565_ATCC33913	LRR-Fic/DOC protein; vascular hypersensitivity in Arabidopsis landrace Col-0	Xcc ATCC 33913	absent
T3E	xopAD	XAC4213	SKWP repeat protein	Xci IAPAR 306	present
T3E	xopAE	XAC0393	LRR protein	Xci IAPAR 306	present
T3E	xopAF	XCAW_b00003	Unknown	Xci XacW12879	variable presence
T3E	xopAG	JX566667	Unknown	Xci NCPPB 3608	variable presence
T3E	xopAH	XCC2109_ATCC33913	Unknown	Xcc ATCC 33913	absent
T3E	xopAI	XAC3230	Putative ADP-ribosyltransferase	Xci IAPAR 306	present
T3E	xopAJ	XCV4428	Unknown	Xe 85-10	absent
T3E	xopAK	XAC3666	Unknown	Xci IAPAR 306	present
T3E	xopAL1	XCC1246_ATCC33913	Unknown	Xcc ATCC 33913	absent
T3E	xopAL2	XCCB100_0616	Unknown	Xcc B100	absent
T3E	xopAM	XCC1089_ATCC33913	Unknown	Xcc ATCC 33913	absent
T3E	xopAP	XAC2990	Unknown	Xci IAPAR 306	present
T3E	xopAQ	XAC40v3_800003	Unknown	Xci C40	present
T3E	xopAU	XAC1171	Serine/threonine kinase	Xci IAPAR 306	present
T3E	xopAV	XAC1172	Unknown	Xci IAPAR 306	variable presence
T3E	xopAW	XAC2949	Calcium-binding protein	Xci IAPAR 306	present
T3E	xopAX	XCVd0086	Unknown	Xe 85-10	absent
T3E	xopAY	XAC1172	Unknown	Xci IAPAR 306	present
T3E	xopAZ	XAC1358	SlpA superfamily, FKBP-type peptidyl-prolyl cis-trans isomerase	Xci IAPAR 306	present
T3E	xopB	XCV0581	Unknown	Xe 85-10	absent
T3E	xopC1	JX566666	Phosphoribosyl transferase domain and haloacid dehalogenase-like hydrolase	Xci JK2-10	variable presence
T3E	xopC2	XAC1210_Ψ; XAC1209_Ψ	Haloacid dehalogenase-like hydrolase	Xci IAPAR 306	present
T3E	xopD	XCV0437	C48-family SUMO cysteine protease (Ulp1 protease family) (Clan CE); EAR motif; DNA binding; nuclear localisation	Xe 85-10	absent
T3E	xopE1	XAC0286	Putative transglutaminase	Xci IAPAR 306	present
T3E	xopE2	XACb0011	Putative transglutaminase, plasmidic	Xci IAPAR 306	variable presence
T3E	xopE3	XAC3224	Putative transglutaminase	Xci IAPAR 306	present
T3E	xopF1	XANAC_0476_Ψ; XANAC_0477_ Ψ	Unknown	Xci IAPAR 306	present
T3E	xopF1	XCV0414	Unknown	Xe 85-10	absent
T3E	xopF2	XAC2785_Ψ	Unknown	Xci IAPAR 306	present
T3E	xopF2	XCV2942	Unknown	Xe 85-10	absent
T3E	xopG1	XCV1298	M27-family peptidase (Clostridium toxin)	Xe 85-10	absent
T3E	xopG2	XCC3258	M27-family peptidase (Clostridium toxin)	Xcc ATCC 33913	absent
T3E	xopH1	XCVd0105	Putative tyrosine phosphatase	Xe 85-10	absent
T3E	xopI1	XAC0754	F-box protein	Xci IAPAR 306	present
T3E	xopJ1	XCV2156	C55-family cysteine protease or Ser/Thr acetyltransferase (Clan CE)	Xe 85-10	absent
T3E	xopJ2	Aave_2166	C55-family cysteine protease or Ser/Thr acetyltransferase (Clan CE)	Acidovorax citrulli AAC00-1	absent
T3E	xopJ3	XCV0471	C55-family cysteine protease or Ser/Thr acetyltransferase (Clan CE)	Xe 85-10	absent
T3E	xopJ4	RSc0826	C55-family cysteine protease or Ser/Thr acetyltransferase (Clan CE)	Ralstonia solanacearum GMI1000	absent
T3E	xopJ5	XCC3731_ATCC33913	Putative C55-family cysteine protease or Ser/Thr acetyltransferase (Clan CE)	Xcc ATCC 33913	absent
T3E	xopK	XAC3085	Unknown	Xci IAPAR 306	present
T3E	xopL	XAC3090	LRR protein	Xci IAPAR 306	present
T3E	xopM	XAC0418	Unknown	Xci IAPAR 306	present
T3E	xopN	XAC2786	ARM/HEAT repeat	Xci IAPAR 306	present
T3E	xopO	XCV1055	Unknown	Xe 85-10	absent
T3E	xopP	XAC1208	Unknown	Xci IAPAR 306	present
T3E	xopQ	XAC4333	Putative inosine-uridine nucleoside N-ribohydrolase	Xci IAPAR 306	present
T3E	xopR	XAC0277	Unknown	Xci IAPAR 306	present
T3E	xopS	XAC0315	Unknown	Xci IAPAR 306	present
T3E	xopT	XANAC_p10046	Unknown	Xci IAPAR 306	variable presence
T3E	xopU	PXO_00236	Unknown	Xoo PX099A	absent
T3E	xopV	XAC0601	Unknown	Xci IAPAR 306	present
T3E	xopW	PXO_03356	Unknown	Xoo PX099A	absent
T3E	xopX	XAC0543	Unknown	Xci IAPAR 306	present
T3E	xopY	XOO1488_MAFF	Unknown	Xoo MAFF 311018	absent
T3E	xopZ1	XAC2009	Unknown	Xci IAPAR 306	present
T3SS	hpaA	XAC0400	Type III secretion control protein, maybe not a T3E	Xci IAPAR 306	present
T3SS	hpaB	XAC0396	Type III secretion system chaperone	Xci IAPAR 306	present
T3SS	hpaC	XAC0404	Type III secretion system export control protein	Xci IAPAR 306	present
T3SS	hpaH	XAC0417	Type III secretion system putative transglycosylase HpaH	Xci IAPAR 306	present
T3SS	hrcC	XAC0415	Type III secretion system outer membrane pore protein	Xci IAPAR 306	present
T3SS	hrcD	XAC0399	Type III secretion system protein	Xci IAPAR 306	present
T3SS	hrcJ	XAC0409	Type III secretion bridge between inner and outermembrane lipoprotein	Xci IAPAR 306	present
T3SS	hrcL	XAC0411	Type III secretion system cytoplasmic protein	Xci IAPAR 306	present
T3SS	hrcN	XAC0412	Type III secretion system ATP synthase	Xci IAPAR 306	present
T3SS	hrcQ	XAC0403	Type III secretion system apparatus protein	Xci IAPAR 306	present
T3SS	hrcR	XAC0402	Type III secretion system inner membrane protein	Xci IAPAR 306	present
T3SS	hrcS	XAC0401	Type III secretion system inner membrane protein	Xci IAPAR 306	present
T3SS	hrcT	XAC0414	Type III secretion system inner membrane protein	Xci IAPAR 306	present
T3SS	hrcU	XAC0406	Type III secretion system inner membrane protein	Xci IAPAR 306	present
T3SS	hrcV	XAC0405	Type III secretion system inner membrane channel protein	Xci IAPAR 306	present
T3SS	hrpB1	XAC0407	Type III secretion system protein	Xci IAPAR 306	present
T3SS	hrpB2	XAC0408	Type III secretion system protein	Xci IAPAR 306	present
T3SS	hrpB4	XAC0410	Type III secretion system protein	Xci IAPAR 306	present
T3SS	hrpB7	XAC0413	Type III secretion system protein	Xci IAPAR 306	present
T3SS regulator	hrpD6	XAC0398	Type III secretion system regulator	Xci IAPAR 306	present
T3SS	hrpE	XAC0397	Type III secretion system pilin	Xci IAPAR 306	present
T3SS	hrpF	XAC0394	Type III secretion system translocator protein	Xci IAPAR 306	present
T3SS regulator	hrpG	XAC1265	Type III secretion system OmpR-type response regulator	Xci IAPAR 306	present
T3SS regulator	hrpX	XAC1266	Type III secretion system transcriptional activator	Xci IAPAR 306	present
NA	clpA	XAC_RS10175	ATP-dependent Clp protease ATP-binding subunit ClpA	Xci IAPAR 306	present
NA	dksA	XAC_RS23635	RNA polymerase-binding protein DksA	Xci IAPAR 306	present
NA	exbD1	XAC_RS00055	Biopolymer transporter ExbD	Xci IAPAR 306	present
NA	exsF	XAC_RS15890	Response regulator	Xci IAPAR 306	present
NA	exsG	XAC_RS15895	PAS domain S-box protein	Xci IAPAR 306	present
NA	galU	XAC_RS11675	UTP—glucose-1-phosphate uridylyltransferase GalU	Xci IAPAR 306	present
NA	gltB	XAC_RS00175	Glutamate syntase large subunit	Xci IAPAR 306	present
NA	gumF	XAC_RS13145	Acyltransferase	Xci IAPAR 306	present
NA	gumK	XAC_RS13120	Glycosyltransferase	Xci IAPAR 306	present
NA	helD	XAC2265	Helicase IV	Xci IAPAR 306	variable presence
NA	hemB	XAC_RS20350	Porphobilinogen synthase	Xci IAPAR 306	present
NA	hrcN	XAC_RS02160	EscN/YscN/HrcN family type III secretion system ATPase	Xci IAPAR 306	present
NA	hrpM	XAC_RS03215	Glucans biosynthesis glucosyltransferase MdoH	Xci IAPAR 306	present
NA	htrA	XAC_RS20055	Do family serine endopeptidase	Xci IAPAR 306	present
NA	ispF	XAC_RS08775	2-C-methyl-D-erythritol 2 4-cyclodiphosphate synthase	Xci IAPAR 306	present
NA	leuC	XAC_RS17505	3-isopropylmalate dehydratase large subunit	Xci IAPAR 306	present
NA	nadD	XAC_RS14105	Nicotinate-nucleotide adenylyltransferase	Xci IAPAR 306	present
NA	ostA	XAC_RS16280	Alpha alpha-trehalose-phosphate synthase (UDP-forming)	Xci IAPAR 306	present
NA	peh-1	XAC_RS03430	Endopolygalacturonase	Xci IAPAR 306	present
NA	pgi	XAC_RS09105	Glucose-6-phosphate isomerase	Xci IAPAR 306	present
NA	pstB	XAC_RS08000	Phosphate ABC transporter ATP-binding protein PstB	Xci IAPAR 306	present
NA	tatB	XAC_RS21270	Twin-arginine translocase subunit TatB	Xci IAPAR 306	present
NA	tatC	XAC_RS21265	Twin-arginine translocase subunit TatC	Xci IAPAR 306	present
NA	trpC	XAC_RS02505	Indole-3-glycerol phosphate synthase TrpC	Xci IAPAR 306	present
NA	xpsD	XAC_RS17865	Type II secretion system protein GspD	Xci IAPAR 306	present
NA	xpsE	XAC_RS17915	Type II secretion system protein GspE	Xci IAPAR 306	present
NA	xpsF	XAC_RS17910	Type II secretion system F family protein	Xci IAPAR 306	present
NA	xpsG	XAC_RS17905	Type II secretion system protein GspG	Xci IAPAR 306	present
NA	xpsM	XAC_RS17875	General secretion pathway protein GspM	Xci IAPAR 306	present
NA	xpsN	XAC_RS17870	Hypothetical protein	Xci IAPAR 306	present
NA	yapH	XAC_RS20725	Filamentous hemagglutinin N-terminal domain-containing protein	Xci IAPAR 306	present
NA	NA	XAC3278	BLUF domain-containing protein	Xci IAPAR 306	variable presence
NA	NA	XAC1496	Uncharacterised protein	Xci IAPAR 306	variable presence
NA	NA	XAC3294	Uncharacterised protein	Xci IAPAR 306	variable presence
NA	NA	XAC_RS05830	2-methylaconitate cis-trans isomerase PrpF	Xci IAPAR 306	present
NA	NA	XAC_RS05275	Amidophosphoribosyltransferase	Xci IAPAR 306	present
NA	NA	XAC_RS02490	Aminodeoxychorismate/anthranilate synthase component II	Xci IAPAR 306	present
NA	NA	XAC_RS05160	Cell wall hydrolase	Xci IAPAR 306	present
NA	NA	XAC_RS15775	Glycosyltransferase	Xci IAPAR 306	present
NA	NA	XAC_RS07880	GntR family transcriptional regulator	Xci IAPAR 306	present
NA	NA	XAC_RS06130	HDOD domain-containing protein	Xci IAPAR 306	present
NA	NA	XAC_RS01780	Helix-turn helix transcriptional regulator	Xci IAPAR 306	present
NA	NA	XAC_RS06460	Helix-turn helix transcriptional regulator	Xci IAPAR 306	present
NA	NA	XAC_RS00350	Hypothetical protein	Xci IAPAR 306	present
NA	NA	XAC_RS03785	Hypothetical protein	Xci IAPAR 306	present
NA	NA	XAC_RS15480	Hypothetical protein	Xci IAPAR 306	present
NA	NA	XAC_RS22275	Lytic murein transglycosylase	Xci IAPAR 306	present
NA	NA	XAC_RS17065	M23 family metallopeptidase	Xci IAPAR 306	present
NA	NA	XAC_RS19665	M23 family metallopeptidase	Xci IAPAR 306	present
NA	NA	XAC_RS09355	Methylthioribulose 1-phosphate dehydratase	Xci IAPAR 306	present
NA	NA	XAC_RS04070	Nudix family hydrolase	Xci IAPAR 306	present
NA	NA	XAC_RS00125	Peptidase M23	Xci IAPAR 306	present
NA	NA	XAC_RS06280	Polyketide cyclase	Xci IAPAR 306	present
NA	NA	XAC_RS18580	Response regulator	Xci IAPAR 306	present
Alegria MC, Docena C, Khater L, Ramos CH, da Silva AC & Farah CS (2004). New protein-protein interactions identified for the regulatory and structural components and substrates of the type III secretion system of the phytopathogen Xanthomonas axonopodis pathovar citri. J. Bacteriol. 186(18): 6186-6197. https://doi.org/10.1128/JB.186.18.6186-6197.2004
Astua-Monge G, Freitas-Astua J, Bacocina G, Roncoletta J, Carvalho SA & Machado MA (2005). Expression profiling of virulence and pathogenicity genes of Xanthomonas axonopodis pv. citri. J. Bacteriol. 187(3): 1201-1205. https://doi.org/10.1128/JB.187.3.1201-1205.2005
Bansal K, Midha S, Kumar S & Patil PB (2017). Ecological and evolutionary insights into Xanthomonas citri pathovar diversity. Appl. Environ. Microbiol. 83(9). https://doi.org/10.1128/AEM.02993-16
Facincani AP, Moreira LM, Soares MR, Ferreira CB, Ferreira RM, Ferro MI, et al. (2014). Comparative proteomic analysis reveals that T3SS, Tfp, and xanthan gum are key factors in initial stages of Citrus sinensis infection by Xanthomonas citri subsp. citri. Funct. Integr. Genomics 14(1): 205-217. https://doi.org/10.1007/s10142-013-0340-5
Ferreira CB, Moreira LM, Brigati JB, Lima LL, Ferro JA, Ferro MI, et al. (2017). Identification of new genes related to virulence of Xanthomonas axonopodis pv. citri during citrus host interactions. Adv. Microbiol. 7: 22-46. https://doi.org/10.4236/aim.2017.71003
Ferreira RM, Moreira LM, Ferro JA, Soares MRR, Laia ML, Varani AM, et al. (2016). Unravelling potential virulence factor candidates in Xanthomonas citri subsp. citri by secretome analysis. PeerJ 4: e1734. https://doi.org/10.7717/peerj.1734
Figueiredo JFL, Minsavage GV, Graham JH, White FF & Jones JB (2011). Mutational analysis of type III effector genes from Xanthomonas citri subsp. citri. Eur. J. Plant Pathol. 130(3): 339-347. https://doi.org/10.1007/s10658-011-9757-7
Gochez AM, Shantharaj D, Potnis N, Zhou X, Minsavage GV, White FF, et al. (2017). Molecular characterization of XopAG effector AvrGf2 from Xanthomonas fuscans ssp. aurantifolii in grapefruit. Mol. Plant Pathol. 18(3): 405-419. https://doi.org/10.1111/mpp.12408
Guo Y, Figueiredo F, Jones J & Wang N (2011). HrpG and HrpX play global roles in coordinating different virulence traits of Xanthomonas axonopodis pv. citri. Mol. Plant Microbe Interact. 24(6): 649-661. https://doi.org/10.1094/MPMI-09-10-0209
Huang CJ, Wu TL, Zheng PX, Ou JY, Ni HF & Lin YC (2021). Comparative genomic analysis uncovered evolution of pathogenicity factors, horizontal gene transfer events, and heavy metal resistance traits in citrus canker bacterium Xanthomonas citri subsp. citri. Front. Microbiol. 12: 731711. https://doi.org/10.3389/fmicb.2021.731711
Jalan N, Kumar D, Andrade MO, Yu F, Jones JB, Graham JH, et al. (2013). Comparative genomic and transcriptome analyses of pathotypes of Xanthomonas citri subsp. citri provide insights into mechanisms of bacterial virulence and host range. BMC Genomics 14: 551. https://doi.org/10.1186/1471-2164-14-551
Laia ML, Moreira LM, Dezajacomo J, Brigati JB, Ferreira CB, Ferro MI, et al. (2009). New genes of Xanthomonas citri subsp. citri involved in pathogenesis and adaptation revealed by a transposon-based mutant library. BMC Microbiol. 9: 12. https://doi.org/10.1186/1471-2180-9-12
Moreira LM, Almeida NF, Jr., Potnis N, Digiampietri LA, Adi SS, Bortolossi JC, et al. (2010). Novel insights into the genomic basis of citrus canker based on the genome sequences of two strains of Xanthomonas fuscans subsp. aurantifolii. BMC Genomics 11: 238. https://doi.org/10.1186/1471-2164-11-238
Patané JSL, Martins J, Jr., Rangel LT, Belasque J, Digiampietri LA, Facincani AP, et al. (2019). Origin and diversification of Xanthomonas citri subsp. citri pathotypes revealed by inclusive phylogenomic, dating, and biogeographic analyses. BMC Genomics 20(1): 700. https://doi.org/10.1186/s12864-019-6007-4
Rybak M, Minsavage GV, Stall RE & Jones JB (2009). Identification of Xanthomonas citri ssp. citri host specificity genes in a heterologous expression host. Mol. Plant Pathol. 10(2): 249-262. https://doi.org/10.1111/j.1364-3703.2008.00528.x
Yamazaki A, Hirata H & Tsuyumu S (2008). HrpG regulates type II secretory proteins in Xanthomonas axonopodis pv. citri. J. Gen. Plant Pathol. 74(2): 138-150. https://doi.org/10.1007/s10327-008-0075-7
Yan Q & Wang N (2012). High-throughput screening and analysis of genes of Xanthomonas citri subsp. citri involved in citrus canker symptom development. Mol. Plant Microbe Interact. 25(1): 69-84. https://doi.org/10.1094/MPMI-05-11-0121
Zhang Y, Jalan N, Zhou X, Goss E, Jones JB, Setubal JC, et al. (2015). Positive selection is the main driving force for evolution of citrus canker-causing Xanthomonas. ISME J. 9(10): 2128-2138. https://doi.org/10.1038/ismej.2015.15
