# Supplementary material for: Herbarium specimen sequencing allows precise dating of Xanthomonas citri pv. citri diversification history
Source: Nat Commun. 2023 Jul 20;14:4306. doi: 10.1038/s41467-023-39950-z (PMC10359311; doi:10.1038/s41467-023-39950-z)
Supplement: Supplementary file 6 — Supplementary Dataset 3 [file 41467_2023_39950_MOESM6_ESM.xlsx]

## Sheet: Supplementary Data 3
Coverage (in %) of the 10 pathogenicity-associated genes of variable presence investigated among 184 historical or modern Xci strains.
Strains	xopAF	xopAG	xopAV	xopC1	xopE2	xopT	XAC1496	XAC2265	XAC3278	XAC3294
C20_1988_A_France-Reunion	0.00	0.00	100.00	0.00	100.00	100.00	100.00	100.00	100.00	100.00
CFBP-1209_1963_A_China	0.00	0.00	100.00	0.00	100.00	100.00	100.00	100.00	100.00	100.00
CFBP-2525_1956_A_New-Zealand	0.00	0.00	100.00	0.00	100.00	100.00	100.00	100.00	100.00	100.00
CFBP-2853_1958_A_New-Zealand	0.00	0.00	100.00	0.00	100.00	100.00	100.00	100.00	100.00	100.00
CFBP-2855_1962_A_Japan	0.00	0.00	100.00	0.00	100.00	100.00	100.00	100.00	100.00	100.00
CFBP-2857_1976_A_Fiji	0.00	0.00	100.00	0.00	100.00	100.00	100.00	100.00	100.00	100.00
CFBP-2858_1977_Astar_Fiji	100.00	0.00	100.00	0.00	100.00	93.25	0.00	0.00	0.00	100.00
CFBP-2865_1976_A_Brazil	9.07	0.00	100.00	0.00	100.00	100.00	100.00	100.00	100.00	100.00
CFBP-2908_1980_A_Brazil	0.00	0.00	100.00	0.00	100.00	100.00	100.00	100.00	100.00	100.00
FDC-1083_1980_A_Brazil	0.00	0.00	100.00	21.20	100.00	100.00	100.00	100.00	100.00	100.00
FDC-217_2003_A_Brazil	8.60	0.00	100.00	0.00	100.00	100.00	100.00	100.00	100.00	100.00
HERB_1845_A_Indonesia	4.12	0.00	99.73	0.60	100.00	100.00	100.00	100.00	100.00	99.72
HERB_1852_A_India	100.00	1.24	99.60	0.00	100.00	100.00	100.00	99.89	99.32	99.17
HERB_1854_A_Indonesia	3.89	0.00	99.60	0.00	100.00	100.00	100.00	99.89	99.77	99.44
HERB_1859_A_Bangladesh	99.53	0.00	98.93	0.00	100.00	100.00	99.90	99.89	99.55	98.61
HERB_1865_A_India	0.00	0.00	99.46	0.00	100.00	47.37	100.00	99.79	99.55	100.00
HERB_1884_A_Philippines	0.00	1.95	99.73	0.64	100.00	100.00	98.88	100.00	100.00	99.72
HERB_1911_A_Indonesia	0.00	0.00	99.20	0.00	100.00	99.89	99.69	99.86	99.32	99.17
HERB_1915_A_Philippines	0.00	0.00	99.60	0.00	99.91	99.68	99.49	99.93	99.55	98.33
HERB_1922_A_China	100.00	0.00	99.60	0.00	100.00	66.99	100.00	99.96	100.00	100.00
HERB_1937_A_Mauritius	0.00	0.00	96.65	0.00	99.74	98.39	85.02	99.61	91.22	98.61
HERB_1946_A_Guam	0.00	0.00	99.60	0.00	97.90	99.89	100.00	99.96	100.00	100.00
HERB_1963_A_Nepal	0.00	0.00	99.60	0.00	99.83	99.89	99.90	99.96	98.65	98.89
HERB_1974_A_Mauritius	3.53	0.00	99.60	1.72	99.91	99.68	96.94	99.93	99.55	98.89
JF90-2_1986_Astar_Oman	100.00	4.04	100.00	100.00	100.00	93.35	0.00	11.13	100.00	100.00
JF90-8_1986_Aw_Oman	100.00	100.00	100.00	0.00	35.78	11.58	100.00	100.00	100.00	100.00
JH081-04_1988_A_China	0.00	0.00	100.00	0.00	100.00	100.00	100.00	100.00	100.00	100.00
JH410-04_1988_A_China	0.00	0.00	100.00	0.00	100.00	100.00	100.00	100.00	100.00	100.00
JJ009-04_1985_A_Mauritius	0.00	0.00	100.00	0.00	100.00	100.00	100.00	100.00	100.00	100.00
JJ009-1_1984_A_Mauritius	0.00	0.00	100.00	0.00	100.00	100.00	100.00	100.00	100.00	100.00
JJ009-8_1987_A_Mauritius	0.00	0.00	100.00	0.00	100.00	100.00	100.00	100.00	100.00	100.00
JJ037-01_1989_A_Malaysia	0.00	0.00	100.00	0.00	100.00	100.00	100.00	100.00	100.00	100.00
JJ053-04_1977_A_Taiwan	0.00	0.00	100.00	0.00	100.00	100.00	100.00	100.00	100.00	100.00
JJ053-06_1977_A_Taiwan	0.00	0.00	100.00	0.00	100.00	100.00	100.00	100.00	100.00	100.00
JJ053-07_1977_A_Taiwan	0.00	0.00	100.00	0.00	100.00	100.00	100.00	100.00	100.00	100.00
JJ053-09_1977_A_Taiwan	32.74	0.00	100.00	0.00	100.00	100.00	100.00	100.00	100.00	100.00
JJ155_1977_A_Argentina	0.00	0.00	100.00	0.00	100.00	100.00	100.00	100.00	100.00	100.00
JJ165_1978_A_India	0.00	0.00	100.00	0.00	100.00	100.00	100.00	100.00	100.00	100.00
JJ238-04_1987_A_Maldives	0.00	0.00	100.00	0.00	100.00	100.00	100.00	100.00	100.00	100.00
JJ238-06_1987_A_Maldives	0.00	0.00	100.00	0.00	100.00	100.00	100.00	100.00	100.00	100.00
JJ238-07_1987_A_Maldives	0.00	0.00	100.00	0.00	100.00	100.00	100.00	100.00	100.00	100.00
JJ238-08_1987_A_Maldives	0.00	0.00	100.00	0.00	100.00	100.00	100.00	100.00	100.00	100.00
JJ238-09_1987_A_Maldives	0.00	0.00	100.00	0.00	100.00	100.00	100.00	100.00	100.00	100.00
JJ238-10_1987_A_Maldives	16.73	0.00	100.00	7.35	100.00	100.00	100.00	100.00	100.00	100.00
JJ238-11_1987_A_Maldives	0.00	0.00	100.00	0.00	100.00	100.00	100.00	100.00	0.00	100.00
JJ238-14_1988_A_Philippines	0.00	0.00	100.00	0.00	100.00	100.00	100.00	100.00	100.00	100.00
JJ238-16_1988_A_Pakistan	0.00	0.00	100.00	0.00	100.00	100.00	100.00	100.00	100.00	100.00
JJ238-24_1989_Astar_Thailand	100.00	0.00	100.00	0.00	100.00	11.36	0.00	71.60	0.00	98.61
JK004-04_1987_A_Maldives	0.00	0.00	100.00	0.00	100.00	100.00	100.00	100.00	100.00	100.00
JK101-1_1990_A_Argentina	0.00	0.00	100.00	0.00	100.00	100.00	100.00	100.00	100.00	100.00
JK143-11_1990_Astar_Thailand	100.00	0.00	100.00	16.13	100.00	29.05	10.30	74.04	22.75	98.61
JK143-9_1990_Astar_Thailand	100.00	0.00	100.00	4.03	100.00	11.68	9.48	71.60	0.00	98.61
JK146-01_1990_A_Malaysia	0.00	0.00	100.00	0.00	100.00	100.00	100.00	100.00	100.00	100.00
JK146-02_1990_A_Malaysia	0.00	0.00	100.00	0.00	100.00	100.00	100.00	100.00	100.00	100.00
JK146-03_1990_A_Malaysia	35.34	0.00	100.00	0.00	100.00	100.00	100.00	100.00	100.00	100.00
JK146-05_1990_A_Malaysia	0.00	0.00	100.00	0.00	100.00	100.00	100.00	100.00	100.00	100.00
JK148-01_1990_A_Philippines	0.00	0.00	100.00	0.00	100.00	100.00	100.00	100.00	100.00	100.00
JK148-04_1990_A_Philippines	0.00	0.00	100.00	0.00	100.00	100.00	100.00	100.00	100.00	100.00
JK148-07_1990_A_Philippines	0.00	0.00	100.00	0.00	100.00	100.00	100.00	100.00	100.00	100.00
JK148-11_1990_A_Philippines	0.00	0.00	100.00	0.00	100.00	100.00	100.00	100.00	100.00	100.00
JK148-13_1990_A_Philippines	0.00	0.00	100.00	0.00	100.00	100.00	100.00	100.00	100.00	100.00
JK161-4_1990_A_Mauritius	0.00	0.00	100.00	0.00	100.00	100.00	100.00	100.00	100.00	100.00
JK4-1_1985_A_China	18.37	0.00	100.00	0.00	100.00	100.00	100.00	100.00	100.00	100.00
JK48_1988_Astar_Saudi-Arabia	100.00	6.25	100.00	100.00	100.00	18.54	9.07	0.00	100.00	100.00
JM35-2_1992_Astar_Saudi-Arabia	100.00	0.00	100.00	100.00	100.00	92.82	9.38	12.20	100.00	100.00
JN658_1993_Astar_France-Reunion	100.00	0.00	100.00	0.00	100.00	93.25	0.00	0.00	100.00	100.00
JS538-2_1997_A_France-Reunion	0.00	0.00	100.00	0.00	100.00	100.00	100.00	100.00	100.00	100.00
JS581_1997_Astar_Iran	100.00	0.00	100.00	100.00	100.00	41.59	0.00	15.60	100.00	100.00
JS582_1997_Astar_Iran	100.00	0.00	100.00	100.00	100.00	11.25	0.00	6.95	100.00	100.00
JS584_1997_Astar_Iran	100.00	0.00	100.00	100.00	100.00	11.25	0.00	0.00	100.00	100.00
JW160-1_2000_A_Bangladesh	100.00	0.00	100.00	9.94	100.00	100.00	100.00	100.00	100.00	100.00
JZ092_2003_A_Seychelles	0.00	0.00	100.00	0.00	100.00	100.00	100.00	100.00	100.00	100.00
JZ094-4_2003_A_Seychelles	0.00	0.00	100.00	0.00	100.00	100.00	100.00	100.00	100.00	100.00
LB100-1_2005_A_Seychelles	5.30	0.00	100.00	4.03	100.00	100.00	100.00	100.00	100.00	100.00
LB100-3_2005_A_Seychelles	0.00	0.00	100.00	0.00	100.00	100.00	100.00	100.00	100.00	100.00
LB302_2002_Aw_USA	100.00	100.00	100.00	3.71	100.00	42.55	100.00	100.00	0.00	26.11
LC004-1_2006_A_Vietnam	0.00	0.00	100.00	0.00	100.00	100.00	100.00	100.00	100.00	100.00
LC008-04_2006_A_Vietnam	5.89	0.00	100.00	0.00	100.00	100.00	100.00	100.00	100.00	100.00
LC014-10_2006_A_Vietnam	0.00	0.00	100.00	0.00	100.00	100.00	100.00	100.00	100.00	100.00
LC015-01_2006_A_Vietnam	27.21	0.00	100.00	0.00	100.00	100.00	100.00	100.00	100.00	100.00
LC052-05_2006_A_Vietnam	4.83	0.00	100.00	0.00	100.00	100.00	100.00	100.00	100.00	100.00
LC060-08_2006_A_Vietnam	0.00	0.00	100.00	0.00	100.00	100.00	100.00	100.00	100.00	100.00
LC067-02_2006_A_Vietnam	0.00	0.00	100.00	0.00	100.00	100.00	100.00	100.00	0.00	100.00
LC067-04_2006_A_Vietnam	39.22	0.00	100.00	0.00	100.00	100.00	100.00	100.00	58.33	100.00
LC80_2006_A_Mali	100.00	0.00	100.00	100.00	100.00	100.00	100.00	100.00	100.00	100.00
LD072-01_2007_A_Myanmar	0.00	0.00	100.00	0.00	100.00	100.00	100.00	100.00	100.00	100.00
LD072-02_2007_A_Myanmar	30.74	0.00	100.00	0.00	100.00	100.00	100.00	100.00	100.00	100.00
LD107-01_2007_A_Indonesia	0.00	0.00	56.76	0.00	100.00	100.00	100.00	100.00	100.00	100.00
LD107-02_2007_A_Indonesia	0.00	0.00	100.00	0.00	100.00	100.00	100.00	100.00	100.00	100.00
LD108-01_2007_A_Indonesia	0.00	0.00	56.76	0.00	100.00	100.00	100.00	100.00	100.00	100.00
LD108-02_2007_A_Indonesia	0.00	0.00	100.00	0.00	100.00	100.00	100.00	100.00	100.00	100.00
LD7-1_2008_A_Mali	0.00	0.00	100.00	0.00	100.00	100.00	100.00	100.00	100.00	100.00
LD71a_2007_Astar_Cambodia	100.00	0.00	100.00	8.06	100.00	11.36	0.00	71.60	0.00	98.61
LE085_2008_A_Papua-New-Guinea	0.00	0.00	100.00	0.00	100.00	100.00	100.00	100.00	100.00	100.00
LE086_2008_A_Papua-New-Guinea	0.00	0.00	100.00	0.00	100.00	100.00	100.00	100.00	100.00	100.00
LE087_2008_A_Papua-New-Guinea	0.00	0.00	100.00	0.00	100.00	100.00	100.00	100.00	100.00	100.00
LE116-1_2008_A_Mali	48.76	5.53	100.00	8.06	100.00	100.00	100.00	100.00	100.00	100.00
LE20-1_2008_Astar_Ethiopia	100.00	0.00	100.00	0.00	100.00	93.46	0.00	32.94	0.00	100.00
LE3-1_2008_Astar_Ethiopia	100.00	0.00	100.00	4.03	100.00	92.82	26.50	42.06	16.89	100.00
LG099_2006_A_Bangladesh	0.00	0.00	100.00	0.00	100.00	96.14	100.00	100.00	100.00	0.00
LG102_2006_A_Bangladesh	100.00	5.86	100.00	3.55	100.00	100.00	100.00	100.00	100.00	100.00
LG103_2006_A_Bangladesh	0.00	0.00	100.00	0.00	100.00	100.00	100.00	100.00	100.00	100.00
LG104_2006_A_Bangladesh	0.00	0.00	100.00	0.00	100.00	93.14	100.00	100.00	100.00	100.00
LG105_2006_A_Bangladesh	100.00	0.00	100.00	0.00	100.00	100.00	100.00	100.00	100.00	100.00
LG107_2006_A_Bangladesh	100.00	0.00	100.00	0.00	100.00	100.00	100.00	78.51	100.00	100.00
LG108_2006_A_Bangladesh	0.00	0.00	100.00	0.00	100.00	100.00	100.00	100.00	100.00	100.00
LG110_2006_A_Bangladesh	11.90	0.00	100.00	0.00	100.00	100.00	100.00	100.00	100.00	100.00
LG112_2006_A_Bangladesh	100.00	0.00	100.00	0.00	100.00	100.00	100.00	100.00	100.00	100.00
LG113_2006_A_Bangladesh	100.00	0.00	100.00	0.00	100.00	100.00	100.00	100.00	100.00	100.00
LG115_2007_Aw_India	100.00	100.00	100.00	14.77	100.00	24.97	100.00	100.00	0.00	26.11
LG117_2009_A_Bangladesh	0.00	4.43	100.00	4.03	100.00	100.00	100.00	100.00	0.00	0.00
LG97_2006_A_Bangladesh	100.00	0.00	100.00	0.00	100.00	17.68	100.00	100.00	100.00	100.00
LG98_2006_A_Bangladesh	100.00	0.00	100.00	3.79	100.00	100.00	100.00	78.51	100.00	100.00
LH001-03_2010_A_Pakistan	100.00	0.00	100.00	0.00	100.00	100.00	100.00	100.00	100.00	100.00
LH221-6_2010_A_France-Reunion	0.00	0.00	100.00	0.00	100.00	100.00	100.00	100.00	100.00	100.00
LH37-1_2010_A_Senegal	100.00	11.91	100.00	3.95	100.00	100.00	100.00	100.00	100.00	100.00
LJ001-1_2012_A_Seychelles	0.00	0.00	100.00	0.00	100.00	100.00	100.00	100.00	100.00	100.00
LJ003-1_2012_A_Seychelles	0.00	0.00	100.00	0.00	100.00	100.00	100.00	100.00	100.00	100.00
LJ226-02_2012_A_France-Mayotte	0.00	0.00	100.00	0.00	100.00	94.96	100.00	100.00	100.00	100.00
LK135-01_2013_Astar_Comoros-Moheli	100.00	0.00	100.00	0.00	100.00	11.68	0.00	71.60	0.00	98.61
LK169-01_2013_A_France-Reunion	0.00	0.00	100.00	0.00	100.00	100.00	100.00	100.00	100.00	100.00
LK169-04_2013_A_France-Reunion	22.73	0.00	100.00	0.00	100.00	100.00	100.00	100.00	100.00	100.00
LL074-04_2014_A_France-Martinique	0.00	0.00	100.00	0.00	100.00	100.00	100.00	100.00	100.00	100.00
LL096-13_2014_A_France-Reunion	0.00	0.00	100.00	0.00	100.00	100.00	100.00	100.00	100.00	100.00
LL111-06_2014_A_France-Martinique	0.00	0.00	100.00	0.00	100.00	100.00	100.00	100.00	100.00	100.00
LL124-01_2014_A_France-Martinique	0.00	0.00	100.00	0.00	100.00	100.00	100.00	100.00	100.00	100.00
LL186-5_2014_A_France-Reunion	0.00	0.00	100.00	0.00	100.00	100.00	100.00	100.00	100.00	100.00
LM053-06_2015_A_Mauritius	0.00	0.00	100.00	0.00	100.00	100.00	100.00	100.00	100.00	100.00
LM054-06_2015_A_Mauritius	0.00	0.00	100.00	0.00	100.00	100.00	100.00	100.00	100.00	100.00
LM054-17_2015_A_Mauritius	0.00	0.00	100.00	0.00	100.00	100.00	100.00	100.00	100.00	100.00
LM055-08_2015_A_Mauritius	0.00	0.00	100.00	0.00	100.00	100.00	100.00	100.00	0.00	100.00
LM069-01_2015_A_Mauritius	0.00	0.00	100.00	0.00	100.00	100.00	100.00	100.00	100.00	100.00
LM090-02_2015_A_France-Martinique	0.00	0.00	100.00	0.00	100.00	100.00	100.00	100.00	100.00	100.00
LM097-01_2015_A_Mauritius-Rodrigues	0.00	0.00	100.00	0.00	100.00	100.00	100.00	100.00	100.00	100.00
LM128_2007_A_Argentina	0.00	0.00	100.00	0.00	100.00	100.00	100.00	100.00	100.00	100.00
LM158_2013_A_Argentina	0.00	0.00	100.00	0.00	100.00	100.00	100.00	100.00	100.00	100.00
LM169_2005_A_Argentina	0.00	0.00	100.00	0.00	100.00	100.00	100.00	100.00	100.00	100.00
LM184_2013_A_Argentina	0.00	0.00	100.00	0.00	100.00	100.00	100.00	100.00	100.00	100.00
LM198_2015_A_Argentina	0.00	0.00	100.00	0.00	100.00	100.00	100.00	100.00	100.00	100.00
LM199_2015_A_Argentina	0.00	0.00	100.00	0.00	100.00	100.00	100.00	100.00	100.00	100.00
LM205_2010_A_Argentina	0.00	0.00	100.00	0.00	100.00	100.00	100.00	100.00	100.00	100.00
LM229_2012_A_Argentina	0.00	0.00	100.00	0.00	100.00	100.00	100.00	100.00	100.00	100.00
LM358-08_2015_A_France-Reunion	0.00	0.00	100.00	0.00	100.00	100.00	100.00	100.00	100.00	100.00
LM358-18_2015_A_France-Reunion	0.00	0.00	100.00	0.00	100.00	100.00	100.00	100.00	100.00	100.00
LMG-9322_1986_A_USA	100.00	8.85	100.00	0.00	100.00	100.00	100.00	100.00	100.00	100.00
LN006-18_2016_A_France-Reunion	0.00	0.00	100.00	0.00	100.00	100.00	100.00	100.00	100.00	100.00
LP027-03_2017_A_Seychelles	0.00	0.00	100.00	0.00	100.00	100.00	100.00	100.00	100.00	100.00
LP027-05_2017_A_Seychelles	0.00	0.00	100.00	0.00	100.00	100.00	100.00	100.00	100.00	100.00
LP027-13_2017_A_Seychelles	0.00	0.00	100.00	0.00	100.00	100.00	100.00	100.00	100.00	100.00
LP028-03_2017_A_Seychelles	0.00	0.00	100.00	0.00	100.00	100.00	100.00	100.00	100.00	100.00
LP028-05_2017_A_Seychelles	0.00	0.00	100.00	0.00	100.00	100.00	100.00	100.00	100.00	100.00
LP028-06_2017_A_Seychelles	0.00	0.00	100.00	0.00	100.00	100.00	100.00	100.00	100.00	100.00
LP029-13_2017_A_Seychelles	0.00	0.00	100.00	0.00	100.00	100.00	100.00	100.00	100.00	100.00
LP029-15_2017_A_Seychelles	0.00	0.00	100.00	0.00	100.00	100.00	100.00	100.00	100.00	100.00
LP030-1_2017_A_France-Martinique	0.00	0.00	100.00	0.00	100.00	100.00	100.00	100.00	100.00	100.00
LP031-1_2017_A_France-Martinique	0.00	0.00	100.00	0.00	100.00	100.00	100.00	100.00	100.00	100.00
LP032-1_2017_A_France-Martinique	0.00	0.00	100.00	0.00	100.00	100.00	100.00	100.00	100.00	100.00
LP033-1_2017_A_France-Martinique	0.00	0.00	100.00	0.00	100.00	100.00	100.00	100.00	100.00	100.00
LP034-1_2017_A_France-Martinique	0.00	0.00	100.00	0.00	100.00	100.00	100.00	100.00	100.00	100.00
LP035-1_2017_A_France-Martinique	0.00	0.00	100.00	0.00	100.00	100.00	100.00	100.00	100.00	100.00
LP036-1_2017_A_France-Martinique	0.00	0.00	100.00	0.00	100.00	100.00	100.00	100.00	100.00	100.00
LP162_2017_A_Pakistan	0.00	0.00	100.00	0.00	100.00	100.00	100.00	100.00	100.00	100.00
LP187_2017_A_Pakistan	8.72	0.00	100.00	0.00	100.00	99.25	100.00	100.00	100.00	100.00
LP188_2017_A_Pakistan	0.00	0.00	100.00	0.00	100.00	98.82	100.00	100.00	100.00	100.00
LP201_2017_A_Pakistan	0.00	0.00	100.00	0.00	100.00	100.00	100.00	100.00	100.00	100.00
LP215-01_2017_A_Pakistan	0.00	0.00	100.00	0.00	100.00	100.00	100.00	100.00	100.00	100.00
LP220-02_2017_A_Pakistan	31.57	0.00	100.00	0.00	100.00	100.00	100.00	100.00	100.00	100.00
LP229-03_2017_A_Pakistan	0.00	0.00	100.00	0.00	100.00	100.00	100.00	100.00	100.00	100.00
LP234-03_2017_A_Pakistan	0.00	0.00	100.00	0.00	100.00	100.00	100.00	100.00	100.00	100.00
LP235-06_2017_A_Pakistan	30.62	0.00	100.00	0.00	100.00	100.00	100.00	100.00	100.00	100.00
LP293-01_2017_A_Pakistan	100.00	0.00	100.00	0.00	100.00	100.00	100.00	100.00	100.00	100.00
LP293-05_2017_A_Pakistan	100.00	0.00	100.00	0.00	100.00	100.00	100.00	100.00	100.00	100.00
LP295-05_2017_A_Pakistan	0.00	0.00	100.00	0.00	100.00	98.93	100.00	100.00	100.00	100.00
LP297-02_2017_A_Pakistan	0.00	0.00	100.00	0.00	100.00	100.00	100.00	100.00	100.00	100.00
NCPPB-1471_1963_A_China	0.00	0.00	100.00	0.00	87.49	100.00	100.00	100.00	100.00	100.00
NCPPB-211_1948_A_India	5.65	0.00	100.00	0.00	100.00	100.00	100.00	100.00	100.00	100.00
NCPPB-226_1949_A_New-Zealand	0.00	0.00	100.00	0.00	100.00	100.00	100.00	100.00	100.00	100.00
NCPPB-3562_1988_A_India	100.00	0.00	100.00	7.94	100.00	100.00	100.00	100.00	100.00	100.00
NCPPB-3607_1988_Astar_India	100.00	0.00	100.00	4.03	100.00	92.82	10.30	100.00	0.00	98.61
NCPPB-3608_1988_Aw_India	100.00	100.00	100.00	0.00	100.00	11.15	100.00	100.00	100.00	100.00
NCPPB-3610_1988_A_India	7.66	0.00	100.00	0.00	100.00	100.00	100.00	100.00	100.00	100.00
NCPPB-3612_1988_A_India	100.00	0.00	100.00	0.00	100.00	100.00	100.00	100.00	100.00	100.00
NCPPB-3615_1989_Astar_India	100.00	0.00	100.00	0.00	100.00	93.25	0.00	100.00	0.00	100.00
NCPPB-406_1957_A_New-Zealand	0.00	0.00	100.00	0.00	100.00	100.00	100.00	100.00	100.00	100.00
