# Supplementary material for: Herbarium specimen sequencing allows precise dating of Xanthomonas citri pv. citri diversification history
Source: Nat Commun. 2023 Jul 20;14:4306. doi: 10.1038/s41467-023-39950-z (PMC10359311; doi:10.1038/s41467-023-39950-z)
Supplement: Supplementary file 8 — Source Data [file 41467_2023_39950_MOESM8_ESM.xlsx]

## Sheet: Fig 1A
ID	DNA type	Fragment length (nt)	Number of fragments
HERB_1845	Chromosome	18	758
HERB_1845	Chromosome	19	14077
HERB_1845	Chromosome	20	77183
HERB_1845	Chromosome	21	68729
HERB_1845	Chromosome	22	61972
HERB_1845	Chromosome	23	63668
HERB_1845	Chromosome	24	72482
HERB_1845	Chromosome	25	92951
HERB_1845	Chromosome	26	124890
HERB_1845	Chromosome	27	167057
HERB_1845	Chromosome	28	216641
HERB_1845	Chromosome	29	268999
HERB_1845	Chromosome	30	320594
HERB_1845	Chromosome	31	370115
HERB_1845	Chromosome	32	411819
HERB_1845	Chromosome	33	444426
HERB_1845	Chromosome	34	469901
HERB_1845	Chromosome	35	484305
HERB_1845	Chromosome	36	487550
HERB_1845	Chromosome	37	492738
HERB_1845	Chromosome	38	505858
HERB_1845	Chromosome	39	494464
HERB_1845	Chromosome	40	480987
HERB_1845	Chromosome	41	460656
HERB_1845	Chromosome	42	438920
HERB_1845	Chromosome	43	420863
HERB_1845	Chromosome	44	397971
HERB_1845	Chromosome	45	377265
HERB_1845	Chromosome	46	358396
HERB_1845	Chromosome	47	338144
HERB_1845	Chromosome	48	318210
HERB_1845	Chromosome	49	302333
HERB_1845	Chromosome	50	282972
HERB_1845	Chromosome	51	266166
HERB_1845	Chromosome	52	252357
HERB_1845	Chromosome	53	237102
HERB_1845	Chromosome	54	223219
HERB_1845	Chromosome	55	212040
HERB_1845	Chromosome	56	198060
HERB_1845	Chromosome	57	186128
HERB_1845	Chromosome	58	177661
HERB_1845	Chromosome	59	166953
HERB_1845	Chromosome	60	157522
HERB_1845	Chromosome	61	150035
HERB_1845	Chromosome	62	140887
HERB_1845	Chromosome	63	134033
HERB_1845	Chromosome	64	131489
HERB_1845	Chromosome	65	125036
HERB_1845	Chromosome	66	117725
HERB_1845	Chromosome	67	113416
HERB_1845	Chromosome	68	106546
HERB_1845	Chromosome	69	100689
HERB_1845	Chromosome	70	96660
HERB_1845	Chromosome	71	90899
HERB_1845	Chromosome	72	87352
HERB_1845	Chromosome	73	83484
HERB_1845	Chromosome	74	79489
HERB_1845	Chromosome	75	75957
HERB_1845	Chromosome	76	72979
HERB_1845	Chromosome	77	69092
HERB_1845	Chromosome	78	65730
HERB_1845	Chromosome	79	63264
HERB_1845	Chromosome	80	59789
HERB_1845	Chromosome	81	57122
HERB_1845	Chromosome	82	55130
HERB_1845	Chromosome	83	52416
HERB_1845	Chromosome	84	50404
HERB_1845	Chromosome	85	48417
HERB_1845	Chromosome	86	46122
HERB_1845	Chromosome	87	43788
HERB_1845	Chromosome	88	42516
HERB_1845	Chromosome	89	40530
HERB_1845	Chromosome	90	38620
HERB_1845	Chromosome	91	37083
HERB_1845	Chromosome	92	35404
HERB_1845	Chromosome	93	33849
HERB_1845	Chromosome	94	33242
HERB_1845	Chromosome	95	31666
HERB_1845	Chromosome	96	30462
HERB_1845	Chromosome	97	29028
HERB_1845	Chromosome	98	27441
HERB_1845	Chromosome	99	26693
HERB_1845	Chromosome	100	25684
HERB_1845	Chromosome	101	24702
HERB_1845	Chromosome	102	23203
HERB_1845	Chromosome	103	22413
HERB_1845	Chromosome	104	21408
HERB_1845	Chromosome	105	20780
HERB_1845	Chromosome	106	19794
HERB_1845	Chromosome	107	18944
HERB_1845	Chromosome	108	18245
HERB_1845	Chromosome	109	17676
HERB_1845	Chromosome	110	16766
HERB_1845	Chromosome	111	16087
HERB_1845	Chromosome	112	15521
HERB_1845	Chromosome	113	14842
HERB_1845	Chromosome	114	14432
HERB_1845	Chromosome	115	13910
HERB_1845	Chromosome	116	13019
HERB_1845	Chromosome	117	12753
HERB_1845	Chromosome	118	12164
HERB_1845	Chromosome	119	11614
HERB_1845	Chromosome	120	11102
HERB_1845	Chromosome	121	10474
HERB_1845	Chromosome	122	9991
HERB_1845	Chromosome	123	9587
HERB_1845	Chromosome	124	9311
HERB_1845	Chromosome	125	8754
HERB_1845	Chromosome	126	8463
HERB_1845	Chromosome	127	8212
HERB_1845	Chromosome	128	7591
HERB_1845	Chromosome	129	7493
HERB_1845	Chromosome	130	7246
HERB_1845	Chromosome	131	6792
HERB_1845	Chromosome	132	6397
HERB_1845	Chromosome	133	6130
HERB_1845	Chromosome	134	5991
HERB_1845	Chromosome	135	5549
HERB_1845	Chromosome	136	5454
HERB_1845	Chromosome	137	5267
HERB_1845	Chromosome	138	4864
HERB_1845	Chromosome	139	4912
HERB_1845	Chromosome	140	4829
HERB_1845	Chromosome	141	4747
HERB_1845	Chromosome	142	4640
HERB_1845	Chromosome	143	4428
HERB_1845	Chromosome	144	4265
HERB_1845	Chromosome	145	4098
HERB_1845	Chromosome	146	3805
HERB_1845	Chromosome	147	3730
HERB_1845	Chromosome	148	3643
HERB_1845	Chromosome	149	3509
HERB_1845	Chromosome	150	3417
HERB_1845	Chromosome	151	3535
HERB_1845	Chromosome	152	3150
HERB_1845	Chromosome	153	3079
HERB_1845	Chromosome	154	3078
HERB_1845	Chromosome	155	2899
HERB_1845	Chromosome	156	2679
HERB_1845	Chromosome	157	2679
HERB_1845	Chromosome	158	2520
HERB_1845	Chromosome	159	2368
HERB_1845	Chromosome	160	2439
HERB_1845	Chromosome	161	2270
HERB_1845	Chromosome	162	2187
HERB_1845	Chromosome	163	2110
HERB_1845	Chromosome	164	2030
HERB_1845	Chromosome	165	2012
HERB_1845	Chromosome	166	1936
HERB_1845	Chromosome	167	1919
HERB_1845	Chromosome	168	1767
HERB_1845	Chromosome	169	1748
HERB_1845	Chromosome	170	1731
HERB_1845	Chromosome	171	1594
HERB_1845	Chromosome	172	1607
HERB_1845	Chromosome	173	1506
HERB_1845	Chromosome	174	1557
HERB_1845	Chromosome	175	1468
HERB_1845	Chromosome	176	1390
HERB_1845	Chromosome	177	1381
HERB_1845	Chromosome	178	1262
HERB_1845	Chromosome	179	1282
HERB_1845	Chromosome	180	1203
HERB_1845	Chromosome	181	1240
HERB_1845	Chromosome	182	1139
HERB_1845	Chromosome	183	1094
HERB_1845	Chromosome	184	1055
HERB_1845	Chromosome	185	1027
HERB_1845	Chromosome	186	975
HERB_1845	Chromosome	187	1022
HERB_1845	Chromosome	188	982
HERB_1845	Chromosome	189	883
HERB_1845	Chromosome	190	833
HERB_1845	Chromosome	191	839
HERB_1845	Chromosome	192	846
HERB_1845	Chromosome	193	824
HERB_1845	Chromosome	194	773
HERB_1845	Chromosome	195	708
HERB_1845	Chromosome	196	741
HERB_1845	Chromosome	197	705
HERB_1845	Chromosome	198	705
HERB_1845	Chromosome	199	682
HERB_1845	Chromosome	200	634
HERB_1845	Chromosome	201	602
HERB_1845	Chromosome	202	575
HERB_1845	Chromosome	203	541
HERB_1845	Chromosome	204	569
HERB_1845	Chromosome	205	530
HERB_1845	Chromosome	206	573
HERB_1845	Chromosome	207	513
HERB_1845	Chromosome	208	496
HERB_1845	Chromosome	209	491
HERB_1845	Chromosome	210	539
HERB_1845	Chromosome	211	438
HERB_1845	Chromosome	212	436
HERB_1845	Chromosome	213	435
HERB_1845	Chromosome	214	405
HERB_1845	Chromosome	215	384
HERB_1845	Chromosome	216	375
HERB_1845	Chromosome	217	430
HERB_1845	Chromosome	218	363
HERB_1845	Chromosome	219	368
HERB_1845	Chromosome	220	372
HERB_1845	Chromosome	221	340
HERB_1845	Chromosome	222	338
HERB_1845	Chromosome	223	333
HERB_1845	Chromosome	224	298
HERB_1845	Chromosome	225	282
HERB_1845	Chromosome	226	266
HERB_1845	Chromosome	227	271
HERB_1845	Chromosome	228	289
HERB_1845	Chromosome	229	281
HERB_1845	Chromosome	230	265
HERB_1845	Chromosome	231	291
HERB_1845	Chromosome	232	215
HERB_1845	Chromosome	233	237
HERB_1845	Chromosome	234	223
HERB_1845	Chromosome	235	241
HERB_1845	Chromosome	236	201
HERB_1845	Chromosome	237	212
HERB_1845	Chromosome	238	210
HERB_1845	Chromosome	239	210
HERB_1845	Chromosome	240	183
HERB_1845	Chromosome	241	192
HERB_1845	Chromosome	242	187
HERB_1845	Chromosome	243	207
HERB_1845	Chromosome	244	172
HERB_1845	Chromosome	245	163
HERB_1845	Chromosome	246	174
HERB_1845	Chromosome	247	162
HERB_1845	Chromosome	248	173
HERB_1845	Chromosome	249	158
HERB_1845	Chromosome	250	171
HERB_1845	Chromosome	251	160
HERB_1845	Chromosome	252	122
HERB_1845	Chromosome	253	133
HERB_1845	Chromosome	254	108
HERB_1845	Chromosome	255	146
HERB_1845	Chromosome	256	133
HERB_1845	Chromosome	257	134
HERB_1845	Chromosome	258	129
HERB_1845	Chromosome	259	122
HERB_1845	Chromosome	260	108
HERB_1845	Chromosome	261	103
HERB_1845	Chromosome	262	122
HERB_1845	Chromosome	263	113
HERB_1845	Chromosome	264	93
HERB_1845	Chromosome	265	95
HERB_1845	Chromosome	266	99
HERB_1845	Chromosome	267	117
HERB_1845	Chromosome	268	104
HERB_1845	Chromosome	269	91
HERB_1845	Chromosome	270	89
HERB_1845	Chromosome	271	70
HERB_1845	Chromosome	272	71
HERB_1845	Chromosome	273	95
HERB_1845	Chromosome	274	73
HERB_1845	Chromosome	275	76
HERB_1845	Chromosome	276	76
HERB_1845	Chromosome	277	85
HERB_1845	Chromosome	278	59
HERB_1845	Chromosome	279	70
HERB_1845	Chromosome	280	63
HERB_1845	Chromosome	281	77
HERB_1845	Chromosome	282	57
HERB_1845	Chromosome	283	68
HERB_1845	Chromosome	284	53
HERB_1845	Chromosome	285	56
HERB_1845	Chromosome	286	53
HERB_1845	Chromosome	287	66
HERB_1845	Chromosome	288	63
HERB_1845	Chromosome	289	52
HERB_1845	Chromosome	290	1
HERB_1852	Chromosome	18	24
HERB_1852	Chromosome	19	595
HERB_1852	Chromosome	20	3286
HERB_1852	Chromosome	21	4942
HERB_1852	Chromosome	22	7267
HERB_1852	Chromosome	23	11355
HERB_1852	Chromosome	24	17442
HERB_1852	Chromosome	25	25170
HERB_1852	Chromosome	26	32876
HERB_1852	Chromosome	27	42236
HERB_1852	Chromosome	28	50930
HERB_1852	Chromosome	29	58316
HERB_1852	Chromosome	30	67033
HERB_1852	Chromosome	31	74784
HERB_1852	Chromosome	32	80308
HERB_1852	Chromosome	33	88267
HERB_1852	Chromosome	34	94001
HERB_1852	Chromosome	35	97069
HERB_1852	Chromosome	36	103166
HERB_1852	Chromosome	37	106790
HERB_1852	Chromosome	38	109436
HERB_1852	Chromosome	39	112562
HERB_1852	Chromosome	40	113637
HERB_1852	Chromosome	41	111666
HERB_1852	Chromosome	42	114057
HERB_1852	Chromosome	43	112368
HERB_1852	Chromosome	44	110388
HERB_1852	Chromosome	45	111137
HERB_1852	Chromosome	46	108780
HERB_1852	Chromosome	47	104680
HERB_1852	Chromosome	48	103588
HERB_1852	Chromosome	49	100878
HERB_1852	Chromosome	50	96411
HERB_1852	Chromosome	51	96199
HERB_1852	Chromosome	52	92669
HERB_1852	Chromosome	53	88193
HERB_1852	Chromosome	54	86823
HERB_1852	Chromosome	55	84627
HERB_1852	Chromosome	56	80282
HERB_1852	Chromosome	57	79148
HERB_1852	Chromosome	58	76586
HERB_1852	Chromosome	59	72799
HERB_1852	Chromosome	60	71294
HERB_1852	Chromosome	61	69247
HERB_1852	Chromosome	62	65510
HERB_1852	Chromosome	63	64590
HERB_1852	Chromosome	64	62225
HERB_1852	Chromosome	65	59532
HERB_1852	Chromosome	66	58294
HERB_1852	Chromosome	67	56551
HERB_1852	Chromosome	68	53660
HERB_1852	Chromosome	69	53006
HERB_1852	Chromosome	70	51032
HERB_1852	Chromosome	71	48751
HERB_1852	Chromosome	72	48252
HERB_1852	Chromosome	73	46589
HERB_1852	Chromosome	74	44210
HERB_1852	Chromosome	75	43905
HERB_1852	Chromosome	76	42604
HERB_1852	Chromosome	77	40632
HERB_1852	Chromosome	78	40193
HERB_1852	Chromosome	79	38995
HERB_1852	Chromosome	80	37560
HERB_1852	Chromosome	81	36950
HERB_1852	Chromosome	82	35777
HERB_1852	Chromosome	83	34274
HERB_1852	Chromosome	84	33658
HERB_1852	Chromosome	85	32965
HERB_1852	Chromosome	86	31836
HERB_1852	Chromosome	87	31247
HERB_1852	Chromosome	88	30678
HERB_1852	Chromosome	89	29230
HERB_1852	Chromosome	90	28870
HERB_1852	Chromosome	91	28279
HERB_1852	Chromosome	92	27068
HERB_1852	Chromosome	93	26486
HERB_1852	Chromosome	94	26131
HERB_1852	Chromosome	95	25066
HERB_1852	Chromosome	96	24519
HERB_1852	Chromosome	97	24271
HERB_1852	Chromosome	98	23061
HERB_1852	Chromosome	99	22696
HERB_1852	Chromosome	100	22494
HERB_1852	Chromosome	101	21428
HERB_1852	Chromosome	102	21545
HERB_1852	Chromosome	103	20930
HERB_1852	Chromosome	104	19943
HERB_1852	Chromosome	105	19894
HERB_1852	Chromosome	106	19654
HERB_1852	Chromosome	107	18521
HERB_1852	Chromosome	108	18625
HERB_1852	Chromosome	109	18277
HERB_1852	Chromosome	110	17145
HERB_1852	Chromosome	111	17133
HERB_1852	Chromosome	112	16772
HERB_1852	Chromosome	113	16061
HERB_1852	Chromosome	114	16056
HERB_1852	Chromosome	115	15678
HERB_1852	Chromosome	116	15023
HERB_1852	Chromosome	117	14865
HERB_1852	Chromosome	118	14565
HERB_1852	Chromosome	119	13645
HERB_1852	Chromosome	120	13808
HERB_1852	Chromosome	121	13260
HERB_1852	Chromosome	122	12717
HERB_1852	Chromosome	123	12567
HERB_1852	Chromosome	124	12348
HERB_1852	Chromosome	125	12023
HERB_1852	Chromosome	126	11737
HERB_1852	Chromosome	127	11252
HERB_1852	Chromosome	128	11038
HERB_1852	Chromosome	129	10997
HERB_1852	Chromosome	130	10308
HERB_1852	Chromosome	131	10235
HERB_1852	Chromosome	132	10158
HERB_1852	Chromosome	133	10017
HERB_1852	Chromosome	134	9739
HERB_1852	Chromosome	135	9644
HERB_1852	Chromosome	136	9416
HERB_1852	Chromosome	137	9041
HERB_1852	Chromosome	138	9209
HERB_1852	Chromosome	139	8834
HERB_1852	Chromosome	140	8649
HERB_1852	Chromosome	141	8711
HERB_1852	Chromosome	142	8752
HERB_1852	Chromosome	143	8130
HERB_1852	Chromosome	144	8188
HERB_1852	Chromosome	145	8187
HERB_1852	Chromosome	146	7878
HERB_1852	Chromosome	147	7822
HERB_1852	Chromosome	148	7661
HERB_1852	Chromosome	149	7493
HERB_1852	Chromosome	150	7491
HERB_1852	Chromosome	151	7169
HERB_1852	Chromosome	152	6826
HERB_1852	Chromosome	153	6971
HERB_1852	Chromosome	154	6843
HERB_1852	Chromosome	155	6731
HERB_1852	Chromosome	156	6599
HERB_1852	Chromosome	157	6547
HERB_1852	Chromosome	158	6278
HERB_1852	Chromosome	159	6187
HERB_1852	Chromosome	160	6167
HERB_1852	Chromosome	161	5919
HERB_1852	Chromosome	162	5942
HERB_1852	Chromosome	163	5887
HERB_1852	Chromosome	164	5567
HERB_1852	Chromosome	165	5576
HERB_1852	Chromosome	166	5549
HERB_1852	Chromosome	167	5262
HERB_1852	Chromosome	168	5298
HERB_1852	Chromosome	169	5273
HERB_1852	Chromosome	170	4994
HERB_1852	Chromosome	171	5080
HERB_1852	Chromosome	172	5073
HERB_1852	Chromosome	173	4811
HERB_1852	Chromosome	174	4756
HERB_1852	Chromosome	175	4752
HERB_1852	Chromosome	176	4403
HERB_1852	Chromosome	177	4558
HERB_1852	Chromosome	178	4372
HERB_1852	Chromosome	179	4243
HERB_1852	Chromosome	180	4260
HERB_1852	Chromosome	181	4393
HERB_1852	Chromosome	182	4079
HERB_1852	Chromosome	183	4009
HERB_1852	Chromosome	184	4059
HERB_1852	Chromosome	185	3979
HERB_1852	Chromosome	186	3903
HERB_1852	Chromosome	187	3839
HERB_1852	Chromosome	188	3625
HERB_1852	Chromosome	189	3649
HERB_1852	Chromosome	190	3642
HERB_1852	Chromosome	191	3497
HERB_1852	Chromosome	192	3548
HERB_1852	Chromosome	193	3576
HERB_1852	Chromosome	194	3321
HERB_1852	Chromosome	195	3269
HERB_1852	Chromosome	196	3436
HERB_1852	Chromosome	197	3250
HERB_1852	Chromosome	198	3188
HERB_1852	Chromosome	199	3171
HERB_1852	Chromosome	200	3038
HERB_1852	Chromosome	201	3012
HERB_1852	Chromosome	202	2988
HERB_1852	Chromosome	203	2838
HERB_1852	Chromosome	204	2879
HERB_1852	Chromosome	205	2861
HERB_1852	Chromosome	206	2740
HERB_1852	Chromosome	207	2750
HERB_1852	Chromosome	208	2613
HERB_1852	Chromosome	209	2497
HERB_1852	Chromosome	210	2607
HERB_1852	Chromosome	211	2450
HERB_1852	Chromosome	212	2509
HERB_1852	Chromosome	213	2402
HERB_1852	Chromosome	214	2421
HERB_1852	Chromosome	215	2351
HERB_1852	Chromosome	216	2322
HERB_1852	Chromosome	217	2332
HERB_1852	Chromosome	218	2199
HERB_1852	Chromosome	219	2274
HERB_1852	Chromosome	220	2204
HERB_1852	Chromosome	221	2082
HERB_1852	Chromosome	222	2127
HERB_1852	Chromosome	223	2028
HERB_1852	Chromosome	224	2052
HERB_1852	Chromosome	225	2050
HERB_1852	Chromosome	226	1965
HERB_1852	Chromosome	227	1976
HERB_1852	Chromosome	228	1968
HERB_1852	Chromosome	229	1808
HERB_1852	Chromosome	230	1879
HERB_1852	Chromosome	231	1782
HERB_1852	Chromosome	232	1823
HERB_1852	Chromosome	233	1715
HERB_1852	Chromosome	234	1749
HERB_1852	Chromosome	235	1654
HERB_1852	Chromosome	236	1684
HERB_1852	Chromosome	237	1691
HERB_1852	Chromosome	238	1583
HERB_1852	Chromosome	239	1627
HERB_1852	Chromosome	240	1735
HERB_1852	Chromosome	241	1545
HERB_1852	Chromosome	242	1519
HERB_1852	Chromosome	243	1522
HERB_1852	Chromosome	244	1435
HERB_1852	Chromosome	245	1407
HERB_1852	Chromosome	246	1396
HERB_1852	Chromosome	247	1443
HERB_1852	Chromosome	248	1369
HERB_1852	Chromosome	249	1308
HERB_1852	Chromosome	250	1301
HERB_1852	Chromosome	251	1239
HERB_1852	Chromosome	252	1261
HERB_1852	Chromosome	253	1201
HERB_1852	Chromosome	254	1304
HERB_1852	Chromosome	255	1206
HERB_1852	Chromosome	256	1197
HERB_1852	Chromosome	257	1157
HERB_1852	Chromosome	258	1164
HERB_1852	Chromosome	259	1121
HERB_1852	Chromosome	260	1087
HERB_1852	Chromosome	261	1083
HERB_1852	Chromosome	262	1178
HERB_1852	Chromosome	263	1035
HERB_1852	Chromosome	264	1064
HERB_1852	Chromosome	265	1074
HERB_1852	Chromosome	266	1001
HERB_1852	Chromosome	267	997
HERB_1852	Chromosome	268	999
HERB_1852	Chromosome	269	991
HERB_1852	Chromosome	270	1001
HERB_1852	Chromosome	271	957
HERB_1852	Chromosome	272	938
HERB_1852	Chromosome	273	939
HERB_1852	Chromosome	274	923
HERB_1852	Chromosome	275	815
HERB_1852	Chromosome	276	894
HERB_1852	Chromosome	277	881
HERB_1852	Chromosome	278	883
HERB_1852	Chromosome	279	833
HERB_1852	Chromosome	280	879
HERB_1852	Chromosome	281	825
HERB_1852	Chromosome	282	762
HERB_1852	Chromosome	283	768
HERB_1852	Chromosome	284	738
HERB_1852	Chromosome	285	747
HERB_1852	Chromosome	286	752
HERB_1852	Chromosome	287	798
HERB_1852	Chromosome	288	746
HERB_1852	Chromosome	289	765
HERB_1852	Chromosome	290	36
HERB_1854	Chromosome	18	6
HERB_1854	Chromosome	19	208
HERB_1854	Chromosome	20	1307
HERB_1854	Chromosome	21	2303
HERB_1854	Chromosome	22	3923
HERB_1854	Chromosome	23	6736
HERB_1854	Chromosome	24	11107
HERB_1854	Chromosome	25	16257
HERB_1854	Chromosome	26	22204
HERB_1854	Chromosome	27	28999
HERB_1854	Chromosome	28	35204
HERB_1854	Chromosome	29	40935
HERB_1854	Chromosome	30	47324
HERB_1854	Chromosome	31	51665
HERB_1854	Chromosome	32	55626
HERB_1854	Chromosome	33	59828
HERB_1854	Chromosome	34	62968
HERB_1854	Chromosome	35	64692
HERB_1854	Chromosome	36	67635
HERB_1854	Chromosome	37	69382
HERB_1854	Chromosome	38	69649
HERB_1854	Chromosome	39	71325
HERB_1854	Chromosome	40	71208
HERB_1854	Chromosome	41	70101
HERB_1854	Chromosome	42	71859
HERB_1854	Chromosome	43	69656
HERB_1854	Chromosome	44	68971
HERB_1854	Chromosome	45	68453
HERB_1854	Chromosome	46	66909
HERB_1854	Chromosome	47	64966
HERB_1854	Chromosome	48	64597
HERB_1854	Chromosome	49	62818
HERB_1854	Chromosome	50	61576
HERB_1854	Chromosome	51	60585
HERB_1854	Chromosome	52	59125
HERB_1854	Chromosome	53	57411
HERB_1854	Chromosome	54	56852
HERB_1854	Chromosome	55	55613
HERB_1854	Chromosome	56	53681
HERB_1854	Chromosome	57	53664
HERB_1854	Chromosome	58	52104
HERB_1854	Chromosome	59	50519
HERB_1854	Chromosome	60	50017
HERB_1854	Chromosome	61	48792
HERB_1854	Chromosome	62	47709
HERB_1854	Chromosome	63	47537
HERB_1854	Chromosome	64	46637
HERB_1854	Chromosome	65	45253
HERB_1854	Chromosome	66	44927
HERB_1854	Chromosome	67	43777
HERB_1854	Chromosome	68	43033
HERB_1854	Chromosome	69	42688
HERB_1854	Chromosome	70	41579
HERB_1854	Chromosome	71	40753
HERB_1854	Chromosome	72	40736
HERB_1854	Chromosome	73	39752
HERB_1854	Chromosome	74	38660
HERB_1854	Chromosome	75	38418
HERB_1854	Chromosome	76	37269
HERB_1854	Chromosome	77	36567
HERB_1854	Chromosome	78	36545
HERB_1854	Chromosome	79	35429
HERB_1854	Chromosome	80	34401
HERB_1854	Chromosome	81	34788
HERB_1854	Chromosome	82	33674
HERB_1854	Chromosome	83	32719
HERB_1854	Chromosome	84	32798
HERB_1854	Chromosome	85	31674
HERB_1854	Chromosome	86	31326
HERB_1854	Chromosome	87	31088
HERB_1854	Chromosome	88	29836
HERB_1854	Chromosome	89	29282
HERB_1854	Chromosome	90	29141
HERB_1854	Chromosome	91	28565
HERB_1854	Chromosome	92	27649
HERB_1854	Chromosome	93	27336
HERB_1854	Chromosome	94	26952
HERB_1854	Chromosome	95	25932
HERB_1854	Chromosome	96	25848
HERB_1854	Chromosome	97	25282
HERB_1854	Chromosome	98	24380
HERB_1854	Chromosome	99	24112
HERB_1854	Chromosome	100	23990
HERB_1854	Chromosome	101	22954
HERB_1854	Chromosome	102	22627
HERB_1854	Chromosome	103	22049
HERB_1854	Chromosome	104	21350
HERB_1854	Chromosome	105	21425
HERB_1854	Chromosome	106	20823
HERB_1854	Chromosome	107	20324
HERB_1854	Chromosome	108	20124
HERB_1854	Chromosome	109	19282
HERB_1854	Chromosome	110	18766
HERB_1854	Chromosome	111	18714
HERB_1854	Chromosome	112	18113
HERB_1854	Chromosome	113	17770
HERB_1854	Chromosome	114	17540
HERB_1854	Chromosome	115	16985
HERB_1854	Chromosome	116	16532
HERB_1854	Chromosome	117	16286
HERB_1854	Chromosome	118	15727
HERB_1854	Chromosome	119	15174
HERB_1854	Chromosome	120	14812
HERB_1854	Chromosome	121	14041
HERB_1854	Chromosome	122	14014
HERB_1854	Chromosome	123	13770
HERB_1854	Chromosome	124	13309
HERB_1854	Chromosome	125	12898
HERB_1854	Chromosome	126	12709
HERB_1854	Chromosome	127	12193
HERB_1854	Chromosome	128	11693
HERB_1854	Chromosome	129	11657
HERB_1854	Chromosome	130	11545
HERB_1854	Chromosome	131	10876
HERB_1854	Chromosome	132	10661
HERB_1854	Chromosome	133	10572
HERB_1854	Chromosome	134	10169
HERB_1854	Chromosome	135	10204
HERB_1854	Chromosome	136	9749
HERB_1854	Chromosome	137	9725
HERB_1854	Chromosome	138	9477
HERB_1854	Chromosome	139	9231
HERB_1854	Chromosome	140	9033
HERB_1854	Chromosome	141	9035
HERB_1854	Chromosome	142	8753
HERB_1854	Chromosome	143	8486
HERB_1854	Chromosome	144	8481
HERB_1854	Chromosome	145	8339
HERB_1854	Chromosome	146	7853
HERB_1854	Chromosome	147	7849
HERB_1854	Chromosome	148	7581
HERB_1854	Chromosome	149	7476
HERB_1854	Chromosome	150	7487
HERB_1854	Chromosome	151	7191
HERB_1854	Chromosome	152	7028
HERB_1854	Chromosome	153	6771
HERB_1854	Chromosome	154	6756
HERB_1854	Chromosome	155	6359
HERB_1854	Chromosome	156	6461
HERB_1854	Chromosome	157	6180
HERB_1854	Chromosome	158	5990
HERB_1854	Chromosome	159	5961
HERB_1854	Chromosome	160	5798
HERB_1854	Chromosome	161	5632
HERB_1854	Chromosome	162	5546
HERB_1854	Chromosome	163	5483
HERB_1854	Chromosome	164	5101
HERB_1854	Chromosome	165	5123
HERB_1854	Chromosome	166	5006
HERB_1854	Chromosome	167	4882
HERB_1854	Chromosome	168	4908
HERB_1854	Chromosome	169	4707
HERB_1854	Chromosome	170	4534
HERB_1854	Chromosome	171	4464
HERB_1854	Chromosome	172	4391
HERB_1854	Chromosome	173	4293
HERB_1854	Chromosome	174	4231
HERB_1854	Chromosome	175	4154
HERB_1854	Chromosome	176	4072
HERB_1854	Chromosome	177	3916
HERB_1854	Chromosome	178	3701
HERB_1854	Chromosome	179	3765
HERB_1854	Chromosome	180	3685
HERB_1854	Chromosome	181	3448
HERB_1854	Chromosome	182	3371
HERB_1854	Chromosome	183	3420
HERB_1854	Chromosome	184	3409
HERB_1854	Chromosome	185	3312
HERB_1854	Chromosome	186	3130
HERB_1854	Chromosome	187	3110
HERB_1854	Chromosome	188	2962
HERB_1854	Chromosome	189	3042
HERB_1854	Chromosome	190	2934
HERB_1854	Chromosome	191	2824
HERB_1854	Chromosome	192	2767
HERB_1854	Chromosome	193	2719
HERB_1854	Chromosome	194	2607
HERB_1854	Chromosome	195	2564
HERB_1854	Chromosome	196	2444
HERB_1854	Chromosome	197	2406
HERB_1854	Chromosome	198	2417
HERB_1854	Chromosome	199	2322
HERB_1854	Chromosome	200	2240
HERB_1854	Chromosome	201	2195
HERB_1854	Chromosome	202	2149
HERB_1854	Chromosome	203	2109
HERB_1854	Chromosome	204	2050
HERB_1854	Chromosome	205	1981
HERB_1854	Chromosome	206	1972
HERB_1854	Chromosome	207	1985
HERB_1854	Chromosome	208	1931
HERB_1854	Chromosome	209	1838
HERB_1854	Chromosome	210	1838
HERB_1854	Chromosome	211	1793
HERB_1854	Chromosome	212	1784
HERB_1854	Chromosome	213	1699
HERB_1854	Chromosome	214	1612
HERB_1854	Chromosome	215	1567
HERB_1854	Chromosome	216	1627
HERB_1854	Chromosome	217	1525
HERB_1854	Chromosome	218	1522
HERB_1854	Chromosome	219	1464
HERB_1854	Chromosome	220	1533
HERB_1854	Chromosome	221	1387
HERB_1854	Chromosome	222	1410
HERB_1854	Chromosome	223	1384
HERB_1854	Chromosome	224	1373
HERB_1854	Chromosome	225	1349
HERB_1854	Chromosome	226	1247
HERB_1854	Chromosome	227	1233
HERB_1854	Chromosome	228	1254
HERB_1854	Chromosome	229	1177
HERB_1854	Chromosome	230	1146
HERB_1854	Chromosome	231	1079
HERB_1854	Chromosome	232	1065
HERB_1854	Chromosome	233	1066
HERB_1854	Chromosome	234	1121
HERB_1854	Chromosome	235	1054
HERB_1854	Chromosome	236	1042
HERB_1854	Chromosome	237	961
HERB_1854	Chromosome	238	941
HERB_1854	Chromosome	239	875
HERB_1854	Chromosome	240	962
HERB_1854	Chromosome	241	926
HERB_1854	Chromosome	242	886
HERB_1854	Chromosome	243	883
HERB_1854	Chromosome	244	803
HERB_1854	Chromosome	245	813
HERB_1854	Chromosome	246	829
HERB_1854	Chromosome	247	808
HERB_1854	Chromosome	248	789
HERB_1854	Chromosome	249	751
HERB_1854	Chromosome	250	743
HERB_1854	Chromosome	251	647
HERB_1854	Chromosome	252	682
HERB_1854	Chromosome	253	690
HERB_1854	Chromosome	254	666
HERB_1854	Chromosome	255	699
HERB_1854	Chromosome	256	665
HERB_1854	Chromosome	257	661
HERB_1854	Chromosome	258	573
HERB_1854	Chromosome	259	590
HERB_1854	Chromosome	260	584
HERB_1854	Chromosome	261	572
HERB_1854	Chromosome	262	585
HERB_1854	Chromosome	263	536
HERB_1854	Chromosome	264	573
HERB_1854	Chromosome	265	500
HERB_1854	Chromosome	266	519
HERB_1854	Chromosome	267	484
HERB_1854	Chromosome	268	488
HERB_1854	Chromosome	269	480
HERB_1854	Chromosome	270	446
HERB_1854	Chromosome	271	466
HERB_1854	Chromosome	272	426
HERB_1854	Chromosome	273	461
HERB_1854	Chromosome	274	420
HERB_1854	Chromosome	275	397
HERB_1854	Chromosome	276	449
HERB_1854	Chromosome	277	403
HERB_1854	Chromosome	278	375
HERB_1854	Chromosome	279	380
HERB_1854	Chromosome	280	391
HERB_1854	Chromosome	281	372
HERB_1854	Chromosome	282	372
HERB_1854	Chromosome	283	386
HERB_1854	Chromosome	284	353
HERB_1854	Chromosome	285	345
HERB_1854	Chromosome	286	367
HERB_1854	Chromosome	287	319
HERB_1854	Chromosome	288	312
HERB_1854	Chromosome	289	315
HERB_1854	Chromosome	290	7
HERB_1859	Chromosome	18	9
HERB_1859	Chromosome	19	202
HERB_1859	Chromosome	20	1082
HERB_1859	Chromosome	21	1563
HERB_1859	Chromosome	22	1986
HERB_1859	Chromosome	23	3018
HERB_1859	Chromosome	24	4625
HERB_1859	Chromosome	25	6442
HERB_1859	Chromosome	26	8233
HERB_1859	Chromosome	27	10742
HERB_1859	Chromosome	28	13061
HERB_1859	Chromosome	29	15199
HERB_1859	Chromosome	30	17721
HERB_1859	Chromosome	31	20013
HERB_1859	Chromosome	32	21835
HERB_1859	Chromosome	33	24547
HERB_1859	Chromosome	34	26618
HERB_1859	Chromosome	35	27566
HERB_1859	Chromosome	36	30352
HERB_1859	Chromosome	37	32629
HERB_1859	Chromosome	38	34185
HERB_1859	Chromosome	39	36370
HERB_1859	Chromosome	40	38156
HERB_1859	Chromosome	41	38854
HERB_1859	Chromosome	42	40451
HERB_1859	Chromosome	43	42239
HERB_1859	Chromosome	44	42299
HERB_1859	Chromosome	45	44478
HERB_1859	Chromosome	46	45585
HERB_1859	Chromosome	47	44870
HERB_1859	Chromosome	48	47315
HERB_1859	Chromosome	49	47899
HERB_1859	Chromosome	50	47213
HERB_1859	Chromosome	51	48952
HERB_1859	Chromosome	52	49610
HERB_1859	Chromosome	53	48809
HERB_1859	Chromosome	54	49769
HERB_1859	Chromosome	55	50022
HERB_1859	Chromosome	56	48828
HERB_1859	Chromosome	57	49686
HERB_1859	Chromosome	58	49929
HERB_1859	Chromosome	59	49199
HERB_1859	Chromosome	60	49558
HERB_1859	Chromosome	61	49789
HERB_1859	Chromosome	62	47954
HERB_1859	Chromosome	63	48699
HERB_1859	Chromosome	64	48637
HERB_1859	Chromosome	65	46873
HERB_1859	Chromosome	66	47146
HERB_1859	Chromosome	67	46687
HERB_1859	Chromosome	68	45030
HERB_1859	Chromosome	69	45245
HERB_1859	Chromosome	70	44654
HERB_1859	Chromosome	71	42702
HERB_1859	Chromosome	72	42858
HERB_1859	Chromosome	73	42163
HERB_1859	Chromosome	74	40156
HERB_1859	Chromosome	75	40412
HERB_1859	Chromosome	76	39251
HERB_1859	Chromosome	77	37483
HERB_1859	Chromosome	78	37448
HERB_1859	Chromosome	79	36597
HERB_1859	Chromosome	80	35076
HERB_1859	Chromosome	81	34684
HERB_1859	Chromosome	82	33689
HERB_1859	Chromosome	83	31966
HERB_1859	Chromosome	84	32088
HERB_1859	Chromosome	85	31112
HERB_1859	Chromosome	86	29249
HERB_1859	Chromosome	87	29085
HERB_1859	Chromosome	88	28123
HERB_1859	Chromosome	89	27056
HERB_1859	Chromosome	90	26576
HERB_1859	Chromosome	91	25915
HERB_1859	Chromosome	92	24374
HERB_1859	Chromosome	93	24437
HERB_1859	Chromosome	94	23184
HERB_1859	Chromosome	95	22122
HERB_1859	Chromosome	96	21920
HERB_1859	Chromosome	97	21282
HERB_1859	Chromosome	98	19920
HERB_1859	Chromosome	99	19823
HERB_1859	Chromosome	100	19147
HERB_1859	Chromosome	101	17900
HERB_1859	Chromosome	102	17670
HERB_1859	Chromosome	103	17414
HERB_1859	Chromosome	104	16326
HERB_1859	Chromosome	105	16344
HERB_1859	Chromosome	106	15538
HERB_1859	Chromosome	107	14695
HERB_1859	Chromosome	108	14564
HERB_1859	Chromosome	109	14090
HERB_1859	Chromosome	110	13344
HERB_1859	Chromosome	111	12856
HERB_1859	Chromosome	112	12657
HERB_1859	Chromosome	113	11985
HERB_1859	Chromosome	114	11661
HERB_1859	Chromosome	115	11471
HERB_1859	Chromosome	116	10655
HERB_1859	Chromosome	117	10455
HERB_1859	Chromosome	118	10116
HERB_1859	Chromosome	119	9480
HERB_1859	Chromosome	120	9120
HERB_1859	Chromosome	121	8767
HERB_1859	Chromosome	122	8457
HERB_1859	Chromosome	123	8201
HERB_1859	Chromosome	124	7926
HERB_1859	Chromosome	125	7552
HERB_1859	Chromosome	126	7460
HERB_1859	Chromosome	127	7200
HERB_1859	Chromosome	128	6816
HERB_1859	Chromosome	129	6493
HERB_1859	Chromosome	130	6466
HERB_1859	Chromosome	131	6046
HERB_1859	Chromosome	132	5903
HERB_1859	Chromosome	133	5711
HERB_1859	Chromosome	134	5446
HERB_1859	Chromosome	135	5448
HERB_1859	Chromosome	136	5239
HERB_1859	Chromosome	137	4912
HERB_1859	Chromosome	138	4899
HERB_1859	Chromosome	139	4754
HERB_1859	Chromosome	140	4597
HERB_1859	Chromosome	141	4517
HERB_1859	Chromosome	142	4303
HERB_1859	Chromosome	143	4122
HERB_1859	Chromosome	144	4065
HERB_1859	Chromosome	145	3995
HERB_1859	Chromosome	146	3738
HERB_1859	Chromosome	147	3676
HERB_1859	Chromosome	148	3594
HERB_1859	Chromosome	149	3347
HERB_1859	Chromosome	150	3320
HERB_1859	Chromosome	151	3202
HERB_1859	Chromosome	152	3121
HERB_1859	Chromosome	153	3050
HERB_1859	Chromosome	154	3028
HERB_1859	Chromosome	155	2796
HERB_1859	Chromosome	156	2815
HERB_1859	Chromosome	157	2666
HERB_1859	Chromosome	158	2554
HERB_1859	Chromosome	159	2550
HERB_1859	Chromosome	160	2555
HERB_1859	Chromosome	161	2229
HERB_1859	Chromosome	162	2297
HERB_1859	Chromosome	163	2265
HERB_1859	Chromosome	164	2215
HERB_1859	Chromosome	165	2101
HERB_1859	Chromosome	166	2079
HERB_1859	Chromosome	167	1935
HERB_1859	Chromosome	168	1861
HERB_1859	Chromosome	169	1858
HERB_1859	Chromosome	170	1794
HERB_1859	Chromosome	171	1775
HERB_1859	Chromosome	172	1732
HERB_1859	Chromosome	173	1593
HERB_1859	Chromosome	174	1691
HERB_1859	Chromosome	175	1607
HERB_1859	Chromosome	176	1482
HERB_1859	Chromosome	177	1452
HERB_1859	Chromosome	178	1399
HERB_1859	Chromosome	179	1367
HERB_1859	Chromosome	180	1320
HERB_1859	Chromosome	181	1350
HERB_1859	Chromosome	182	1262
HERB_1859	Chromosome	183	1272
HERB_1859	Chromosome	184	1197
HERB_1859	Chromosome	185	1117
HERB_1859	Chromosome	186	1131
HERB_1859	Chromosome	187	1157
HERB_1859	Chromosome	188	1058
HERB_1859	Chromosome	189	993
HERB_1859	Chromosome	190	1001
HERB_1859	Chromosome	191	962
HERB_1859	Chromosome	192	954
HERB_1859	Chromosome	193	955
HERB_1859	Chromosome	194	906
HERB_1859	Chromosome	195	865
HERB_1859	Chromosome	196	864
HERB_1859	Chromosome	197	817
HERB_1859	Chromosome	198	805
HERB_1859	Chromosome	199	817
HERB_1859	Chromosome	200	787
HERB_1859	Chromosome	201	785
HERB_1859	Chromosome	202	770
HERB_1859	Chromosome	203	697
HERB_1859	Chromosome	204	700
HERB_1859	Chromosome	205	678
HERB_1859	Chromosome	206	636
HERB_1859	Chromosome	207	678
HERB_1859	Chromosome	208	622
HERB_1859	Chromosome	209	609
HERB_1859	Chromosome	210	628
HERB_1859	Chromosome	211	593
HERB_1859	Chromosome	212	574
HERB_1859	Chromosome	213	508
HERB_1859	Chromosome	214	516
HERB_1859	Chromosome	215	494
HERB_1859	Chromosome	216	470
HERB_1859	Chromosome	217	496
HERB_1859	Chromosome	218	484
HERB_1859	Chromosome	219	468
HERB_1859	Chromosome	220	482
HERB_1859	Chromosome	221	461
HERB_1859	Chromosome	222	422
HERB_1859	Chromosome	223	438
HERB_1859	Chromosome	224	421
HERB_1859	Chromosome	225	431
HERB_1859	Chromosome	226	422
HERB_1859	Chromosome	227	378
HERB_1859	Chromosome	228	378
HERB_1859	Chromosome	229	383
HERB_1859	Chromosome	230	315
HERB_1859	Chromosome	231	349
HERB_1859	Chromosome	232	304
HERB_1859	Chromosome	233	267
HERB_1859	Chromosome	234	298
HERB_1859	Chromosome	235	304
HERB_1859	Chromosome	236	291
HERB_1859	Chromosome	237	274
HERB_1859	Chromosome	238	301
HERB_1859	Chromosome	239	277
HERB_1859	Chromosome	240	262
HERB_1859	Chromosome	241	269
HERB_1859	Chromosome	242	244
HERB_1859	Chromosome	243	257
HERB_1859	Chromosome	244	254
HERB_1859	Chromosome	245	240
HERB_1859	Chromosome	246	222
HERB_1859	Chromosome	247	219
HERB_1859	Chromosome	248	227
HERB_1859	Chromosome	249	226
HERB_1859	Chromosome	250	200
HERB_1859	Chromosome	251	214
HERB_1859	Chromosome	252	239
HERB_1859	Chromosome	253	185
HERB_1859	Chromosome	254	215
HERB_1859	Chromosome	255	192
HERB_1859	Chromosome	256	216
HERB_1859	Chromosome	257	159
HERB_1859	Chromosome	258	174
HERB_1859	Chromosome	259	163
HERB_1859	Chromosome	260	150
HERB_1859	Chromosome	261	163
HERB_1859	Chromosome	262	152
HERB_1859	Chromosome	263	153
HERB_1859	Chromosome	264	147
HERB_1859	Chromosome	265	166
HERB_1859	Chromosome	266	146
HERB_1859	Chromosome	267	164
HERB_1859	Chromosome	268	161
HERB_1859	Chromosome	269	125
HERB_1859	Chromosome	270	135
HERB_1859	Chromosome	271	147
HERB_1859	Chromosome	272	135
HERB_1859	Chromosome	273	130
HERB_1859	Chromosome	274	136
HERB_1859	Chromosome	275	106
HERB_1859	Chromosome	276	125
HERB_1859	Chromosome	277	112
HERB_1859	Chromosome	278	121
HERB_1859	Chromosome	279	109
HERB_1859	Chromosome	280	107
HERB_1859	Chromosome	281	97
HERB_1859	Chromosome	282	95
HERB_1859	Chromosome	283	105
HERB_1859	Chromosome	284	105
HERB_1859	Chromosome	285	105
HERB_1859	Chromosome	286	94
HERB_1859	Chromosome	287	109
HERB_1859	Chromosome	288	96
HERB_1859	Chromosome	289	88
HERB_1859	Chromosome	290	3
HERB_1865	Chromosome	18	1
HERB_1865	Chromosome	19	60
HERB_1865	Chromosome	20	379
HERB_1865	Chromosome	21	586
HERB_1865	Chromosome	22	1029
HERB_1865	Chromosome	23	1594
HERB_1865	Chromosome	24	2421
HERB_1865	Chromosome	25	3270
HERB_1865	Chromosome	26	4135
HERB_1865	Chromosome	27	5181
HERB_1865	Chromosome	28	6191
HERB_1865	Chromosome	29	7096
HERB_1865	Chromosome	30	7916
HERB_1865	Chromosome	31	8800
HERB_1865	Chromosome	32	9747
HERB_1865	Chromosome	33	10541
HERB_1865	Chromosome	34	11541
HERB_1865	Chromosome	35	12140
HERB_1865	Chromosome	36	13255
HERB_1865	Chromosome	37	14298
HERB_1865	Chromosome	38	15044
HERB_1865	Chromosome	39	16197
HERB_1865	Chromosome	40	17061
HERB_1865	Chromosome	41	17536
HERB_1865	Chromosome	42	18889
HERB_1865	Chromosome	43	19815
HERB_1865	Chromosome	44	20417
HERB_1865	Chromosome	45	21652
HERB_1865	Chromosome	46	22737
HERB_1865	Chromosome	47	23350
HERB_1865	Chromosome	48	24537
HERB_1865	Chromosome	49	26033
HERB_1865	Chromosome	50	26358
HERB_1865	Chromosome	51	27572
HERB_1865	Chromosome	52	28976
HERB_1865	Chromosome	53	29374
HERB_1865	Chromosome	54	30917
HERB_1865	Chromosome	55	32072
HERB_1865	Chromosome	56	32498
HERB_1865	Chromosome	57	34169
HERB_1865	Chromosome	58	34736
HERB_1865	Chromosome	59	35186
HERB_1865	Chromosome	60	36564
HERB_1865	Chromosome	61	37416
HERB_1865	Chromosome	62	37966
HERB_1865	Chromosome	63	38777
HERB_1865	Chromosome	64	39704
HERB_1865	Chromosome	65	40030
HERB_1865	Chromosome	66	40644
HERB_1865	Chromosome	67	41255
HERB_1865	Chromosome	68	40936
HERB_1865	Chromosome	69	41775
HERB_1865	Chromosome	70	42374
HERB_1865	Chromosome	71	42084
HERB_1865	Chromosome	72	42411
HERB_1865	Chromosome	73	42164
HERB_1865	Chromosome	74	41804
HERB_1865	Chromosome	75	41766
HERB_1865	Chromosome	76	41961
HERB_1865	Chromosome	77	41194
HERB_1865	Chromosome	78	41223
HERB_1865	Chromosome	79	40607
HERB_1865	Chromosome	80	39964
HERB_1865	Chromosome	81	39859
HERB_1865	Chromosome	82	39491
HERB_1865	Chromosome	83	37906
HERB_1865	Chromosome	84	37635
HERB_1865	Chromosome	85	37405
HERB_1865	Chromosome	86	36177
HERB_1865	Chromosome	87	35435
HERB_1865	Chromosome	88	34792
HERB_1865	Chromosome	89	33808
HERB_1865	Chromosome	90	33449
HERB_1865	Chromosome	91	32709
HERB_1865	Chromosome	92	31675
HERB_1865	Chromosome	93	30917
HERB_1865	Chromosome	94	30708
HERB_1865	Chromosome	95	29363
HERB_1865	Chromosome	96	28754
HERB_1865	Chromosome	97	27793
HERB_1865	Chromosome	98	26677
HERB_1865	Chromosome	99	26311
HERB_1865	Chromosome	100	25761
HERB_1865	Chromosome	101	24870
HERB_1865	Chromosome	102	24524
HERB_1865	Chromosome	103	23708
HERB_1865	Chromosome	104	22675
HERB_1865	Chromosome	105	22641
HERB_1865	Chromosome	106	21631
HERB_1865	Chromosome	107	20676
HERB_1865	Chromosome	108	20153
HERB_1865	Chromosome	109	19592
HERB_1865	Chromosome	110	18885
HERB_1865	Chromosome	111	18243
HERB_1865	Chromosome	112	17885
HERB_1865	Chromosome	113	17088
HERB_1865	Chromosome	114	16685
HERB_1865	Chromosome	115	16478
HERB_1865	Chromosome	116	15872
HERB_1865	Chromosome	117	15152
HERB_1865	Chromosome	118	14636
HERB_1865	Chromosome	119	14033
HERB_1865	Chromosome	120	13607
HERB_1865	Chromosome	121	13150
HERB_1865	Chromosome	122	12736
HERB_1865	Chromosome	123	12303
HERB_1865	Chromosome	124	11891
HERB_1865	Chromosome	125	11537
HERB_1865	Chromosome	126	11101
HERB_1865	Chromosome	127	10781
HERB_1865	Chromosome	128	10520
HERB_1865	Chromosome	129	10285
HERB_1865	Chromosome	130	9821
HERB_1865	Chromosome	131	9304
HERB_1865	Chromosome	132	9302
HERB_1865	Chromosome	133	8897
HERB_1865	Chromosome	134	8835
HERB_1865	Chromosome	135	8653
HERB_1865	Chromosome	136	8285
HERB_1865	Chromosome	137	8108
HERB_1865	Chromosome	138	8008
HERB_1865	Chromosome	139	7825
HERB_1865	Chromosome	140	7384
HERB_1865	Chromosome	141	7347
HERB_1865	Chromosome	142	7002
HERB_1865	Chromosome	143	6782
HERB_1865	Chromosome	144	6766
HERB_1865	Chromosome	145	6549
HERB_1865	Chromosome	146	6091
HERB_1865	Chromosome	147	6168
HERB_1865	Chromosome	148	6116
HERB_1865	Chromosome	149	5758
HERB_1865	Chromosome	150	5667
HERB_1865	Chromosome	151	5559
HERB_1865	Chromosome	152	5331
HERB_1865	Chromosome	153	5181
HERB_1865	Chromosome	154	5085
HERB_1865	Chromosome	155	5003
HERB_1865	Chromosome	156	4926
HERB_1865	Chromosome	157	4753
HERB_1865	Chromosome	158	4620
HERB_1865	Chromosome	159	4595
HERB_1865	Chromosome	160	4343
HERB_1865	Chromosome	161	4313
HERB_1865	Chromosome	162	4128
HERB_1865	Chromosome	163	4060
HERB_1865	Chromosome	164	3956
HERB_1865	Chromosome	165	3820
HERB_1865	Chromosome	166	3778
HERB_1865	Chromosome	167	3733
HERB_1865	Chromosome	168	3519
HERB_1865	Chromosome	169	3373
HERB_1865	Chromosome	170	3340
HERB_1865	Chromosome	171	3375
HERB_1865	Chromosome	172	3192
HERB_1865	Chromosome	173	3098
HERB_1865	Chromosome	174	2961
HERB_1865	Chromosome	175	3013
HERB_1865	Chromosome	176	2969
HERB_1865	Chromosome	177	2838
HERB_1865	Chromosome	178	2815
HERB_1865	Chromosome	179	2611
HERB_1865	Chromosome	180	2724
HERB_1865	Chromosome	181	2626
HERB_1865	Chromosome	182	2483
HERB_1865	Chromosome	183	2450
HERB_1865	Chromosome	184	2364
HERB_1865	Chromosome	185	2340
HERB_1865	Chromosome	186	2305
HERB_1865	Chromosome	187	2255
HERB_1865	Chromosome	188	2189
HERB_1865	Chromosome	189	2098
HERB_1865	Chromosome	190	2091
HERB_1865	Chromosome	191	2037
HERB_1865	Chromosome	192	1965
HERB_1865	Chromosome	193	1917
HERB_1865	Chromosome	194	1855
HERB_1865	Chromosome	195	1784
HERB_1865	Chromosome	196	1775
HERB_1865	Chromosome	197	1758
HERB_1865	Chromosome	198	1751
HERB_1865	Chromosome	199	1702
HERB_1865	Chromosome	200	1630
HERB_1865	Chromosome	201	1608
HERB_1865	Chromosome	202	1553
HERB_1865	Chromosome	203	1531
HERB_1865	Chromosome	204	1496
HERB_1865	Chromosome	205	1461
HERB_1865	Chromosome	206	1427
HERB_1865	Chromosome	207	1353
HERB_1865	Chromosome	208	1314
HERB_1865	Chromosome	209	1280
HERB_1865	Chromosome	210	1306
HERB_1865	Chromosome	211	1291
HERB_1865	Chromosome	212	1184
HERB_1865	Chromosome	213	1186
HERB_1865	Chromosome	214	1247
HERB_1865	Chromosome	215	1213
HERB_1865	Chromosome	216	1093
HERB_1865	Chromosome	217	1121
HERB_1865	Chromosome	218	1099
HERB_1865	Chromosome	219	1029
HERB_1865	Chromosome	220	1061
HERB_1865	Chromosome	221	1005
HERB_1865	Chromosome	222	1027
HERB_1865	Chromosome	223	1006
HERB_1865	Chromosome	224	950
HERB_1865	Chromosome	225	931
HERB_1865	Chromosome	226	928
HERB_1865	Chromosome	227	901
HERB_1865	Chromosome	228	851
HERB_1865	Chromosome	229	876
HERB_1865	Chromosome	230	807
HERB_1865	Chromosome	231	802
HERB_1865	Chromosome	232	790
HERB_1865	Chromosome	233	755
HERB_1865	Chromosome	234	776
HERB_1865	Chromosome	235	757
HERB_1865	Chromosome	236	697
HERB_1865	Chromosome	237	755
HERB_1865	Chromosome	238	668
HERB_1865	Chromosome	239	638
HERB_1865	Chromosome	240	618
HERB_1865	Chromosome	241	646
HERB_1865	Chromosome	242	627
HERB_1865	Chromosome	243	623
HERB_1865	Chromosome	244	611
HERB_1865	Chromosome	245	563
HERB_1865	Chromosome	246	541
HERB_1865	Chromosome	247	552
HERB_1865	Chromosome	248	541
HERB_1865	Chromosome	249	536
HERB_1865	Chromosome	250	556
HERB_1865	Chromosome	251	518
HERB_1865	Chromosome	252	518
HERB_1865	Chromosome	253	490
HERB_1865	Chromosome	254	469
HERB_1865	Chromosome	255	462
HERB_1865	Chromosome	256	470
HERB_1865	Chromosome	257	412
HERB_1865	Chromosome	258	464
HERB_1865	Chromosome	259	450
HERB_1865	Chromosome	260	446
HERB_1865	Chromosome	261	383
HERB_1865	Chromosome	262	430
HERB_1865	Chromosome	263	390
HERB_1865	Chromosome	264	415
HERB_1865	Chromosome	265	392
HERB_1865	Chromosome	266	357
HERB_1865	Chromosome	267	378
HERB_1865	Chromosome	268	388
HERB_1865	Chromosome	269	346
HERB_1865	Chromosome	270	349
HERB_1865	Chromosome	271	366
HERB_1865	Chromosome	272	323
HERB_1865	Chromosome	273	325
HERB_1865	Chromosome	274	315
HERB_1865	Chromosome	275	311
HERB_1865	Chromosome	276	295
HERB_1865	Chromosome	277	276
HERB_1865	Chromosome	278	319
HERB_1865	Chromosome	279	294
HERB_1865	Chromosome	280	318
HERB_1865	Chromosome	281	292
HERB_1865	Chromosome	282	261
HERB_1865	Chromosome	283	264
HERB_1865	Chromosome	284	293
HERB_1865	Chromosome	285	274
HERB_1865	Chromosome	286	263
HERB_1865	Chromosome	287	245
HERB_1865	Chromosome	288	236
HERB_1865	Chromosome	289	271
HERB_1865	Chromosome	290	3
HERB_1884	Chromosome	18	449
HERB_1884	Chromosome	19	8633
HERB_1884	Chromosome	20	61762
HERB_1884	Chromosome	21	58636
HERB_1884	Chromosome	22	54246
HERB_1884	Chromosome	23	53197
HERB_1884	Chromosome	24	55515
HERB_1884	Chromosome	25	62349
HERB_1884	Chromosome	26	76621
HERB_1884	Chromosome	27	96873
HERB_1884	Chromosome	28	122485
HERB_1884	Chromosome	29	152739
HERB_1884	Chromosome	30	186534
HERB_1884	Chromosome	31	219370
HERB_1884	Chromosome	32	250434
HERB_1884	Chromosome	33	277845
HERB_1884	Chromosome	34	300604
HERB_1884	Chromosome	35	316163
HERB_1884	Chromosome	36	327218
HERB_1884	Chromosome	37	335236
HERB_1884	Chromosome	38	347798
HERB_1884	Chromosome	39	345827
HERB_1884	Chromosome	40	336834
HERB_1884	Chromosome	41	324582
HERB_1884	Chromosome	42	311113
HERB_1884	Chromosome	43	298085
HERB_1884	Chromosome	44	282398
HERB_1884	Chromosome	45	268117
HERB_1884	Chromosome	46	253415
HERB_1884	Chromosome	47	236938
HERB_1884	Chromosome	48	223449
HERB_1884	Chromosome	49	210524
HERB_1884	Chromosome	50	196156
HERB_1884	Chromosome	51	183209
HERB_1884	Chromosome	52	171037
HERB_1884	Chromosome	53	158584
HERB_1884	Chromosome	54	147491
HERB_1884	Chromosome	55	137012
HERB_1884	Chromosome	56	127432
HERB_1884	Chromosome	57	118342
HERB_1884	Chromosome	58	110215
HERB_1884	Chromosome	59	102088
HERB_1884	Chromosome	60	95118
HERB_1884	Chromosome	61	88518
HERB_1884	Chromosome	62	81728
HERB_1884	Chromosome	63	76697
HERB_1884	Chromosome	64	72991
HERB_1884	Chromosome	65	67603
HERB_1884	Chromosome	66	62604
HERB_1884	Chromosome	67	58766
HERB_1884	Chromosome	68	54485
HERB_1884	Chromosome	69	51184
HERB_1884	Chromosome	70	47473
HERB_1884	Chromosome	71	44103
HERB_1884	Chromosome	72	41458
HERB_1884	Chromosome	73	38541
HERB_1884	Chromosome	74	35961
HERB_1884	Chromosome	75	33745
HERB_1884	Chromosome	76	31614
HERB_1884	Chromosome	77	29830
HERB_1884	Chromosome	78	27825
HERB_1884	Chromosome	79	25968
HERB_1884	Chromosome	80	24554
HERB_1884	Chromosome	81	23246
HERB_1884	Chromosome	82	21921
HERB_1884	Chromosome	83	20030
HERB_1884	Chromosome	84	18948
HERB_1884	Chromosome	85	18103
HERB_1884	Chromosome	86	16931
HERB_1884	Chromosome	87	16005
HERB_1884	Chromosome	88	15035
HERB_1884	Chromosome	89	14143
HERB_1884	Chromosome	90	13178
HERB_1884	Chromosome	91	12543
HERB_1884	Chromosome	92	11738
HERB_1884	Chromosome	93	11121
HERB_1884	Chromosome	94	10712
HERB_1884	Chromosome	95	10142
HERB_1884	Chromosome	96	9415
HERB_1884	Chromosome	97	9013
HERB_1884	Chromosome	98	8389
HERB_1884	Chromosome	99	7946
HERB_1884	Chromosome	100	7439
HERB_1884	Chromosome	101	6977
HERB_1884	Chromosome	102	6620
HERB_1884	Chromosome	103	6145
HERB_1884	Chromosome	104	5827
HERB_1884	Chromosome	105	5496
HERB_1884	Chromosome	106	5161
HERB_1884	Chromosome	107	4921
HERB_1884	Chromosome	108	4607
HERB_1884	Chromosome	109	4341
HERB_1884	Chromosome	110	4151
HERB_1884	Chromosome	111	3892
HERB_1884	Chromosome	112	3722
HERB_1884	Chromosome	113	3406
HERB_1884	Chromosome	114	3414
HERB_1884	Chromosome	115	3119
HERB_1884	Chromosome	116	2926
HERB_1884	Chromosome	117	2770
HERB_1884	Chromosome	118	2682
HERB_1884	Chromosome	119	2408
HERB_1884	Chromosome	120	2212
HERB_1884	Chromosome	121	2110
HERB_1884	Chromosome	122	2035
HERB_1884	Chromosome	123	1830
HERB_1884	Chromosome	124	1830
HERB_1884	Chromosome	125	1615
HERB_1884	Chromosome	126	1556
HERB_1884	Chromosome	127	1454
HERB_1884	Chromosome	128	1376
HERB_1884	Chromosome	129	1298
HERB_1884	Chromosome	130	1263
HERB_1884	Chromosome	131	1117
HERB_1884	Chromosome	132	1020
HERB_1884	Chromosome	133	959
HERB_1884	Chromosome	134	881
HERB_1884	Chromosome	135	751
HERB_1884	Chromosome	136	725
HERB_1884	Chromosome	137	605
HERB_1884	Chromosome	138	617
HERB_1884	Chromosome	139	611
HERB_1884	Chromosome	140	652
HERB_1884	Chromosome	141	625
HERB_1884	Chromosome	142	619
HERB_1884	Chromosome	143	559
HERB_1884	Chromosome	144	485
HERB_1884	Chromosome	145	474
HERB_1884	Chromosome	146	421
HERB_1884	Chromosome	147	440
HERB_1884	Chromosome	148	381
HERB_1884	Chromosome	149	373
HERB_1884	Chromosome	150	393
HERB_1884	Chromosome	151	355
HERB_1884	Chromosome	152	356
HERB_1884	Chromosome	153	329
HERB_1884	Chromosome	154	324
HERB_1884	Chromosome	155	272
HERB_1884	Chromosome	156	279
HERB_1884	Chromosome	157	267
HERB_1884	Chromosome	158	268
HERB_1884	Chromosome	159	263
HERB_1884	Chromosome	160	232
HERB_1884	Chromosome	161	232
HERB_1884	Chromosome	162	210
HERB_1884	Chromosome	163	197
HERB_1884	Chromosome	164	191
HERB_1884	Chromosome	165	177
HERB_1884	Chromosome	166	168
HERB_1884	Chromosome	167	152
HERB_1884	Chromosome	168	164
HERB_1884	Chromosome	169	142
HERB_1884	Chromosome	170	140
HERB_1884	Chromosome	171	128
HERB_1884	Chromosome	172	118
HERB_1884	Chromosome	173	128
HERB_1884	Chromosome	174	113
HERB_1884	Chromosome	175	80
HERB_1884	Chromosome	176	102
HERB_1884	Chromosome	177	117
HERB_1884	Chromosome	178	94
HERB_1884	Chromosome	179	86
HERB_1884	Chromosome	180	90
HERB_1884	Chromosome	181	103
HERB_1884	Chromosome	182	100
HERB_1884	Chromosome	183	82
HERB_1884	Chromosome	184	66
HERB_1884	Chromosome	185	65
HERB_1884	Chromosome	186	68
HERB_1884	Chromosome	187	84
HERB_1884	Chromosome	188	75
HERB_1884	Chromosome	189	57
HERB_1884	Chromosome	190	47
HERB_1884	Chromosome	191	53
HERB_1884	Chromosome	192	47
HERB_1884	Chromosome	193	51
HERB_1884	Chromosome	194	41
HERB_1884	Chromosome	195	42
HERB_1884	Chromosome	196	43
HERB_1884	Chromosome	197	44
HERB_1884	Chromosome	198	37
HERB_1884	Chromosome	199	32
HERB_1884	Chromosome	200	32
HERB_1884	Chromosome	201	41
HERB_1884	Chromosome	202	32
HERB_1884	Chromosome	203	26
HERB_1884	Chromosome	204	26
HERB_1884	Chromosome	205	27
HERB_1884	Chromosome	206	31
HERB_1884	Chromosome	207	20
HERB_1884	Chromosome	208	28
HERB_1884	Chromosome	209	24
HERB_1884	Chromosome	210	21
HERB_1884	Chromosome	211	20
HERB_1884	Chromosome	212	19
HERB_1884	Chromosome	213	20
HERB_1884	Chromosome	214	17
HERB_1884	Chromosome	215	23
HERB_1884	Chromosome	216	14
HERB_1884	Chromosome	217	8
HERB_1884	Chromosome	218	14
HERB_1884	Chromosome	219	14
HERB_1884	Chromosome	220	14
HERB_1884	Chromosome	221	19
HERB_1884	Chromosome	222	15
HERB_1884	Chromosome	223	21
HERB_1884	Chromosome	224	10
HERB_1884	Chromosome	225	10
HERB_1884	Chromosome	226	18
HERB_1884	Chromosome	227	6
HERB_1884	Chromosome	228	7
HERB_1884	Chromosome	229	14
HERB_1884	Chromosome	230	8
HERB_1884	Chromosome	231	3
HERB_1884	Chromosome	232	7
HERB_1884	Chromosome	233	10
HERB_1884	Chromosome	234	2
HERB_1884	Chromosome	235	11
HERB_1884	Chromosome	236	8
HERB_1884	Chromosome	237	5
HERB_1884	Chromosome	238	11
HERB_1884	Chromosome	239	3
HERB_1884	Chromosome	240	16
HERB_1884	Chromosome	241	2
HERB_1884	Chromosome	242	2
HERB_1884	Chromosome	243	5
HERB_1884	Chromosome	244	9
HERB_1884	Chromosome	245	7
HERB_1884	Chromosome	246	6
HERB_1884	Chromosome	247	5
HERB_1884	Chromosome	248	5
HERB_1884	Chromosome	249	5
HERB_1884	Chromosome	250	4
HERB_1884	Chromosome	251	1
HERB_1884	Chromosome	252	5
HERB_1884	Chromosome	253	4
HERB_1884	Chromosome	254	5
HERB_1884	Chromosome	255	4
HERB_1884	Chromosome	256	3
HERB_1884	Chromosome	257	4
HERB_1884	Chromosome	258	3
HERB_1884	Chromosome	259	6
HERB_1884	Chromosome	260	4
HERB_1884	Chromosome	261	2
HERB_1884	Chromosome	262	0
HERB_1884	Chromosome	263	2
HERB_1884	Chromosome	264	0
HERB_1884	Chromosome	265	1
HERB_1884	Chromosome	266	1
HERB_1884	Chromosome	267	1
HERB_1884	Chromosome	268	2
HERB_1884	Chromosome	269	1
HERB_1884	Chromosome	270	1
HERB_1884	Chromosome	271	0
HERB_1884	Chromosome	272	0
HERB_1884	Chromosome	273	2
HERB_1884	Chromosome	274	0
HERB_1884	Chromosome	275	2
HERB_1884	Chromosome	276	2
HERB_1884	Chromosome	277	3
HERB_1884	Chromosome	278	0
HERB_1884	Chromosome	279	3
HERB_1884	Chromosome	280	1
HERB_1884	Chromosome	281	1
HERB_1884	Chromosome	282	1
HERB_1884	Chromosome	283	1
HERB_1884	Chromosome	284	0
HERB_1884	Chromosome	285	1
HERB_1884	Chromosome	286	0
HERB_1884	Chromosome	287	0
HERB_1884	Chromosome	288	0
HERB_1884	Chromosome	289	1
HERB_1884	Chromosome	290	0
HERB_1911	Chromosome	18	2
HERB_1911	Chromosome	19	40
HERB_1911	Chromosome	20	127
HERB_1911	Chromosome	21	109
HERB_1911	Chromosome	22	78
HERB_1911	Chromosome	23	85
HERB_1911	Chromosome	24	117
HERB_1911	Chromosome	25	204
HERB_1911	Chromosome	26	424
HERB_1911	Chromosome	27	666
HERB_1911	Chromosome	28	1174
HERB_1911	Chromosome	29	1896
HERB_1911	Chromosome	30	2887
HERB_1911	Chromosome	31	4119
HERB_1911	Chromosome	32	5480
HERB_1911	Chromosome	33	6984
HERB_1911	Chromosome	34	8705
HERB_1911	Chromosome	35	10871
HERB_1911	Chromosome	36	13355
HERB_1911	Chromosome	37	16213
HERB_1911	Chromosome	38	20733
HERB_1911	Chromosome	39	23841
HERB_1911	Chromosome	40	26654
HERB_1911	Chromosome	41	28754
HERB_1911	Chromosome	42	30441
HERB_1911	Chromosome	43	31976
HERB_1911	Chromosome	44	33279
HERB_1911	Chromosome	45	35290
HERB_1911	Chromosome	46	37229
HERB_1911	Chromosome	47	39372
HERB_1911	Chromosome	48	41190
HERB_1911	Chromosome	49	43862
HERB_1911	Chromosome	50	44718
HERB_1911	Chromosome	51	45702
HERB_1911	Chromosome	52	46870
HERB_1911	Chromosome	53	46822
HERB_1911	Chromosome	54	45949
HERB_1911	Chromosome	55	46127
HERB_1911	Chromosome	56	46285
HERB_1911	Chromosome	57	46673
HERB_1911	Chromosome	58	47337
HERB_1911	Chromosome	59	47361
HERB_1911	Chromosome	60	47980
HERB_1911	Chromosome	61	47680
HERB_1911	Chromosome	62	46897
HERB_1911	Chromosome	63	45993
HERB_1911	Chromosome	64	47249
HERB_1911	Chromosome	65	46175
HERB_1911	Chromosome	66	45136
HERB_1911	Chromosome	67	44732
HERB_1911	Chromosome	68	43785
HERB_1911	Chromosome	69	43377
HERB_1911	Chromosome	70	42306
HERB_1911	Chromosome	71	41480
HERB_1911	Chromosome	72	40215
HERB_1911	Chromosome	73	39290
HERB_1911	Chromosome	74	37431
HERB_1911	Chromosome	75	36218
HERB_1911	Chromosome	76	34954
HERB_1911	Chromosome	77	33690
HERB_1911	Chromosome	78	32829
HERB_1911	Chromosome	79	32097
HERB_1911	Chromosome	80	31016
HERB_1911	Chromosome	81	29902
HERB_1911	Chromosome	82	28908
HERB_1911	Chromosome	83	27852
HERB_1911	Chromosome	84	26379
HERB_1911	Chromosome	85	25362
HERB_1911	Chromosome	86	24300
HERB_1911	Chromosome	87	23010
HERB_1911	Chromosome	88	22569
HERB_1911	Chromosome	89	21333
HERB_1911	Chromosome	90	20765
HERB_1911	Chromosome	91	20105
HERB_1911	Chromosome	92	19490
HERB_1911	Chromosome	93	18933
HERB_1911	Chromosome	94	17918
HERB_1911	Chromosome	95	17189
HERB_1911	Chromosome	96	16177
HERB_1911	Chromosome	97	15368
HERB_1911	Chromosome	98	14367
HERB_1911	Chromosome	99	14222
HERB_1911	Chromosome	100	13427
HERB_1911	Chromosome	101	12526
HERB_1911	Chromosome	102	11836
HERB_1911	Chromosome	103	11622
HERB_1911	Chromosome	104	10857
HERB_1911	Chromosome	105	10320
HERB_1911	Chromosome	106	9770
HERB_1911	Chromosome	107	8977
HERB_1911	Chromosome	108	8607
HERB_1911	Chromosome	109	8549
HERB_1911	Chromosome	110	7859
HERB_1911	Chromosome	111	7363
HERB_1911	Chromosome	112	7083
HERB_1911	Chromosome	113	6542
HERB_1911	Chromosome	114	6357
HERB_1911	Chromosome	115	5963
HERB_1911	Chromosome	116	5511
HERB_1911	Chromosome	117	5025
HERB_1911	Chromosome	118	4889
HERB_1911	Chromosome	119	4521
HERB_1911	Chromosome	120	4353
HERB_1911	Chromosome	121	3977
HERB_1911	Chromosome	122	3662
HERB_1911	Chromosome	123	3293
HERB_1911	Chromosome	124	3143
HERB_1911	Chromosome	125	2875
HERB_1911	Chromosome	126	2656
HERB_1911	Chromosome	127	2600
HERB_1911	Chromosome	128	2266
HERB_1911	Chromosome	129	2251
HERB_1911	Chromosome	130	2078
HERB_1911	Chromosome	131	1950
HERB_1911	Chromosome	132	1783
HERB_1911	Chromosome	133	1667
HERB_1911	Chromosome	134	1536
HERB_1911	Chromosome	135	1493
HERB_1911	Chromosome	136	1398
HERB_1911	Chromosome	137	1275
HERB_1911	Chromosome	138	1181
HERB_1911	Chromosome	139	1135
HERB_1911	Chromosome	140	1248
HERB_1911	Chromosome	141	1193
HERB_1911	Chromosome	142	1111
HERB_1911	Chromosome	143	1109
HERB_1911	Chromosome	144	975
HERB_1911	Chromosome	145	867
HERB_1911	Chromosome	146	818
HERB_1911	Chromosome	147	804
HERB_1911	Chromosome	148	767
HERB_1911	Chromosome	149	689
HERB_1911	Chromosome	150	650
HERB_1911	Chromosome	151	591
HERB_1911	Chromosome	152	581
HERB_1911	Chromosome	153	538
HERB_1911	Chromosome	154	488
HERB_1911	Chromosome	155	484
HERB_1911	Chromosome	156	470
HERB_1911	Chromosome	157	451
HERB_1911	Chromosome	158	388
HERB_1911	Chromosome	159	359
HERB_1911	Chromosome	160	359
HERB_1911	Chromosome	161	355
HERB_1911	Chromosome	162	327
HERB_1911	Chromosome	163	278
HERB_1911	Chromosome	164	288
HERB_1911	Chromosome	165	262
HERB_1911	Chromosome	166	261
HERB_1911	Chromosome	167	251
HERB_1911	Chromosome	168	222
HERB_1911	Chromosome	169	201
HERB_1911	Chromosome	170	182
HERB_1911	Chromosome	171	172
HERB_1911	Chromosome	172	189
HERB_1911	Chromosome	173	157
HERB_1911	Chromosome	174	163
HERB_1911	Chromosome	175	146
HERB_1911	Chromosome	176	148
HERB_1911	Chromosome	177	117
HERB_1911	Chromosome	178	121
HERB_1911	Chromosome	179	122
HERB_1911	Chromosome	180	80
HERB_1911	Chromosome	181	100
HERB_1911	Chromosome	182	75
HERB_1911	Chromosome	183	74
HERB_1911	Chromosome	184	93
HERB_1911	Chromosome	185	73
HERB_1911	Chromosome	186	64
HERB_1911	Chromosome	187	63
HERB_1911	Chromosome	188	64
HERB_1911	Chromosome	189	51
HERB_1911	Chromosome	190	54
HERB_1911	Chromosome	191	51
HERB_1911	Chromosome	192	51
HERB_1911	Chromosome	193	30
HERB_1911	Chromosome	194	37
HERB_1911	Chromosome	195	47
HERB_1911	Chromosome	196	43
HERB_1911	Chromosome	197	33
HERB_1911	Chromosome	198	34
HERB_1911	Chromosome	199	42
HERB_1911	Chromosome	200	30
HERB_1911	Chromosome	201	27
HERB_1911	Chromosome	202	29
HERB_1911	Chromosome	203	14
HERB_1911	Chromosome	204	24
HERB_1911	Chromosome	205	28
HERB_1911	Chromosome	206	23
HERB_1911	Chromosome	207	13
HERB_1911	Chromosome	208	16
HERB_1911	Chromosome	209	18
HERB_1911	Chromosome	210	28
HERB_1911	Chromosome	211	12
HERB_1911	Chromosome	212	18
HERB_1911	Chromosome	213	17
HERB_1911	Chromosome	214	12
HERB_1911	Chromosome	215	14
HERB_1911	Chromosome	216	15
HERB_1911	Chromosome	217	12
HERB_1911	Chromosome	218	13
HERB_1911	Chromosome	219	8
HERB_1911	Chromosome	220	15
HERB_1911	Chromosome	221	4
HERB_1911	Chromosome	222	9
HERB_1911	Chromosome	223	9
HERB_1911	Chromosome	224	8
HERB_1911	Chromosome	225	8
HERB_1911	Chromosome	226	8
HERB_1911	Chromosome	227	7
HERB_1911	Chromosome	228	4
HERB_1911	Chromosome	229	6
HERB_1911	Chromosome	230	4
HERB_1911	Chromosome	231	5
HERB_1911	Chromosome	232	1
HERB_1911	Chromosome	233	4
HERB_1911	Chromosome	234	6
HERB_1911	Chromosome	235	4
HERB_1911	Chromosome	236	7
HERB_1911	Chromosome	237	0
HERB_1911	Chromosome	238	5
HERB_1911	Chromosome	239	6
HERB_1911	Chromosome	240	4
HERB_1911	Chromosome	241	5
HERB_1911	Chromosome	242	1
HERB_1911	Chromosome	243	2
HERB_1911	Chromosome	244	2
HERB_1911	Chromosome	245	3
HERB_1911	Chromosome	246	3
HERB_1911	Chromosome	247	3
HERB_1911	Chromosome	248	0
HERB_1911	Chromosome	249	4
HERB_1911	Chromosome	250	1
HERB_1911	Chromosome	251	1
HERB_1911	Chromosome	252	3
HERB_1911	Chromosome	253	3
HERB_1911	Chromosome	254	0
HERB_1911	Chromosome	255	1
HERB_1911	Chromosome	256	1
HERB_1911	Chromosome	257	3
HERB_1911	Chromosome	258	0
HERB_1911	Chromosome	259	4
HERB_1911	Chromosome	260	0
HERB_1911	Chromosome	261	1
HERB_1911	Chromosome	262	1
HERB_1911	Chromosome	263	0
HERB_1911	Chromosome	264	1
HERB_1911	Chromosome	265	0
HERB_1911	Chromosome	266	1
HERB_1911	Chromosome	267	0
HERB_1911	Chromosome	268	1
HERB_1911	Chromosome	269	0
HERB_1911	Chromosome	270	3
HERB_1911	Chromosome	271	2
HERB_1911	Chromosome	272	2
HERB_1911	Chromosome	273	1
HERB_1911	Chromosome	274	2
HERB_1911	Chromosome	275	0
HERB_1911	Chromosome	276	1
HERB_1911	Chromosome	277	0
HERB_1911	Chromosome	278	0
HERB_1911	Chromosome	279	0
HERB_1911	Chromosome	280	1
HERB_1911	Chromosome	281	0
HERB_1911	Chromosome	282	1
HERB_1911	Chromosome	283	0
HERB_1911	Chromosome	284	0
HERB_1911	Chromosome	285	1
HERB_1911	Chromosome	286	3
HERB_1911	Chromosome	287	1
HERB_1911	Chromosome	288	0
HERB_1911	Chromosome	289	0
HERB_1911	Chromosome	290	0
HERB_1915	Chromosome	18	208
HERB_1915	Chromosome	19	3371
HERB_1915	Chromosome	20	28632
HERB_1915	Chromosome	21	28023
HERB_1915	Chromosome	22	26495
HERB_1915	Chromosome	23	26573
HERB_1915	Chromosome	24	26961
HERB_1915	Chromosome	25	28602
HERB_1915	Chromosome	26	33339
HERB_1915	Chromosome	27	40342
HERB_1915	Chromosome	28	49289
HERB_1915	Chromosome	29	60637
HERB_1915	Chromosome	30	73246
HERB_1915	Chromosome	31	86992
HERB_1915	Chromosome	32	99485
HERB_1915	Chromosome	33	112653
HERB_1915	Chromosome	34	121675
HERB_1915	Chromosome	35	130413
HERB_1915	Chromosome	36	136445
HERB_1915	Chromosome	37	141223
HERB_1915	Chromosome	38	147937
HERB_1915	Chromosome	39	149179
HERB_1915	Chromosome	40	146981
HERB_1915	Chromosome	41	143740
HERB_1915	Chromosome	42	139725
HERB_1915	Chromosome	43	133879
HERB_1915	Chromosome	44	129327
HERB_1915	Chromosome	45	123285
HERB_1915	Chromosome	46	117044
HERB_1915	Chromosome	47	111374
HERB_1915	Chromosome	48	106481
HERB_1915	Chromosome	49	101033
HERB_1915	Chromosome	50	94960
HERB_1915	Chromosome	51	89791
HERB_1915	Chromosome	52	84650
HERB_1915	Chromosome	53	79837
HERB_1915	Chromosome	54	74041
HERB_1915	Chromosome	55	69224
HERB_1915	Chromosome	56	64144
HERB_1915	Chromosome	57	60835
HERB_1915	Chromosome	58	56588
HERB_1915	Chromosome	59	53106
HERB_1915	Chromosome	60	49899
HERB_1915	Chromosome	61	46406
HERB_1915	Chromosome	62	42880
HERB_1915	Chromosome	63	40357
HERB_1915	Chromosome	64	38429
HERB_1915	Chromosome	65	36021
HERB_1915	Chromosome	66	33475
HERB_1915	Chromosome	67	31374
HERB_1915	Chromosome	68	29251
HERB_1915	Chromosome	69	27485
HERB_1915	Chromosome	70	25855
HERB_1915	Chromosome	71	24028
HERB_1915	Chromosome	72	22468
HERB_1915	Chromosome	73	20839
HERB_1915	Chromosome	74	19676
HERB_1915	Chromosome	75	18591
HERB_1915	Chromosome	76	17553
HERB_1915	Chromosome	77	16332
HERB_1915	Chromosome	78	15256
HERB_1915	Chromosome	79	14547
HERB_1915	Chromosome	80	13917
HERB_1915	Chromosome	81	13090
HERB_1915	Chromosome	82	12195
HERB_1915	Chromosome	83	11401
HERB_1915	Chromosome	84	10887
HERB_1915	Chromosome	85	10201
HERB_1915	Chromosome	86	9595
HERB_1915	Chromosome	87	9032
HERB_1915	Chromosome	88	8539
HERB_1915	Chromosome	89	7996
HERB_1915	Chromosome	90	7783
HERB_1915	Chromosome	91	7335
HERB_1915	Chromosome	92	6883
HERB_1915	Chromosome	93	6546
HERB_1915	Chromosome	94	6352
HERB_1915	Chromosome	95	5970
HERB_1915	Chromosome	96	5543
HERB_1915	Chromosome	97	5409
HERB_1915	Chromosome	98	4890
HERB_1915	Chromosome	99	4786
HERB_1915	Chromosome	100	4468
HERB_1915	Chromosome	101	4125
HERB_1915	Chromosome	102	3941
HERB_1915	Chromosome	103	3758
HERB_1915	Chromosome	104	3611
HERB_1915	Chromosome	105	3409
[truncated: 2,369 more rows]

## Sheet: Fig 1B
ID	DNA type	Deamination type	Position from end	Deamination rate
HERB_1845	Chromosome	5'C>T	1	0.036967447479667
HERB_1845	Chromosome	5'C>T	2	0.0338131964866488
HERB_1845	Chromosome	5'C>T	3	0.0152390602849458
HERB_1845	Chromosome	5'C>T	4	0.0109745997861895
HERB_1845	Chromosome	5'C>T	5	0.00641655126681804
HERB_1845	Chromosome	5'C>T	6	0.00712994170811513
HERB_1845	Chromosome	5'C>T	7	0.00501652151375271
HERB_1845	Chromosome	5'C>T	8	0.00450940062212905
HERB_1845	Chromosome	5'C>T	9	0.00466883280537987
HERB_1845	Chromosome	5'C>T	10	0.00461295714751016
HERB_1845	Chromosome	5'C>T	11	0.00436950160857519
HERB_1845	Chromosome	5'C>T	12	0.00402255129387834
HERB_1845	Chromosome	5'C>T	13	0.00380753115652945
HERB_1845	Chromosome	5'C>T	14	0.00346508887646297
HERB_1845	Chromosome	5'C>T	15	0.00329848505377637
HERB_1845	Chromosome	5'C>T	16	0.00307171379235916
HERB_1845	Chromosome	5'C>T	17	0.00291742006206613
HERB_1845	Chromosome	5'C>T	18	0.00280398064514485
HERB_1845	Chromosome	5'C>T	19	0.00269203537185867
HERB_1845	Chromosome	5'C>T	20	0.00256389453938152
HERB_1845	Chromosome	5'C>T	21	0.00243276487707427
HERB_1845	Chromosome	5'C>T	22	0.0023044275015865
HERB_1845	Chromosome	5'C>T	23	0.00223660766284558
HERB_1845	Chromosome	5'C>T	24	0.00218596136068931
HERB_1845	Chromosome	5'C>T	25	0.00216433643077427
HERB_1852	Chromosome	5'C>T	1	0.0188082142873283
HERB_1852	Chromosome	5'C>T	2	0.0151653292739909
HERB_1852	Chromosome	5'C>T	3	0.0102291878030529
HERB_1852	Chromosome	5'C>T	4	0.011441569566016
HERB_1852	Chromosome	5'C>T	5	0.00988786509040334
HERB_1852	Chromosome	5'C>T	6	0.0091953515621865
HERB_1852	Chromosome	5'C>T	7	0.00816196750816614
HERB_1852	Chromosome	5'C>T	8	0.00730097755094192
HERB_1852	Chromosome	5'C>T	9	0.00684796216845842
HERB_1852	Chromosome	5'C>T	10	0.0069452714561545
HERB_1852	Chromosome	5'C>T	11	0.00622060171618352
HERB_1852	Chromosome	5'C>T	12	0.00601954058617878
HERB_1852	Chromosome	5'C>T	13	0.00575218548300695
HERB_1852	Chromosome	5'C>T	14	0.00552025806221685
HERB_1852	Chromosome	5'C>T	15	0.00526286917393683
HERB_1852	Chromosome	5'C>T	16	0.00494624041617446
HERB_1852	Chromosome	5'C>T	17	0.00477217801355732
HERB_1852	Chromosome	5'C>T	18	0.00444583906414501
HERB_1852	Chromosome	5'C>T	19	0.00411677028159738
HERB_1852	Chromosome	5'C>T	20	0.00394095661635994
HERB_1852	Chromosome	5'C>T	21	0.00362051338199153
HERB_1852	Chromosome	5'C>T	22	0.00341607063606294
HERB_1852	Chromosome	5'C>T	23	0.00329701368210411
HERB_1852	Chromosome	5'C>T	24	0.00314586169265888
HERB_1852	Chromosome	5'C>T	25	0.00304751143935736
HERB_1854	Chromosome	5'C>T	1	0.0120587859041506
HERB_1854	Chromosome	5'C>T	2	0.0130273925446744
HERB_1854	Chromosome	5'C>T	3	0.00933890568355635
HERB_1854	Chromosome	5'C>T	4	0.0112809805618698
HERB_1854	Chromosome	5'C>T	5	0.00859688270508722
HERB_1854	Chromosome	5'C>T	6	0.00811797752808989
HERB_1854	Chromosome	5'C>T	7	0.00761122154528092
HERB_1854	Chromosome	5'C>T	8	0.00661073892073998
HERB_1854	Chromosome	5'C>T	9	0.00608625116241459
HERB_1854	Chromosome	5'C>T	10	0.00580093159292908
HERB_1854	Chromosome	5'C>T	11	0.00521460649744352
HERB_1854	Chromosome	5'C>T	12	0.00495898555181371
HERB_1854	Chromosome	5'C>T	13	0.0047480166337516
HERB_1854	Chromosome	5'C>T	14	0.00446910062008391
HERB_1854	Chromosome	5'C>T	15	0.00431712694106355
HERB_1854	Chromosome	5'C>T	16	0.00411002173849638
HERB_1854	Chromosome	5'C>T	17	0.00389300622379619
HERB_1854	Chromosome	5'C>T	18	0.00364162897294358
HERB_1854	Chromosome	5'C>T	19	0.00337471114131208
HERB_1854	Chromosome	5'C>T	20	0.00310646692634709
HERB_1854	Chromosome	5'C>T	21	0.00294625015487351
HERB_1854	Chromosome	5'C>T	22	0.00270509849943829
HERB_1854	Chromosome	5'C>T	23	0.0026671866490386
HERB_1854	Chromosome	5'C>T	24	0.0025824648334323
HERB_1854	Chromosome	5'C>T	25	0.00255793961966373
HERB_1859	Chromosome	5'C>T	1	0.0175281075675627
HERB_1859	Chromosome	5'C>T	2	0.0124988489617839
HERB_1859	Chromosome	5'C>T	3	0.00799363216265392
HERB_1859	Chromosome	5'C>T	4	0.00913974699327467
HERB_1859	Chromosome	5'C>T	5	0.00851732021490911
HERB_1859	Chromosome	5'C>T	6	0.00802323754313368
HERB_1859	Chromosome	5'C>T	7	0.00739719433715071
HERB_1859	Chromosome	5'C>T	8	0.00679229201349041
HERB_1859	Chromosome	5'C>T	9	0.00640043285821265
HERB_1859	Chromosome	5'C>T	10	0.00665081217061683
HERB_1859	Chromosome	5'C>T	11	0.00610969644862581
HERB_1859	Chromosome	5'C>T	12	0.00626673561441144
HERB_1859	Chromosome	5'C>T	13	0.00589536869023283
HERB_1859	Chromosome	5'C>T	14	0.00563071094180998
HERB_1859	Chromosome	5'C>T	15	0.00549945031063841
HERB_1859	Chromosome	5'C>T	16	0.00525835199011881
HERB_1859	Chromosome	5'C>T	17	0.00510535460536944
HERB_1859	Chromosome	5'C>T	18	0.00481725178833282
HERB_1859	Chromosome	5'C>T	19	0.00442233372623958
HERB_1859	Chromosome	5'C>T	20	0.00406981890133088
HERB_1859	Chromosome	5'C>T	21	0.00404113189800689
HERB_1859	Chromosome	5'C>T	22	0.00365739412397114
HERB_1859	Chromosome	5'C>T	23	0.00364620030615423
HERB_1859	Chromosome	5'C>T	24	0.00350450205778511
HERB_1859	Chromosome	5'C>T	25	0.00348395040442908
HERB_1865	Chromosome	5'C>T	1	0.0153047217239643
HERB_1865	Chromosome	5'C>T	2	0.010384872105802
HERB_1865	Chromosome	5'C>T	3	0.00663517451772911
HERB_1865	Chromosome	5'C>T	4	0.00737202215617355
HERB_1865	Chromosome	5'C>T	5	0.00677976132299048
HERB_1865	Chromosome	5'C>T	6	0.00576526595944072
HERB_1865	Chromosome	5'C>T	7	0.00495716119346274
HERB_1865	Chromosome	5'C>T	8	0.0044756819814929
HERB_1865	Chromosome	5'C>T	9	0.00415941877884294
HERB_1865	Chromosome	5'C>T	10	0.00425411389397697
HERB_1865	Chromosome	5'C>T	11	0.00384599377909828
HERB_1865	Chromosome	5'C>T	12	0.00368804227113419
HERB_1865	Chromosome	5'C>T	13	0.00365121444172036
HERB_1865	Chromosome	5'C>T	14	0.00354393905979414
HERB_1865	Chromosome	5'C>T	15	0.00337780499863486
HERB_1865	Chromosome	5'C>T	16	0.00310122949190676
HERB_1865	Chromosome	5'C>T	17	0.00299748026021841
HERB_1865	Chromosome	5'C>T	18	0.00276082871261861
HERB_1865	Chromosome	5'C>T	19	0.00256940498623997
HERB_1865	Chromosome	5'C>T	20	0.00255527163648483
HERB_1865	Chromosome	5'C>T	21	0.00237098620915173
HERB_1865	Chromosome	5'C>T	22	0.00226399018503516
HERB_1865	Chromosome	5'C>T	23	0.00215615215387003
HERB_1865	Chromosome	5'C>T	24	0.00235933953413768
HERB_1865	Chromosome	5'C>T	25	0.00215795319822128
HERB_1884	Chromosome	5'C>T	1	0.032143194892583
HERB_1884	Chromosome	5'C>T	2	0.0299264184132042
HERB_1884	Chromosome	5'C>T	3	0.0138047253885882
HERB_1884	Chromosome	5'C>T	4	0.010325095641149
HERB_1884	Chromosome	5'C>T	5	0.0062819655932055
HERB_1884	Chromosome	5'C>T	6	0.00698418547406047
HERB_1884	Chromosome	5'C>T	7	0.00514517317494891
HERB_1884	Chromosome	5'C>T	8	0.00481110295713771
HERB_1884	Chromosome	5'C>T	9	0.00499958309510196
HERB_1884	Chromosome	5'C>T	10	0.00501929757136985
HERB_1884	Chromosome	5'C>T	11	0.00473007776863449
HERB_1884	Chromosome	5'C>T	12	0.00445847005442952
HERB_1884	Chromosome	5'C>T	13	0.00422535252980655
HERB_1884	Chromosome	5'C>T	14	0.00391144514532693
HERB_1884	Chromosome	5'C>T	15	0.00361935595370482
HERB_1884	Chromosome	5'C>T	16	0.00346012613708168
HERB_1884	Chromosome	5'C>T	17	0.00331357197809657
HERB_1884	Chromosome	5'C>T	18	0.00311362734419198
HERB_1884	Chromosome	5'C>T	19	0.00297302769216926
HERB_1884	Chromosome	5'C>T	20	0.00281477566956031
HERB_1884	Chromosome	5'C>T	21	0.00265122642311012
HERB_1884	Chromosome	5'C>T	22	0.00247334896495622
HERB_1884	Chromosome	5'C>T	23	0.00237311648544734
HERB_1884	Chromosome	5'C>T	24	0.00232900649105068
HERB_1884	Chromosome	5'C>T	25	0.00225292327885439
HERB_1911	Chromosome	5'C>T	1	0.0387740448206795
HERB_1911	Chromosome	5'C>T	2	0.0323894549516452
HERB_1911	Chromosome	5'C>T	3	0.0176125802727693
HERB_1911	Chromosome	5'C>T	4	0.0112807548967666
HERB_1911	Chromosome	5'C>T	5	0.00561778217773178
HERB_1911	Chromosome	5'C>T	6	0.00550699443640101
HERB_1911	Chromosome	5'C>T	7	0.00342464363823753
HERB_1911	Chromosome	5'C>T	8	0.00290582009389248
HERB_1911	Chromosome	5'C>T	9	0.00299962679062024
HERB_1911	Chromosome	5'C>T	10	0.00296615589850424
HERB_1911	Chromosome	5'C>T	11	0.00292328983514902
HERB_1911	Chromosome	5'C>T	12	0.00296866616212619
HERB_1911	Chromosome	5'C>T	13	0.00273548647021524
HERB_1911	Chromosome	5'C>T	14	0.00257116514924513
HERB_1911	Chromosome	5'C>T	15	0.00247103262966726
HERB_1911	Chromosome	5'C>T	16	0.00249202181939626
HERB_1911	Chromosome	5'C>T	17	0.00249685253434052
HERB_1911	Chromosome	5'C>T	18	0.00233815404518453
HERB_1911	Chromosome	5'C>T	19	0.00234052065786724
HERB_1911	Chromosome	5'C>T	20	0.00218423708900766
HERB_1911	Chromosome	5'C>T	21	0.0021275001694627
HERB_1911	Chromosome	5'C>T	22	0.00207295685724307
HERB_1911	Chromosome	5'C>T	23	0.00203137902559868
HERB_1911	Chromosome	5'C>T	24	0.00189452731602706
HERB_1911	Chromosome	5'C>T	25	0.00187919181952312
HERB_1915	Chromosome	5'C>T	1	0.0284246482946593
HERB_1915	Chromosome	5'C>T	2	0.0307188372713427
HERB_1915	Chromosome	5'C>T	3	0.013715499224454
HERB_1915	Chromosome	5'C>T	4	0.0109612075605699
HERB_1915	Chromosome	5'C>T	5	0.00634193788968887
HERB_1915	Chromosome	5'C>T	6	0.00719863105556742
HERB_1915	Chromosome	5'C>T	7	0.00507652838802918
HERB_1915	Chromosome	5'C>T	8	0.00474708893971232
HERB_1915	Chromosome	5'C>T	9	0.0050050596300835
HERB_1915	Chromosome	5'C>T	10	0.00487598541487818
HERB_1915	Chromosome	5'C>T	11	0.00459368201419333
HERB_1915	Chromosome	5'C>T	12	0.00431804032359635
HERB_1915	Chromosome	5'C>T	13	0.00395110170617373
HERB_1915	Chromosome	5'C>T	14	0.00373505620438304
HERB_1915	Chromosome	5'C>T	15	0.00340985636764527
HERB_1915	Chromosome	5'C>T	16	0.00312219211253238
HERB_1915	Chromosome	5'C>T	17	0.0030459266659982
HERB_1915	Chromosome	5'C>T	18	0.00292032653636843
HERB_1915	Chromosome	5'C>T	19	0.00276459329167749
HERB_1915	Chromosome	5'C>T	20	0.0025815687938696
HERB_1915	Chromosome	5'C>T	21	0.0024103773986662
HERB_1915	Chromosome	5'C>T	22	0.0023101227724913
HERB_1915	Chromosome	5'C>T	23	0.00219616643151844
HERB_1915	Chromosome	5'C>T	24	0.00204536944873754
HERB_1915	Chromosome	5'C>T	25	0.00198096588427313
HERB_1922	Chromosome	5'C>T	1	0.0121141677413191
HERB_1922	Chromosome	5'C>T	2	0.0100477242071696
HERB_1922	Chromosome	5'C>T	3	0.00753091854969519
HERB_1922	Chromosome	5'C>T	4	0.00834203721444226
HERB_1922	Chromosome	5'C>T	5	0.00757737527485435
HERB_1922	Chromosome	5'C>T	6	0.00690676373932969
HERB_1922	Chromosome	5'C>T	7	0.0064147802899347
HERB_1922	Chromosome	5'C>T	8	0.00585544338141132
HERB_1922	Chromosome	5'C>T	9	0.00556558666768845
HERB_1922	Chromosome	5'C>T	10	0.0054413676418335
HERB_1922	Chromosome	5'C>T	11	0.00510105259467655
HERB_1922	Chromosome	5'C>T	12	0.00496826913253994
HERB_1922	Chromosome	5'C>T	13	0.00481281568524729
HERB_1922	Chromosome	5'C>T	14	0.00461320255991934
HERB_1922	Chromosome	5'C>T	15	0.00446745390813003
HERB_1922	Chromosome	5'C>T	16	0.00420437183757278
HERB_1922	Chromosome	5'C>T	17	0.00417520557708594
HERB_1922	Chromosome	5'C>T	18	0.00391821016286468
HERB_1922	Chromosome	5'C>T	19	0.00382255409347673
HERB_1922	Chromosome	5'C>T	20	0.00360188967490625
HERB_1922	Chromosome	5'C>T	21	0.00342741783613176
HERB_1922	Chromosome	5'C>T	22	0.00336244175733648
HERB_1922	Chromosome	5'C>T	23	0.00323962901015459
HERB_1922	Chromosome	5'C>T	24	0.00315383141112463
HERB_1922	Chromosome	5'C>T	25	0.00304309741526739
HERB_1937	Chromosome	5'C>T	1	0.0365738773851525
HERB_1937	Chromosome	5'C>T	2	0.0282230890977777
HERB_1937	Chromosome	5'C>T	3	0.0197001654700272
HERB_1937	Chromosome	5'C>T	4	0.017655245348423
HERB_1937	Chromosome	5'C>T	5	0.0145706705596654
HERB_1937	Chromosome	5'C>T	6	0.0142729928047304
HERB_1937	Chromosome	5'C>T	7	0.0120416947922214
HERB_1937	Chromosome	5'C>T	8	0.0109821798590966
HERB_1937	Chromosome	5'C>T	9	0.0109206911829863
HERB_1937	Chromosome	5'C>T	10	0.0101665062799393
HERB_1937	Chromosome	5'C>T	11	0.00962544465369324
HERB_1937	Chromosome	5'C>T	12	0.0086393166074441
HERB_1937	Chromosome	5'C>T	13	0.00841344436984873
HERB_1937	Chromosome	5'C>T	14	0.00771406815013188
HERB_1937	Chromosome	5'C>T	15	0.00718114659456564
HERB_1937	Chromosome	5'C>T	16	0.00673323083459656
HERB_1937	Chromosome	5'C>T	17	0.00643115504288056
HERB_1937	Chromosome	5'C>T	18	0.00542400941032958
HERB_1937	Chromosome	5'C>T	19	0.00520108683775377
HERB_1937	Chromosome	5'C>T	20	0.00464412797829946
HERB_1937	Chromosome	5'C>T	21	0.00422178126407726
HERB_1937	Chromosome	5'C>T	22	0.0038842006300121
HERB_1937	Chromosome	5'C>T	23	0.00374222641053898
HERB_1937	Chromosome	5'C>T	24	0.00333320547735031
HERB_1937	Chromosome	5'C>T	25	0.00325735407361774
HERB_1946	Chromosome	5'C>T	1	0.0183396779684185
HERB_1946	Chromosome	5'C>T	2	0.0161527904203448
HERB_1946	Chromosome	5'C>T	3	0.00819905924739792
HERB_1946	Chromosome	5'C>T	4	0.00573535578416225
HERB_1946	Chromosome	5'C>T	5	0.00340169598692898
HERB_1946	Chromosome	5'C>T	6	0.0036317796987866
HERB_1946	Chromosome	5'C>T	7	0.00251688570970533
HERB_1946	Chromosome	5'C>T	8	0.00231733764246061
HERB_1946	Chromosome	5'C>T	9	0.00231664594869477
HERB_1946	Chromosome	5'C>T	10	0.00224896199514336
HERB_1946	Chromosome	5'C>T	11	0.00207764721824382
HERB_1946	Chromosome	5'C>T	12	0.00200025666659801
HERB_1946	Chromosome	5'C>T	13	0.00189315643267511
HERB_1946	Chromosome	5'C>T	14	0.00176255955317809
HERB_1946	Chromosome	5'C>T	15	0.00167409431220214
HERB_1946	Chromosome	5'C>T	16	0.00159051311657679
HERB_1946	Chromosome	5'C>T	17	0.00155307892983032
HERB_1946	Chromosome	5'C>T	18	0.00139457121001965
HERB_1946	Chromosome	5'C>T	19	0.00134898536833633
HERB_1946	Chromosome	5'C>T	20	0.00122764842472339
HERB_1946	Chromosome	5'C>T	21	0.00114750258198143
HERB_1946	Chromosome	5'C>T	22	0.00108818514016994
HERB_1946	Chromosome	5'C>T	23	0.00100271208207557
HERB_1946	Chromosome	5'C>T	24	0.000967842800449673
HERB_1946	Chromosome	5'C>T	25	0.000980142838085804
HERB_1963	Chromosome	5'C>T	1	0.0121765046898459
HERB_1963	Chromosome	5'C>T	2	0.0108143226538576
HERB_1963	Chromosome	5'C>T	3	0.00789724853054861
HERB_1963	Chromosome	5'C>T	4	0.00910658599555633
HERB_1963	Chromosome	5'C>T	5	0.00765310493973137
HERB_1963	Chromosome	5'C>T	6	0.00691404596159752
HERB_1963	Chromosome	5'C>T	7	0.00631995695701601
HERB_1963	Chromosome	5'C>T	8	0.00591629003931595
HERB_1963	Chromosome	5'C>T	9	0.00580478848686041
HERB_1963	Chromosome	5'C>T	10	0.00575787079822095
HERB_1963	Chromosome	5'C>T	11	0.00546904894049027
HERB_1963	Chromosome	5'C>T	12	0.00525958029844813
HERB_1963	Chromosome	5'C>T	13	0.00513693960159026
HERB_1963	Chromosome	5'C>T	14	0.00491662055273039
HERB_1963	Chromosome	5'C>T	15	0.00478952959311628
HERB_1963	Chromosome	5'C>T	16	0.00479116107007591
HERB_1963	Chromosome	5'C>T	17	0.00446742784797446
HERB_1963	Chromosome	5'C>T	18	0.00419050775163759
HERB_1963	Chromosome	5'C>T	19	0.0040476140195271
HERB_1963	Chromosome	5'C>T	20	0.00405754270518383
HERB_1963	Chromosome	5'C>T	21	0.00384214709167454
HERB_1963	Chromosome	5'C>T	22	0.00373914651878822
HERB_1963	Chromosome	5'C>T	23	0.00362928594578949
HERB_1963	Chromosome	5'C>T	24	0.00354524508219255
HERB_1963	Chromosome	5'C>T	25	0.00357583252488424
HERB_1974	Chromosome	5'C>T	1	0.0210157595107889
HERB_1974	Chromosome	5'C>T	2	0.0195482400116416
HERB_1974	Chromosome	5'C>T	3	0.0106113385847102
HERB_1974	Chromosome	5'C>T	4	0.00803081298032793
HERB_1974	Chromosome	5'C>T	5	0.00462479569433855
HERB_1974	Chromosome	5'C>T	6	0.00451998434472159
HERB_1974	Chromosome	5'C>T	7	0.00340893154868567
HERB_1974	Chromosome	5'C>T	8	0.00297786058560353
HERB_1974	Chromosome	5'C>T	9	0.00280301857010411
HERB_1974	Chromosome	5'C>T	10	0.00268111272105842
HERB_1974	Chromosome	5'C>T	11	0.00242282476996825
HERB_1974	Chromosome	5'C>T	12	0.00226713451936191
HERB_1974	Chromosome	5'C>T	13	0.00202721988411773
HERB_1974	Chromosome	5'C>T	14	0.0018777424240199
HERB_1974	Chromosome	5'C>T	15	0.00168325593111957
HERB_1974	Chromosome	5'C>T	16	0.00160323613341379
HERB_1974	Chromosome	5'C>T	17	0.00143893176218327
HERB_1974	Chromosome	5'C>T	18	0.00134101949318326
HERB_1974	Chromosome	5'C>T	19	0.00126117036609974
HERB_1974	Chromosome	5'C>T	20	0.00115291745164115
HERB_1974	Chromosome	5'C>T	21	0.00103984420287951
HERB_1974	Chromosome	5'C>T	22	0.000998236376257789
HERB_1974	Chromosome	5'C>T	23	0.000916942536020335
HERB_1974	Chromosome	5'C>T	24	0.000920175960815209
HERB_1974	Chromosome	5'C>T	25	0.000838753439468475
Modern_2012	Chromosome	5'C>T	1	0.000108921087294935
Modern_2012	Chromosome	5'C>T	2	0.000643340695235934
Modern_2012	Chromosome	5'C>T	3	0.000995489786789921
Modern_2012	Chromosome	5'C>T	4	0.000250360167921966
Modern_2012	Chromosome	5'C>T	5	0.000264360168000455
Modern_2012	Chromosome	5'C>T	6	0.000940506785900217
Modern_2012	Chromosome	5'C>T	7	0.000333340715235934
Modern_2012	Chromosome	5'C>T	8	0.000102011198107129
Modern_2012	Chromosome	5'C>T	9	3.04997280521251e-05
Modern_2012	Chromosome	5'C>T	10	9.38614604843253e-05
Modern_2012	Chromosome	5'C>T	11	0.000321359167922003
Modern_2012	Chromosome	5'C>T	12	9.15069021057804e-05
Modern_2012	Chromosome	5'C>T	13	0.000380370168021976
Modern_2012	Chromosome	5'C>T	14	3.14742541611808e-05
Modern_2012	Chromosome	5'C>T	15	9.99656096083017e-05
Modern_2012	Chromosome	5'C>T	16	0.000120366016802197
Modern_2012	Chromosome	5'C>T	17	0.000502671007543421
Modern_2012	Chromosome	5'C>T	18	9.13798360163161e-05
Modern_2012	Chromosome	5'C>T	19	6.21561990270981e-05
Modern_2012	Chromosome	5'C>T	20	0.000130361208121967
Modern_2012	Chromosome	5'C>T	21	0.000511779109069299
Modern_2012	Chromosome	5'C>T	22	0.000381781078873325
Modern_2012	Chromosome	5'C>T	23	0.000150975262133484
Modern_2012	Chromosome	5'C>T	24	6.14549805703048e-05
Modern_2012	Chromosome	5'C>T	25	0.000121954937650538
Modern_2013	Chromosome	5'C>T	1	0.000185625707983068
Modern_2013	Chromosome	5'C>T	2	0.000331828331617705
Modern_2013	Chromosome	5'C>T	3	0.000590427996878564
Modern_2013	Chromosome	5'C>T	4	0.000200319048058865
Modern_2013	Chromosome	5'C>T	5	0.000208288922013257
Modern_2013	Chromosome	5'C>T	6	0.000592398117181666
Modern_2013	Chromosome	5'C>T	7	0.000351828331617705
Modern_2013	Chromosome	5'C>T	8	0.000206124440080996
Modern_2013	Chromosome	5'C>T	9	0.000152783719366864
Modern_2013	Chromosome	5'C>T	10	0.000142804021357855
Modern_2013	Chromosome	5'C>T	11	0.000700805451878567
Modern_2013	Chromosome	5'C>T	12	0.000122789783890918
Modern_2013	Chromosome	5'C>T	13	0.000349360217921966
Modern_2013	Chromosome	5'C>T	14	3.14742540601788e-05
Modern_2013	Chromosome	5'C>T	15	9.17711112183017e-05
Modern_2013	Chromosome	5'C>T	16	9.99655695590098e-05
Modern_2013	Chromosome	5'C>T	17	0.000524279139196417
Modern_2013	Chromosome	5'C>T	18	0.000120747426570471
Modern_2013	Chromosome	5'C>T	19	3.08746796751984e-05
Modern_2013	Chromosome	5'C>T	20	0
Modern_2013	Chromosome	5'C>T	21	9.1561117045628e-05
Modern_2013	Chromosome	5'C>T	22	0.000634280039196417
Modern_2013	Chromosome	5'C>T	23	0.000156706327349062
Modern_2013	Chromosome	5'C>T	24	0.000152648450618226
Modern_2013	Chromosome	5'C>T	25	0.000122646716134175
Modern_2015	Chromosome	5'C>T	1	0.000521300935445568
Modern_2015	Chromosome	5'C>T	2	0.000608297173445801
Modern_2015	Chromosome	5'C>T	3	0.00033097638032195
Modern_2015	Chromosome	5'C>T	4	0.000930232558139535
Modern_2015	Chromosome	5'C>T	5	9.62494786486573e-05
Modern_2015	Chromosome	5'C>T	6	0.000154406769192761
Modern_2015	Chromosome	5'C>T	7	0.000127181965597278
Modern_2015	Chromosome	5'C>T	8	0.000153595674745799
Modern_2015	Chromosome	5'C>T	9	3.06983883346124e-05
Modern_2015	Chromosome	5'C>T	10	3.15238635647185e-05
Modern_2015	Chromosome	5'C>T	11	0.000125089908371642
Modern_2015	Chromosome	5'C>T	12	9.21687302221266e-05
Modern_2015	Chromosome	5'C>T	13	0.000155308442566938
Modern_2015	Chromosome	5'C>T	14	3.14742540601788e-05
Modern_2015	Chromosome	5'C>T	15	9.17655695583017e-05
Modern_2015	Chromosome	5'C>T	16	0.000124077176003474
Modern_2015	Chromosome	5'C>T	17	0.000216825672159584
Modern_2015	Chromosome	5'C>T	18	0.000337703005556749
Modern_2015	Chromosome	5'C>T	19	3.06739057084139e-05
Modern_2015	Chromosome	5'C>T	20	6.23227696238821e-05
Modern_2015	Chromosome	5'C>T	21	0.000184111203166713
Modern_2015	Chromosome	5'C>T	22	0.000185316737189981
Modern_2015	Chromosome	5'C>T	23	3.12891113892365e-05
Modern_2015	Chromosome	5'C>T	24	9.11438553850828e-05
Modern_2015	Chromosome	5'C>T	25	0.000247754722824404
HERB_1845	Chromosome	3'G>A	1	0.0367650344252722
HERB_1845	Chromosome	3'G>A	2	0.0336617768155767
HERB_1845	Chromosome	3'G>A	3	0.0151728472755528
HERB_1845	Chromosome	3'G>A	4	0.0109261974980974
HERB_1845	Chromosome	3'G>A	5	0.00646364149421163
HERB_1845	Chromosome	3'G>A	6	0.00714133672528241
HERB_1845	Chromosome	3'G>A	7	0.00505480157518925
HERB_1845	Chromosome	3'G>A	8	0.00455878914481878
HERB_1845	Chromosome	3'G>A	9	0.00472504683441204
HERB_1845	Chromosome	3'G>A	10	0.00465777896500094
HERB_1845	Chromosome	3'G>A	11	0.00441167215629349
HERB_1845	Chromosome	3'G>A	12	0.00406572109529074
HERB_1845	Chromosome	3'G>A	13	0.00385210914970698
HERB_1845	Chromosome	3'G>A	14	0.0035011561315832
HERB_1845	Chromosome	3'G>A	15	0.00333266994269887
HERB_1845	Chromosome	3'G>A	16	0.00310671807814835
HERB_1845	Chromosome	3'G>A	17	0.00295389758622077
HERB_1845	Chromosome	3'G>A	18	0.0028449524724774
HERB_1845	Chromosome	3'G>A	19	0.00273439523711165
HERB_1845	Chromosome	3'G>A	20	0.00260962885465533
HERB_1845	Chromosome	3'G>A	21	0.00247809601798707
HERB_1845	Chromosome	3'G>A	22	0.00235208239949482
HERB_1845	Chromosome	3'G>A	23	0.00229028527046519
HERB_1845	Chromosome	3'G>A	24	0.00223576845060194
HERB_1845	Chromosome	3'G>A	25	0.00221928211348355
HERB_1852	Chromosome	3'G>A	1	0.0189150985904669
HERB_1852	Chromosome	3'G>A	2	0.0148954703557356
HERB_1852	Chromosome	3'G>A	3	0.0101691693515459
HERB_1852	Chromosome	3'G>A	4	0.0113248493917997
HERB_1852	Chromosome	3'G>A	5	0.00977261197742048
HERB_1852	Chromosome	3'G>A	6	0.00903374433674595
HERB_1852	Chromosome	3'G>A	7	0.00805746537011282
HERB_1852	Chromosome	3'G>A	8	0.00723979050191317
HERB_1852	Chromosome	3'G>A	9	0.00676704024940074
HERB_1852	Chromosome	3'G>A	10	0.00686900002030031
HERB_1852	Chromosome	3'G>A	11	0.00616324068280837
HERB_1852	Chromosome	3'G>A	12	0.00595376526781194
HERB_1852	Chromosome	3'G>A	13	0.00573546104503664
HERB_1852	Chromosome	3'G>A	14	0.00547938919506156
HERB_1852	Chromosome	3'G>A	15	0.00521965574867431
HERB_1852	Chromosome	3'G>A	16	0.00489573786667273
HERB_1852	Chromosome	3'G>A	17	0.00472606388399939
HERB_1852	Chromosome	3'G>A	18	0.00441069364850532
HERB_1852	Chromosome	3'G>A	19	0.00410958308165706
HERB_1852	Chromosome	3'G>A	20	0.00396142082255582
HERB_1852	Chromosome	3'G>A	21	0.00363901425320461
HERB_1852	Chromosome	3'G>A	22	0.00344591015081578
HERB_1852	Chromosome	3'G>A	23	0.00335139534262328
HERB_1852	Chromosome	3'G>A	24	0.00318283921871989
HERB_1852	Chromosome	3'G>A	25	0.00307036372271442
HERB_1854	Chromosome	3'G>A	1	0.012184906604485
HERB_1854	Chromosome	3'G>A	2	0.0124308607291619
HERB_1854	Chromosome	3'G>A	3	0.0091907134548918
HERB_1854	Chromosome	3'G>A	4	0.0109985769313484
HERB_1854	Chromosome	3'G>A	5	0.00838128447739634
HERB_1854	Chromosome	3'G>A	6	0.0079293772747301
HERB_1854	Chromosome	3'G>A	7	0.00739078483486939
HERB_1854	Chromosome	3'G>A	8	0.00649666359361773
HERB_1854	Chromosome	3'G>A	9	0.00598184897727271
HERB_1854	Chromosome	3'G>A	10	0.00568156974766053
HERB_1854	Chromosome	3'G>A	11	0.00514064688977792
HERB_1854	Chromosome	3'G>A	12	0.00486155144664528
HERB_1854	Chromosome	3'G>A	13	0.00470100158566177
HERB_1854	Chromosome	3'G>A	14	0.00438086048922431
HERB_1854	Chromosome	3'G>A	15	0.00427200855180315
HERB_1854	Chromosome	3'G>A	16	0.00408201803547351
HERB_1854	Chromosome	3'G>A	17	0.00386190728293493
HERB_1854	Chromosome	3'G>A	18	0.00362426035615409
HERB_1854	Chromosome	3'G>A	19	0.00336331686560794
HERB_1854	Chromosome	3'G>A	20	0.00310667347236193
HERB_1854	Chromosome	3'G>A	21	0.00299164253639331
HERB_1854	Chromosome	3'G>A	22	0.00273675805241697
HERB_1854	Chromosome	3'G>A	23	0.00269421454801201
HERB_1854	Chromosome	3'G>A	24	0.0026250360075701
HERB_1854	Chromosome	3'G>A	25	0.0025940673041498
HERB_1859	Chromosome	3'G>A	1	0.0175938341981787
HERB_1859	Chromosome	3'G>A	2	0.0124698135105256
HERB_1859	Chromosome	3'G>A	3	0.00802140442177759
HERB_1859	Chromosome	3'G>A	4	0.00914352545577149
HERB_1859	Chromosome	3'G>A	5	0.00847925960138604
HERB_1859	Chromosome	3'G>A	6	0.00797951799085662
HERB_1859	Chromosome	3'G>A	7	0.00738446255735713
HERB_1859	Chromosome	3'G>A	8	0.00679884361441752
HERB_1859	Chromosome	3'G>A	9	0.00638055374956418
HERB_1859	Chromosome	3'G>A	10	0.00661290411815145
HERB_1859	Chromosome	3'G>A	11	0.0060818432737876
HERB_1859	Chromosome	3'G>A	12	0.00623693185035351
HERB_1859	Chromosome	3'G>A	13	0.0058761682740696
HERB_1859	Chromosome	3'G>A	14	0.00563372029978852
HERB_1859	Chromosome	3'G>A	15	0.00543726392088975
HERB_1859	Chromosome	3'G>A	16	0.00526812808038986
HERB_1859	Chromosome	3'G>A	17	0.00507913530452537
HERB_1859	Chromosome	3'G>A	18	0.004790772759321
HERB_1859	Chromosome	3'G>A	19	0.00443440889408911
HERB_1859	Chromosome	3'G>A	20	0.00407554098302904
HERB_1859	Chromosome	3'G>A	21	0.00408503936982788
HERB_1859	Chromosome	3'G>A	22	0.00366789332109946
HERB_1859	Chromosome	3'G>A	23	0.0036371095853543
HERB_1859	Chromosome	3'G>A	24	0.00354012565297616
HERB_1859	Chromosome	3'G>A	25	0.00350234543373251
HERB_1865	Chromosome	3'G>A	1	0.0157458656000654
HERB_1865	Chromosome	3'G>A	2	0.0100889646874556
HERB_1865	Chromosome	3'G>A	3	0.00651359780938079
HERB_1865	Chromosome	3'G>A	4	0.00722617042519952
HERB_1865	Chromosome	3'G>A	5	0.00661348055336598
HERB_1865	Chromosome	3'G>A	6	0.00567182953376435
HERB_1865	Chromosome	3'G>A	7	0.00484589711159037
HERB_1865	Chromosome	3'G>A	8	0.00438695418796555
HERB_1865	Chromosome	3'G>A	9	0.00411951895485726
HERB_1865	Chromosome	3'G>A	10	0.00418746600803761
HERB_1865	Chromosome	3'G>A	11	0.00380992159534793
HERB_1865	Chromosome	3'G>A	12	0.00367456920521942
HERB_1865	Chromosome	3'G>A	13	0.00360987412169186
HERB_1865	Chromosome	3'G>A	14	0.00352006935061688
HERB_1865	Chromosome	3'G>A	15	0.00333067499861855
HERB_1865	Chromosome	3'G>A	16	0.00307720257041813
HERB_1865	Chromosome	3'G>A	17	0.00296423167900941
HERB_1865	Chromosome	3'G>A	18	0.00278382508086487
HERB_1865	Chromosome	3'G>A	19	0.0025555739876309
HERB_1865	Chromosome	3'G>A	20	0.00256574047814473
HERB_1865	Chromosome	3'G>A	21	0.00240542216802711
HERB_1865	Chromosome	3'G>A	22	0.00227828817180442
HERB_1865	Chromosome	3'G>A	23	0.00218988127706897
HERB_1865	Chromosome	3'G>A	24	0.00238579907974943
HERB_1865	Chromosome	3'G>A	25	0.00217781175132118
HERB_1884	Chromosome	3'G>A	1	0.0321957475986579
HERB_1884	Chromosome	3'G>A	2	0.0299637041547448
HERB_1884	Chromosome	3'G>A	3	0.0138515200801147
HERB_1884	Chromosome	3'G>A	4	0.0103449877745084
HERB_1884	Chromosome	3'G>A	5	0.00638434722845364
HERB_1884	Chromosome	3'G>A	6	0.00705749781572271
HERB_1884	Chromosome	3'G>A	7	0.00525041342494879
HERB_1884	Chromosome	3'G>A	8	0.0049046652800658
HERB_1884	Chromosome	3'G>A	9	0.0050984543973977
HERB_1884	Chromosome	3'G>A	10	0.00511061373977896
HERB_1884	Chromosome	3'G>A	11	0.00480693059632318
HERB_1884	Chromosome	3'G>A	12	0.00452867626089619
HERB_1884	Chromosome	3'G>A	13	0.00429809875966221
HERB_1884	Chromosome	3'G>A	14	0.00397171016646271
HERB_1884	Chromosome	3'G>A	15	0.00369368734776438
HERB_1884	Chromosome	3'G>A	16	0.00354155203527744
HERB_1884	Chromosome	3'G>A	17	0.00337690304238111
HERB_1884	Chromosome	3'G>A	18	0.00318479019229105
HERB_1884	Chromosome	3'G>A	19	0.00304817268332449
HERB_1884	Chromosome	3'G>A	20	0.00288650419070689
HERB_1884	Chromosome	3'G>A	21	0.00272038251760732
HERB_1884	Chromosome	3'G>A	22	0.00252852468248572
HERB_1884	Chromosome	3'G>A	23	0.00243835836719402
HERB_1884	Chromosome	3'G>A	24	0.00240408403665604
HERB_1884	Chromosome	3'G>A	25	0.00232310469208187
HERB_1911	Chromosome	3'G>A	1	0.0369816204373481
HERB_1911	Chromosome	3'G>A	2	0.0310880929947134
HERB_1911	Chromosome	3'G>A	3	0.0168102354689444
HERB_1911	Chromosome	3'G>A	4	0.010761237660068
HERB_1911	Chromosome	3'G>A	5	0.00543360147696525
HERB_1911	Chromosome	3'G>A	6	0.00526390762714925
HERB_1911	Chromosome	3'G>A	7	0.00339376288591142
HERB_1911	Chromosome	3'G>A	8	0.00289380192414503
HERB_1911	Chromosome	3'G>A	9	0.00300278249464892
HERB_1911	Chromosome	3'G>A	10	0.00300764045416044
HERB_1911	Chromosome	3'G>A	11	0.00296733119436827
HERB_1911	Chromosome	3'G>A	12	0.00301049061551944
HERB_1911	Chromosome	3'G>A	13	0.00279240659683337
HERB_1911	Chromosome	3'G>A	14	0.00263414443320951
HERB_1911	Chromosome	3'G>A	15	0.00251454984156834
HERB_1911	Chromosome	3'G>A	16	0.00254991026272377
HERB_1911	Chromosome	3'G>A	17	0.00251984679761489
HERB_1911	Chromosome	3'G>A	18	0.00238696629379607
HERB_1911	Chromosome	3'G>A	19	0.00235612943582748
HERB_1911	Chromosome	3'G>A	20	0.00221843931080657
HERB_1911	Chromosome	3'G>A	21	0.00219440684869103
HERB_1911	Chromosome	3'G>A	22	0.00213190541850155
HERB_1911	Chromosome	3'G>A	23	0.00205818358739053
HERB_1911	Chromosome	3'G>A	24	0.00193306773276491
HERB_1911	Chromosome	3'G>A	25	0.00191373930369639
HERB_1915	Chromosome	3'G>A	1	0.0281024518111644
HERB_1915	Chromosome	3'G>A	2	0.0304883388674966
HERB_1915	Chromosome	3'G>A	3	0.013908569973228
HERB_1915	Chromosome	3'G>A	4	0.0110252223017278
HERB_1915	Chromosome	3'G>A	5	0.00661629412601785
HERB_1915	Chromosome	3'G>A	6	0.00737369782147022
HERB_1915	Chromosome	3'G>A	7	0.00528202488916973
HERB_1915	Chromosome	3'G>A	8	0.00495456361715896
HERB_1915	Chromosome	3'G>A	9	0.00518912188625034
HERB_1915	Chromosome	3'G>A	10	0.0050330084328774
HERB_1915	Chromosome	3'G>A	11	0.00472416699800841
HERB_1915	Chromosome	3'G>A	12	0.00443593729121408
HERB_1915	Chromosome	3'G>A	13	0.00409628779805909
HERB_1915	Chromosome	3'G>A	14	0.00389352036098316
HERB_1915	Chromosome	3'G>A	15	0.0035684414002092
HERB_1915	Chromosome	3'G>A	16	0.00327860317741112
HERB_1915	Chromosome	3'G>A	17	0.00315863847366972
HERB_1915	Chromosome	3'G>A	18	0.00305451814464651
HERB_1915	Chromosome	3'G>A	19	0.00289930716371128
HERB_1915	Chromosome	3'G>A	20	0.00271090760818571
HERB_1915	Chromosome	3'G>A	21	0.0025389432613955
HERB_1915	Chromosome	3'G>A	22	0.00243630503528459
HERB_1915	Chromosome	3'G>A	23	0.00230735994865296
HERB_1915	Chromosome	3'G>A	24	0.00218255730907988
HERB_1915	Chromosome	3'G>A	25	0.00210296961281946
HERB_1922	Chromosome	3'G>A	1	0.0121756128462657
HERB_1922	Chromosome	3'G>A	2	0.0100162258047186
HERB_1922	Chromosome	3'G>A	3	0.00752808377671065
HERB_1922	Chromosome	3'G>A	4	0.00832067171592473
HERB_1922	Chromosome	3'G>A	5	0.00756880655635302
HERB_1922	Chromosome	3'G>A	6	0.00688947025470881
HERB_1922	Chromosome	3'G>A	7	0.00641339001912163
HERB_1922	Chromosome	3'G>A	8	0.00586257379401645
HERB_1922	Chromosome	3'G>A	9	0.00558199007485329
HERB_1922	Chromosome	3'G>A	10	0.00545068259302005
HERB_1922	Chromosome	3'G>A	11	0.00511550035090452
HERB_1922	Chromosome	3'G>A	12	0.00496698732929523
HERB_1922	Chromosome	3'G>A	13	0.0048231994201741
HERB_1922	Chromosome	3'G>A	14	0.00462807862516048
HERB_1922	Chromosome	3'G>A	15	0.00448754169943758
HERB_1922	Chromosome	3'G>A	16	0.00422353459022137
HERB_1922	Chromosome	3'G>A	17	0.00417795548420989
HERB_1922	Chromosome	3'G>A	18	0.00393179598668177
HERB_1922	Chromosome	3'G>A	19	0.00384260334283358
HERB_1922	Chromosome	3'G>A	20	0.0036234605808153
HERB_1922	Chromosome	3'G>A	21	0.00346477257322251
HERB_1922	Chromosome	3'G>A	22	0.00338781243993354
HERB_1922	Chromosome	3'G>A	23	0.00326530160411478
HERB_1922	Chromosome	3'G>A	24	0.00317967972983105
HERB_1922	Chromosome	3'G>A	25	0.00307082601049605
HERB_1937	Chromosome	3'G>A	1	0.0365231935061839
HERB_1937	Chromosome	3'G>A	2	0.0282767776108765
HERB_1937	Chromosome	3'G>A	3	0.0200051265881174
HERB_1937	Chromosome	3'G>A	4	0.0179718372693185
HERB_1937	Chromosome	3'G>A	5	0.0148054559366182
HERB_1937	Chromosome	3'G>A	6	0.0145126159049278
HERB_1937	Chromosome	3'G>A	7	0.0121707109751269
HERB_1937	Chromosome	3'G>A	8	0.0111367584662365
HERB_1937	Chromosome	3'G>A	9	0.0109983786589786
HERB_1937	Chromosome	3'G>A	10	0.0102596063100972
HERB_1937	Chromosome	3'G>A	11	0.00969568944173877
HERB_1937	Chromosome	3'G>A	12	0.00873850806715879
HERB_1937	Chromosome	3'G>A	13	0.00851701216936921
HERB_1937	Chromosome	3'G>A	14	0.00785011689012213
HERB_1937	Chromosome	3'G>A	15	0.0072327849821371
HERB_1937	Chromosome	3'G>A	16	0.00677422507886059
HERB_1937	Chromosome	3'G>A	17	0.00658006433046683
HERB_1937	Chromosome	3'G>A	18	0.00547533104843834
HERB_1937	Chromosome	3'G>A	19	0.00529757180161383
HERB_1937	Chromosome	3'G>A	20	0.00469242978448473
HERB_1937	Chromosome	3'G>A	21	0.00432998577264849
HERB_1937	Chromosome	3'G>A	22	0.00394441987075236
HERB_1937	Chromosome	3'G>A	23	0.00379984343986085
HERB_1937	Chromosome	3'G>A	24	0.00342357516124137
HERB_1937	Chromosome	3'G>A	25	0.00328741116248393
HERB_1946	Chromosome	3'G>A	1	0.0181084125589417
HERB_1946	Chromosome	3'G>A	2	0.0159672950678782
HERB_1946	Chromosome	3'G>A	3	0.00815674239896109
HERB_1946	Chromosome	3'G>A	4	0.00571146973121925
HERB_1946	Chromosome	3'G>A	5	0.00345876346904752
HERB_1946	Chromosome	3'G>A	6	0.00367238184731247
HERB_1946	Chromosome	3'G>A	7	0.00257288499243473
HERB_1946	Chromosome	3'G>A	8	0.00239686148372351
HERB_1946	Chromosome	3'G>A	9	0.00237877967956139
HERB_1946	Chromosome	3'G>A	10	0.00230946444475302
HERB_1946	Chromosome	3'G>A	11	0.0021267715898311
HERB_1946	Chromosome	3'G>A	12	0.0020500969380291
HERB_1946	Chromosome	3'G>A	13	0.00194544348973094
HERB_1946	Chromosome	3'G>A	14	0.00180398114559345
HERB_1946	Chromosome	3'G>A	15	0.00172554328575541
HERB_1946	Chromosome	3'G>A	16	0.00162998280986139
HERB_1946	Chromosome	3'G>A	17	0.00159582609665591
HERB_1946	Chromosome	3'G>A	18	0.00143669711371486
HERB_1946	Chromosome	3'G>A	19	0.00139319268211563
HERB_1946	Chromosome	3'G>A	20	0.00127544630483816
HERB_1946	Chromosome	3'G>A	21	0.00120054272317469
HERB_1946	Chromosome	3'G>A	22	0.00113065910751983
HERB_1946	Chromosome	3'G>A	23	0.00106176003588887
HERB_1946	Chromosome	3'G>A	24	0.00102664121657308
HERB_1946	Chromosome	3'G>A	25	0.00103590869657046
HERB_1963	Chromosome	3'G>A	1	0.0124629436267685
HERB_1963	Chromosome	3'G>A	2	0.0106784185603057
HERB_1963	Chromosome	3'G>A	3	0.00784276055875961
HERB_1963	Chromosome	3'G>A	4	0.00902952225799363
HERB_1963	Chromosome	3'G>A	5	0.00755884297572454
HERB_1963	Chromosome	3'G>A	6	0.00683706631688118
HERB_1963	Chromosome	3'G>A	7	0.00627626142595839
HERB_1963	Chromosome	3'G>A	8	0.00587671852226032
HERB_1963	Chromosome	3'G>A	9	0.00574317883646763
HERB_1963	Chromosome	3'G>A	10	0.00567309555689031
HERB_1963	Chromosome	3'G>A	11	0.0054161064344766
HERB_1963	Chromosome	3'G>A	12	0.0052277862867157
HERB_1963	Chromosome	3'G>A	13	0.00514049339459324
HERB_1963	Chromosome	3'G>A	14	0.0048900517054815
HERB_1963	Chromosome	3'G>A	15	0.00474091742587948
HERB_1963	Chromosome	3'G>A	16	0.00476022780251486
HERB_1963	Chromosome	3'G>A	17	0.00441762288472465
HERB_1963	Chromosome	3'G>A	18	0.00416909819824209
HERB_1963	Chromosome	3'G>A	19	0.00402693553575541
HERB_1963	Chromosome	3'G>A	20	0.00408332618116852
HERB_1963	Chromosome	3'G>A	21	0.00382644492046925
HERB_1963	Chromosome	3'G>A	22	0.00373751237554728
HERB_1963	Chromosome	3'G>A	23	0.00363461014583593
HERB_1963	Chromosome	3'G>A	24	0.00352039311701157
HERB_1963	Chromosome	3'G>A	25	0.00358751979129175
HERB_1974	Chromosome	3'G>A	1	0.0209201347361992
HERB_1974	Chromosome	3'G>A	2	0.0194983285679193
HERB_1974	Chromosome	3'G>A	3	0.0106277151347771
HERB_1974	Chromosome	3'G>A	4	0.00804313703468558
HERB_1974	Chromosome	3'G>A	5	0.00469739688594792
HERB_1974	Chromosome	3'G>A	6	0.00457159446752285
HERB_1974	Chromosome	3'G>A	7	0.00346555807916035
HERB_1974	Chromosome	3'G>A	8	0.00303262485961961
HERB_1974	Chromosome	3'G>A	9	0.0028516083176897
HERB_1974	Chromosome	3'G>A	10	0.00271899963350433
HERB_1974	Chromosome	3'G>A	11	0.00247652223371607
HERB_1974	Chromosome	3'G>A	12	0.00230724880585999
HERB_1974	Chromosome	3'G>A	13	0.00206502476899461
HERB_1974	Chromosome	3'G>A	14	0.00191054843526025
HERB_1974	Chromosome	3'G>A	15	0.00172095593675674
HERB_1974	Chromosome	3'G>A	16	0.00164781335304557
HERB_1974	Chromosome	3'G>A	17	0.00148666817675918
HERB_1974	Chromosome	3'G>A	18	0.00137076670489943
HERB_1974	Chromosome	3'G>A	19	0.00130446392089034
HERB_1974	Chromosome	3'G>A	20	0.00119768017406624
HERB_1974	Chromosome	3'G>A	21	0.00108837889151286
HERB_1974	Chromosome	3'G>A	22	0.00104025813163495
HERB_1974	Chromosome	3'G>A	23	0.000951381235630729
HERB_1974	Chromosome	3'G>A	24	0.000963720282389302
HERB_1974	Chromosome	3'G>A	25	0.000881431988980893
Modern_2012	Chromosome	3'G>A	1	0.000121127698876541
Modern_2012	Chromosome	3'G>A	2	0.00065714797777645
Modern_2012	Chromosome	3'G>A	3	0.00103428345450674
Modern_2012	Chromosome	3'G>A	4	0.000333484917386691
Modern_2012	Chromosome	3'G>A	5	0.000304321363359708
Modern_2012	Chromosome	3'G>A	6	0.00085297276805459
Modern_2012	Chromosome	3'G>A	7	0.000307049864898059
Modern_2012	Chromosome	3'G>A	8	0.000123521600839947
Modern_2012	Chromosome	3'G>A	9	0.000157277216822371
Modern_2012	Chromosome	3'G>A	10	6.10761619739816e-05
Modern_2012	Chromosome	3'G>A	11	0.000279807243898648
Modern_2012	Chromosome	3'G>A	12	0.000123575025487349
Modern_2012	Chromosome	3'G>A	13	0.000396293134983539
Modern_2012	Chromosome	3'G>A	14	9.19568415890142e-05
Modern_2012	Chromosome	3'G>A	15	0.000125082085118359
Modern_2012	Chromosome	3'G>A	16	0.000122085215480405
Modern_2012	Chromosome	3'G>A	17	0.000524060544406424
Modern_2012	Chromosome	3'G>A	18	0.000247793092767539
Modern_2012	Chromosome	3'G>A	19	3.07948141532966e-05
Modern_2012	Chromosome	3'G>A	20	0.000215503971430331
Modern_2012	Chromosome	3'G>A	21	0.000555041628122109
Modern_2012	Chromosome	3'G>A	22	0.000400492914356131
Modern_2012	Chromosome	3'G>A	23	9.23162138043512e-05
Modern_2012	Chromosome	3'G>A	24	0.00015483711135885
Modern_2012	Chromosome	3'G>A	25	0.000183346065699007
Modern_2013	Chromosome	3'G>A	1	0.000118458850356857
Modern_2013	Chromosome	3'G>A	2	0.000330092425879246
Modern_2013	Chromosome	3'G>A	3	0.000581021987095196
Modern_2013	Chromosome	3'G>A	4	0.000209568289323993
Modern_2013	Chromosome	3'G>A	5	0.000182033312096114
Modern_2013	Chromosome	3'G>A	6	0.000534793003649176
Modern_2013	Chromosome	3'G>A	7	0.000336432591142647
Modern_2013	Chromosome	3'G>A	8	0.000123167877817465
Modern_2013	Chromosome	3'G>A	9	9.34899809903705e-05
Modern_2013	Chromosome	3'G>A	10	0.000183592913313546
Modern_2013	Chromosome	3'G>A	11	0.000675551188355954
Modern_2013	Chromosome	3'G>A	12	0.000124061782767818
Modern_2013	Chromosome	3'G>A	13	0.000336669421234659
Modern_2013	Chromosome	3'G>A	14	0.000155043567242395
Modern_2013	Chromosome	3'G>A	15	9.36826655841114e-05
Modern_2013	Chromosome	3'G>A	16	0.000151786527427826
Modern_2013	Chromosome	3'G>A	17	0.000614722606423851
Modern_2013	Chromosome	3'G>A	18	9.30694297946268e-05
Modern_2013	Chromosome	3'G>A	19	9.14466865817228e-05
Modern_2013	Chromosome	3'G>A	20	6.16941205503116e-05
Modern_2013	Chromosome	3'G>A	21	0.000278810408921933
Modern_2013	Chromosome	3'G>A	22	0.000670690811535882
Modern_2013	Chromosome	3'G>A	23	9.20132499079867e-05
Modern_2013	Chromosome	3'G>A	24	9.27988121752042e-05
Modern_2013	Chromosome	3'G>A	25	9.14438991678605e-05
Modern_2015	Chromosome	3'G>A	1	0.000146507266760431
Modern_2015	Chromosome	3'G>A	2	0.00115954094071475
Modern_2015	Chromosome	3'G>A	3	0.00117705364886631
Modern_2015	Chromosome	3'G>A	4	0.000242284745146734
Modern_2015	Chromosome	3'G>A	5	0.000210849724389289
Modern_2015	Chromosome	3'G>A	6	0.000221413885813696
Modern_2015	Chromosome	3'G>A	7	0.000123008795128852
Modern_2015	Chromosome	3'G>A	8	0.00037183936539415
Modern_2015	Chromosome	3'G>A	9	0.000220938673736704
Modern_2015	Chromosome	3'G>A	10	0.000830615886297914
Modern_2015	Chromosome	3'G>A	11	0.000279442357251529
Modern_2015	Chromosome	3'G>A	12	0.000279225614296351
Modern_2015	Chromosome	3'G>A	13	0.000340367597004765
Modern_2015	Chromosome	3'G>A	14	0.000186081131373279
Modern_2015	Chromosome	3'G>A	15	0.000342092987093765
Modern_2015	Chromosome	3'G>A	16	0.000122974759430627
Modern_2015	Chromosome	3'G>A	17	0.000186265987830622
Modern_2015	Chromosome	3'G>A	18	0.0004344453064391
Modern_2015	Chromosome	3'G>A	19	0.0002152190622598
Modern_2015	Chromosome	3'G>A	20	0.000370782350760104
Modern_2015	Chromosome	3'G>A	21	0.00037624631592149
Modern_2015	Chromosome	3'G>A	22	0.000429632357454121
Modern_2015	Chromosome	3'G>A	23	0.000216497077289457
Modern_2015	Chromosome	3'G>A	24	0.000281478701444924
Modern_2015	Chromosome	3'G>A	25	0.000183256467426163

## Sheet: Fig 2A
Tree_ID	Root-to-tip distance	Date
C20_1988_A_France-Reunion	0.0613234172	1988
CFBP-1209_1963_A_China	0.061516336	1963
CFBP-2525_1956_A_New-Zealand	0.062583268	1956
CFBP-2853_1958_A_New-Zealand	0.062517142	1958
CFBP-2855_1962_A_Japan	0.062311486	1962
CFBP-2857_1976_A_Fiji	0.064728052	1976
CFBP-2858_1977_Astar_Fiji	0.06556429	1977
CFBP-2865_1976_A_Brazil	0.0568792066	1976
CFBP-2908_1980_A_Brazil	0.0568792116	1980
FDC-1083_1980_A_Brazil	0.0568140546	1980
FDC-217_2003_A_Brazil	0.0581392189	2003
HERB_1845_A_Indonesia	0.055951552	1845
HERB_1852_A_India	0.06123836	1852
HERB_1854_A_Indonesia	0.055950552	1854
HERB_1859_A_Bangladesh	0.06123836	1859
HERB_1865_A_India	0.059537907	1865
HERB_1884_A_Philippines	0.062263587	1884
HERB_1911_A_Indonesia	0.061656861	1911
HERB_1915_A_Philippines	0.060663503	1915
HERB_1922_A_China	0.0618967645	1922
HERB_1937_A_Mauritius	0.061204412	1937
HERB_1946_A_Guam	0.062118469	1946
HERB_1974_A_Mauritius	0.058931666	1974
JF90-2_1986_Astar_Oman	0.0701927	1986
JF90-8_1986_Aw_Oman	0.08243883	1986
JH081-04_1988_A_China	0.065738502	1988
JH410-04_1988_A_China	0.062583633	1988
JJ009-04_1985_A_Mauritius	0.0615935288	1985
JJ009-1_1984_A_Mauritius	0.059197734	1984
JJ009-8_1987_A_Mauritius	0.059527547	1987
JJ037-01_1989_A_Malaysia	0.065055419	1989
JJ053-04_1977_A_Taiwan	0.0655132138	1977
JJ053-06_1977_A_Taiwan	0.0654449328	1977
JJ053-07_1977_A_Taiwan	0.063442226	1977
JJ053-09_1977_A_Taiwan	0.063175566	1977
JJ155_1977_A_Argentina	0.0580058596	1977
JJ165_1978_A_India	0.0597350496	1978
JJ238-04_1987_A_Maldives	0.068130581	1987
JJ238-06_1987_A_Maldives	0.062398631	1987
JJ238-07_1987_A_Maldives	0.068130581	1987
JJ238-08_1987_A_Maldives	0.068328297	1987
JJ238-09_1987_A_Maldives	0.067738945	1987
JJ238-10_1987_A_Maldives	0.067600601	1987
JJ238-11_1987_A_Maldives	0.062398951	1987
JJ238-14_1988_A_Philippines	0.062842206	1988
JJ238-16_1988_A_Pakistan	0.06466626	1988
JJ238-24_1989_Astar_Thailand	0.0657154469	1989
JK004-04_1987_A_Maldives	0.068063482	1987
JK101-1_1990_A_Argentina	0.0580742287	1990
JK143-11_1990_Astar_Thailand	0.0662151	1990
JK143-9_1990_Astar_Thailand	0.0662434469	1990
JK146-01_1990_A_Malaysia	0.064719749	1990
JK146-02_1990_A_Malaysia	0.064049576	1990
JK146-03_1990_A_Malaysia	0.063671202	1990
JK146-05_1990_A_Malaysia	0.063041076	1990
JK148-01_1990_A_Philippines	0.0641076608	1990
JK148-04_1990_A_Philippines	0.0645730408	1990
JK148-07_1990_A_Philippines	0.0622006046	1990
JK148-11_1990_A_Philippines	0.065465667	1990
JK148-13_1990_A_Philippines	0.066613507	1990
JK161-4_1990_A_Mauritius	0.059396359	1990
JK4-1_1985_A_China	0.062713036	1985
JK48_1988_Astar_Saudi-Arabia	0.06243459	1988
JM35-2_1992_Astar_Saudi-Arabia	0.06823067	1992
JN658_1993_Astar_France-Reunion	0.06208701	1993
JS538-2_1997_A_France-Reunion	0.0607947392	1997
JS581_1997_Astar_Iran	0.0630427385	1997
JS582_1997_Astar_Iran	0.06337184	1997
JS584_1997_Astar_Iran	0.063174765	1997
JW160-1_2000_A_Bangladesh	0.06683628	2000
JZ092_2003_A_Seychelles	0.062697831	2003
JZ094-4_2003_A_Seychelles	0.0657874184	2003
K14_1963_A_Nepal_Herb	0.06452334	1963
LB100-1_2005_A_Seychelles	0.062566498	2005
LB100-3_2005_A_Seychelles	0.062697727	2005
LB302_2002_Aw_USA	0.07962561	2002
LC004-1_2006_A_Vietnam	0.064537552	2006
LC008-04_2006_A_Vietnam	0.065901146	2006
LC014-10_2006_A_Vietnam	0.065169726	2006
LC015-01_2006_A_Vietnam	0.0600680789	2006
LC052-05_2006_A_Vietnam	0.061449954	2006
LC060-08_2006_A_Vietnam	0.064184052	2006
LC067-02_2006_A_Vietnam	0.0648471768	2006
LC067-04_2006_A_Vietnam	0.0645807448	2006
LC80_2006_A_Mali	0.0568801816	2006
LD072-01_2007_A_Myanmar	0.062976394	2007
LD072-02_2007_A_Myanmar	0.0601976696	2007
LD107-01_2007_A_Indonesia	0.0650070439	2007
LD107-02_2007_A_Indonesia	0.064382598	2007
LD108-01_2007_A_Indonesia	0.065274145	2007
LD108-02_2007_A_Indonesia	0.063983684	2007
LD7-1_2008_A_Mali	0.067505297	2008
LD71a_2007_Astar_Cambodia	0.067237351	2007
LE085_2008_A_Papua-New-Guinea	0.067143655	2008
LE086_2008_A_Papua-New-Guinea	0.067144156	2008
LE087_2008_A_Papua-New-Guinea	0.066816331	2008
LE116-1_2008_A_Mali	0.067374271	2008
LE20-1_2008_Astar_Ethiopia	0.060589625	2008
LE3-1_2008_Astar_Ethiopia	0.060723933	2008
LG099_2006_A_Bangladesh	0.063522259	2006
LG102_2006_A_Bangladesh	0.0659975245	2006
LG103_2006_A_Bangladesh	0.066530982	2006
LG104_2006_A_Bangladesh	0.06589171	2006
LG105_2006_A_Bangladesh	0.064522259	2006
LG107_2006_A_Bangladesh	0.05986476	2006
LG108_2006_A_Bangladesh	0.06651691	2006
LG110_2006_A_Bangladesh	0.066933412	2006
LG112_2006_A_Bangladesh	0.06616088	2006
LG113_2006_A_Bangladesh	0.0652491845	2006
LG115_2007_Aw_India	0.07944716	2007
LG117_2009_A_Bangladesh	0.06643871	2009
LG97_2006_A_Bangladesh	0.064475131	2006
LG98_2006_A_Bangladesh	0.060133972	2006
LH001-03_2010_A_Pakistan	0.06651438	2010
LH221-6_2010_A_France-Reunion	0.0609230748	2010
LH37-1_2010_A_Senegal	0.067505342	2010
LJ001-1_2012_A_Seychelles	0.0626967604	2012
LJ003-1_2012_A_Seychelles	0.062631648	2012
LJ226-02_2012_A_France-Mayotte	0.0615185672	2012
LK135-01_2013_Astar_Comoros-Moheli	0.0658464769	2013
LK169-01_2013_A_France-Reunion	0.0606530902	2013
LK169-04_2013_A_France-Reunion	0.0605206582	2013
LL074-04_2014_A_France-Martinique	0.0615920067	2014
LL096-13_2014_A_France-Reunion	0.0607903789	2014
LL111-06_2014_A_France-Martinique	0.0619220646	2014
LL124-01_2014_A_France-Martinique	0.0617885487	2014
LL186-5_2014_A_France-Reunion	0.0605913148	2014
LM053-06_2015_A_Mauritius	0.059794645	2015
LM054-06_2015_A_Mauritius	0.05959374	2015
LM054-17_2015_A_Mauritius	0.06032386	2015
LM055-08_2015_A_Mauritius	0.060191931	2015
LM069-01_2015_A_Mauritius	0.0614572788	2015
LM090-02_2015_A_France-Martinique	0.0617895476	2015
LM097-01_2015_A_Mauritius-Rodrigues	0.0615174182	2015
LM128_2007_A_Argentina	0.0592680287	2007
LM158_2013_A_Argentina	0.0588690616	2013
LM169_2005_A_Argentina	0.0595386597	2005
LM184_2013_A_Argentina	0.0585374036	2013
LM198_2015_A_Argentina	0.0584715946	2015
LM199_2015_A_Argentina	0.0592659146	2015
LM205_2010_A_Argentina	0.0591333187	2010
LM229_2012_A_Argentina	0.0593322506	2012
LM358-08_2015_A_France-Reunion	0.0615228148	2015
LM358-18_2015_A_France-Reunion	0.0607891402	2015
LMG-9322_1986_A_USA	0.062513424	1986
LMG558_1950_X.c.cajani_India	0.03117033	1950
LMG9045_1974_X.c.clitoriae_India	0.03293711	1974
LN006-18_2016_A_France-Reunion	0.0613181889	2016
LP027-03_2017_A_Seychelles	0.0650598954	2017
LP027-05_2017_A_Seychelles	0.0651250294	2017
LP027-13_2017_A_Seychelles	0.0652583494	2017
LP028-03_2017_A_Seychelles	0.0659304786	2017
LP028-05_2017_A_Seychelles	0.066061741	2017
LP028-06_2017_A_Seychelles	0.0659304804	2017
LP029-13_2017_A_Seychelles	0.062762893	2017
LP029-15_2017_A_Seychelles	0.06269782	2017
LP030-1_2017_A_France-Martinique	0.0619873779	2017
LP031-1_2017_A_France-Martinique	0.0617253587	2017
LP032-1_2017_A_France-Martinique	0.0615268417	2017
LP033-1_2017_A_France-Martinique	0.0615900106	2017
LP034-1_2017_A_France-Martinique	0.0615258392	2017
LP035-1_2017_A_France-Martinique	0.0616591827	2017
LP036-1_2017_A_France-Martinique	0.0619231107	2017
LP162_2017_A_Pakistan	0.061749223	2017
LP187_2017_A_Pakistan	0.064136079	2017
LP188_2017_A_Pakistan	0.064136105	2017
LP201_2017_A_Pakistan	0.0616830092	2017
LP215-01_2017_A_Pakistan	0.06227905	2017
LP220-02_2017_A_Pakistan	0.0617491412	2017
LP229-03_2017_A_Pakistan	0.0617481652	2017
LP234-03_2017_A_Pakistan	0.064003089	2017
LP235-06_2017_A_Pakistan	0.064797569	2017
LP293-01_2017_A_Pakistan	0.06684141	2017
LP293-05_2017_A_Pakistan	0.06637778	2017
LP295-05_2017_A_Pakistan	0.067506992	2017
LP297-02_2017_A_Pakistan	0.061879543	2017
NCPPB-1471_1963_A_China	0.061647104	1963
NCPPB-211_1948_A_India	0.06095978	1948
NCPPB-226_1949_A_New-Zealand	0.062648404	1949
NCPPB-3562_1988_A_India	0.06624686	1988
NCPPB-3607_1988_Astar_India	0.06639479	1988
NCPPB-3608_1988_Aw_India	0.07875217	1988
NCPPB-3610_1988_A_India	0.060406089	1988
NCPPB-3612_1988_A_India	0.06719197	1988
NCPPB-3615_1989_Astar_India	0.06517989	1989
NCPPB-406_1957_A_New-Zealand	0.062384563	1957
NCPPB796_1960_X.a.vasculorum_Mauritius	0.0280797	1960

## Sheet: Fig 2B
Dataset_ID	Dataset_ID_short	Dataset	Datatype	Variables	Values
h13t1	h13t	With historical genomes	true set	mean	617.195157164136
h13t1	h13t	With historical genomes	true set	lowerHPD	479.870651848267
h13t1	h13t	With historical genomes	true set	HigherHPD	745.831063404746
h13t2	h13t	With historical genomes	true set	mean	639.5454
h13t2	h13t	With historical genomes	true set	lowerHPD	503.2268
h13t2	h13t	With historical genomes	true set	HigherHPD	773.0152
h13t3	h13t	With historical genomes	true set	mean	610.8546
h13t3	h13t	With historical genomes	true set	lowerHPD	478.9327
h13t3	h13t	With historical genomes	true set	HigherHPD	749.8922
h13t4	h13t	With historical genomes	true set	mean	616.6511
h13t4	h13t	With historical genomes	true set	lowerHPD	497.9064
h13t4	h13t	With historical genomes	true set	HigherHPD	737.535
h13dr1	h13dr	With historical genomes	date-randomised	mean	596427.231669548
h13dr1	h13dr	With historical genomes	date-randomised	lowerHPD	8732.61084963258
h13dr1	h13dr	With historical genomes	date-randomised	HigherHPD	2987953.1099061
h13dr2	h13dr	With historical genomes	date-randomised	mean	145328.068122986
h13dr2	h13dr	With historical genomes	date-randomised	lowerHPD	5885.79655650304
h13dr2	h13dr	With historical genomes	date-randomised	HigherHPD	220741.064495473
h13dr3	h13dr	With historical genomes	date-randomised	mean	255220.827580945
h13dr3	h13dr	With historical genomes	date-randomised	lowerHPD	11237.733002656
h13dr3	h13dr	With historical genomes	date-randomised	HigherHPD	971104.203027638
h13dr4	h13dr	With historical genomes	date-randomised	mean	339626.828571809
h13dr4	h13dr	With historical genomes	date-randomised	lowerHPD	10731.5476740824
h13dr4	h13dr	With historical genomes	date-randomised	HigherHPD	1442856.90414487
h13dr5	h13dr	With historical genomes	date-randomised	mean	146953.948037683
h13dr5	h13dr	With historical genomes	date-randomised	lowerHPD	9071.30737122895
h13dr5	h13dr	With historical genomes	date-randomised	HigherHPD	392358.83678971
h13dr6	h13dr	With historical genomes	date-randomised	mean	49274.1917688346
h13dr6	h13dr	With historical genomes	date-randomised	lowerHPD	4319.07131752804
h13dr6	h13dr	With historical genomes	date-randomised	HigherHPD	122056.14074409
h13dr7	h13dr	With historical genomes	date-randomised	mean	87585.9930389453
h13dr7	h13dr	With historical genomes	date-randomised	lowerHPD	5536.43491042145
h13dr7	h13dr	With historical genomes	date-randomised	HigherHPD	340783.792748081
h13dr8	h13dr	With historical genomes	date-randomised	mean	143925.632864759
h13dr8	h13dr	With historical genomes	date-randomised	lowerHPD	7204.14096294686
h13dr8	h13dr	With historical genomes	date-randomised	HigherHPD	494906.752868375
h13dr9	h13dr	With historical genomes	date-randomised	mean	168549.498241117
h13dr9	h13dr	With historical genomes	date-randomised	lowerHPD	5871.69269834995
h13dr9	h13dr	With historical genomes	date-randomised	HigherHPD	434972.751410067
h13dr10	h13dr	With historical genomes	date-randomised	mean	506262.027396355
h13dr10	h13dr	With historical genomes	date-randomised	lowerHPD	7996.47654620936
h13dr10	h13dr	With historical genomes	date-randomised	HigherHPD	1324910.54990087
h13dr11	h13dr	With historical genomes	date-randomised	mean	503192.71689802
h13dr11	h13dr	With historical genomes	date-randomised	lowerHPD	5635.12319879347
h13dr11	h13dr	With historical genomes	date-randomised	HigherHPD	2568059.33753663
h13dr12	h13dr	With historical genomes	date-randomised	mean	833879.99263646
h13dr12	h13dr	With historical genomes	date-randomised	lowerHPD	9857.27839488699
h13dr12	h13dr	With historical genomes	date-randomised	HigherHPD	3792806.73306212
h13dr13	h13dr	With historical genomes	date-randomised	mean	84680.7971905167
h13dr13	h13dr	With historical genomes	date-randomised	lowerHPD	7643.09846365796
h13dr13	h13dr	With historical genomes	date-randomised	HigherHPD	283056.170091606
h13dr14	h13dr	With historical genomes	date-randomised	mean	88415.8106856215
h13dr14	h13dr	With historical genomes	date-randomised	lowerHPD	5690.79130833346
h13dr14	h13dr	With historical genomes	date-randomised	HigherHPD	337907.534682468
h13dr15	h13dr	With historical genomes	date-randomised	mean	132476.890600737
h13dr15	h13dr	With historical genomes	date-randomised	lowerHPD	7394.04596576711
h13dr15	h13dr	With historical genomes	date-randomised	HigherHPD	432314.316963219
h13dr16	h13dr	With historical genomes	date-randomised	mean	96852.8168277945
h13dr16	h13dr	With historical genomes	date-randomised	lowerHPD	7457.32507276832
h13dr16	h13dr	With historical genomes	date-randomised	HigherHPD	295035.454860858
h13dr17	h13dr	With historical genomes	date-randomised	mean	17205.5773851025
h13dr17	h13dr	With historical genomes	date-randomised	lowerHPD	2485.12067010849
h13dr17	h13dr	With historical genomes	date-randomised	HigherHPD	43546.9608766783
h13dr18	h13dr	With historical genomes	date-randomised	mean	966263.285372997
h13dr18	h13dr	With historical genomes	date-randomised	lowerHPD	9114.6224085305
h13dr18	h13dr	With historical genomes	date-randomised	HigherHPD	2518875.05076607
h13dr19	h13dr	With historical genomes	date-randomised	mean	643946.456850501
h13dr19	h13dr	With historical genomes	date-randomised	lowerHPD	5972.65271034948
h13dr19	h13dr	With historical genomes	date-randomised	HigherHPD	2269616.64816096
h13dr20	h13dr	With historical genomes	date-randomised	mean	79789.9520594596
h13dr20	h13dr	With historical genomes	date-randomised	lowerHPD	7716.59558626166
h13dr20	h13dr	With historical genomes	date-randomised	HigherHPD	267482.065913926
h0t1	h0t	Without historical genomes	TRUE	mean	581.150099635308
h0t1	h0t	Without historical genomes	TRUE	lowerHPD	418.947242597789
h0t1	h0t	Without historical genomes	TRUE	HigherHPD	743.238622216363
h0dr1	h0dr	Without historical genomes	date-randomised	mean	118332.857837099
h0dr1	h0dr	Without historical genomes	date-randomised	lowerHPD	2758.23701025142
h0dr1	h0dr	Without historical genomes	date-randomised	HigherHPD	65243.0336343031
h0dr2	h0dr	Without historical genomes	date-randomised	mean	81298.0874875167
h0dr2	h0dr	Without historical genomes	date-randomised	lowerHPD	5556.86350153782
h0dr2	h0dr	Without historical genomes	date-randomised	HigherHPD	272767.2305683
h0dr3	h0dr	Without historical genomes	date-randomised	mean	48455.4922182446
h0dr3	h0dr	Without historical genomes	date-randomised	lowerHPD	3332.49948307857
h0dr3	h0dr	Without historical genomes	date-randomised	HigherHPD	174705.351349716
h0dr4	h0dr	Without historical genomes	date-randomised	mean	46402.1253647742
h0dr4	h0dr	Without historical genomes	date-randomised	lowerHPD	3549.14370279983
h0dr4	h0dr	Without historical genomes	date-randomised	HigherHPD	154955.778587533
h0dr5	h0dr	Without historical genomes	date-randomised	mean	93388.7188995161
h0dr5	h0dr	Without historical genomes	date-randomised	lowerHPD	4294.90489257068
h0dr5	h0dr	Without historical genomes	date-randomised	HigherHPD	268827.71758348
h0dr6	h0dr	Without historical genomes	date-randomised	mean	38336.0156133612
h0dr6	h0dr	Without historical genomes	date-randomised	lowerHPD	3009.21568242909
h0dr6	h0dr	Without historical genomes	date-randomised	HigherHPD	109711.426368598
h0dr7	h0dr	Without historical genomes	date-randomised	mean	910495.202371979
h0dr7	h0dr	Without historical genomes	date-randomised	lowerHPD	3576.79573242854
h0dr7	h0dr	Without historical genomes	date-randomised	HigherHPD	4549812.18696133
h0dr8	h0dr	Without historical genomes	date-randomised	mean	49339.9343806185
h0dr8	h0dr	Without historical genomes	date-randomised	lowerHPD	4622.20449931376
h0dr8	h0dr	Without historical genomes	date-randomised	HigherHPD	166695.833178903
h0dr9	h0dr	Without historical genomes	date-randomised	mean	47703.5090740934
h0dr9	h0dr	Without historical genomes	date-randomised	lowerHPD	4014.62364329246
h0dr9	h0dr	Without historical genomes	date-randomised	HigherHPD	127847.43489677
h0dr10	h0dr	Without historical genomes	date-randomised	mean	24064.2384082428
h0dr10	h0dr	Without historical genomes	date-randomised	lowerHPD	3397.63462358209
h0dr10	h0dr	Without historical genomes	date-randomised	HigherHPD	76965.7203357404
h0dr11	h0dr	Without historical genomes	date-randomised	mean	19436249.6971171
h0dr11	h0dr	Without historical genomes	date-randomised	lowerHPD	2974.64706818597
h0dr11	h0dr	Without historical genomes	date-randomised	HigherHPD	76260934.3520523
h0dr12	h0dr	Without historical genomes	date-randomised	mean	1089335.18515872
h0dr12	h0dr	Without historical genomes	date-randomised	lowerHPD	3845.55497731172
h0dr12	h0dr	Without historical genomes	date-randomised	HigherHPD	135794.525018581
h0dr13	h0dr	Without historical genomes	date-randomised	mean	305910.527867778
h0dr13	h0dr	Without historical genomes	date-randomised	lowerHPD	3142.69322127748
h0dr13	h0dr	Without historical genomes	date-randomised	HigherHPD	590426.218845596
h0dr14	h0dr	Without historical genomes	date-randomised	mean	43712.852621915
h0dr14	h0dr	Without historical genomes	date-randomised	lowerHPD	4360.1783284304
h0dr14	h0dr	Without historical genomes	date-randomised	HigherHPD	150326.062731412
h0dr15	h0dr	Without historical genomes	date-randomised	mean	71712.4057065882
h0dr15	h0dr	Without historical genomes	date-randomised	lowerHPD	4617.11287168711
h0dr15	h0dr	Without historical genomes	date-randomised	HigherHPD	265373.462242655
h0dr16	h0dr	Without historical genomes	date-randomised	mean	70589.4175109781
h0dr16	h0dr	Without historical genomes	date-randomised	lowerHPD	3950.39552346491
h0dr16	h0dr	Without historical genomes	date-randomised	HigherHPD	196648.562490151
h0dr17	h0dr	Without historical genomes	date-randomised	mean	21342.2763501566
h0dr17	h0dr	Without historical genomes	date-randomised	lowerHPD	2793.95270441779
h0dr17	h0dr	Without historical genomes	date-randomised	HigherHPD	59299.9020456012
h0dr18	h0dr	Without historical genomes	date-randomised	mean	84153.627646684
h0dr18	h0dr	Without historical genomes	date-randomised	lowerHPD	3625.95437167339
h0dr18	h0dr	Without historical genomes	date-randomised	HigherHPD	286479.989439036
h0dr19	h0dr	Without historical genomes	date-randomised	mean	155221.021478511
h0dr19	h0dr	Without historical genomes	date-randomised	lowerHPD	473.578574012763
h0dr19	h0dr	Without historical genomes	date-randomised	HigherHPD	674264.464560361
h0dr20	h0dr	Without historical genomes	date-randomised	mean	72778.9769316346
h0dr20	h0dr	Without historical genomes	date-randomised	lowerHPD	3704.0508775431
h0dr20	h0dr	Without historical genomes	date-randomised	HigherHPD	237850.397694874

## Sheet: Fig 3
#NEXUS
begin trees;
	tree TREE1 = [&R] ((((LE20-1_2008_Astar_Ethiopia[&length_range={0.3074507129776,33.30219467215},height_95%_HPD={8.999999999917577,9.000000000166324},rate_95%_HPD={3.0836918565540096E-8,2.1193544071073466E-7},length_95%_HPD={1.044306740854,11.33793965589},rate=1.1024320332017884E-7,length=5.423265385260722,rate_median=9.939911007641736E-8,length_median=4.778032548191,height_median=9.00000000004206…
		((JF90-8_1986_Aw_Oman[&length_range={226.1965079487,1154.716332333},height_95%_HPD={30.999999999937927,31.000000000150976},rate_95%_HPD={1.34414536597547E-7,3.424804482554035E-7},length_95%_HPD={312.619049017,794.6724156464},rate=2.3203298749667455E-7,length=525.8613805527434,rate_median=2.2866020050851442E-7,length_median=504.8305404865,height_median=31.00000000004195,rate_range={9.8552617279186…
		(JJ238-08_1987_A_Maldives[&length_range={3.286717937022,43.65031272179},height_95%_HPD={29.999999999987836,30.000000000109026},rate_95%_HPD={6.483633598133814E-8,2.769723511936223E-7},length_95%_HPD={5.820037560063,20.8987829465},rate=1.599722794925109E-7,length=12.880842838865236,rate_median=1.5016140150427084E-7,length_median=12.32601664225,height_median=30.000000000040245,rate_range={3.6458206…
		(LMG-9322_1986_A_USA[&length_range={39.70357474519,166.0377912578},height_95%_HPD={30.999999999995907,31.000000000096065},rate_95%_HPD={6.346608689971842E-8,1.7079911522252917E-7},length_95%_HPD={50.1209524719,118.983667647},rate=1.148421862481988E-7,length=81.60443823810266,rate_median=1.1182938908788938E-7,length_median=79.3809140163,height_median=31.000000000041155,rate_range={4.21225028837764…
		((LM180_2003_A_Argentina[&length_range={4.003134327018,48.04190005375},height_95%_HPD={13.99999999999909,14.000000000089813},rate_95%_HPD={7.074677114905958E-8,2.6484696168058386E-7},length_95%_HPD={9.371221285345,28.44640252258},rate=1.5694809645013897E-7,length=18.222241212137796,rate_median=1.4837360047989428E-7,length_median=17.59626017375,height_median=14.00000000004161,rate_range={4.0246061…
		(LP034-1_2017_A_France-Martinique[&length_range={0.8244968044203,17.64882542798},height_95%_HPD={0.0,9.106315701501444E-11},rate_95%_HPD={2.8565558143120253E-8,1.5482348647845365E-7},length_95%_HPD={3.251065951226,9.060745261664},rate=8.568231661217948E-8,length=6.28321746646259,rate_median=7.99082665727016E-8,length_median=6.27566427133,height_median=4.092726157978177E-11,rate_range={1.742285032…
end;

## Sheet: Fig S1A
ID	DNA type	Fragment length (nt)	Number of fragments
HERB_1845	plasmid pXAC33	18	13
HERB_1845	plasmid pXAC33	19	221
HERB_1845	plasmid pXAC33	20	1347
HERB_1845	plasmid pXAC33	21	1217
HERB_1845	plasmid pXAC33	22	1280
HERB_1845	plasmid pXAC33	23	1281
HERB_1845	plasmid pXAC33	24	1585
HERB_1845	plasmid pXAC33	25	1805
HERB_1845	plasmid pXAC33	26	2732
HERB_1845	plasmid pXAC33	27	3882
HERB_1845	plasmid pXAC33	28	5083
HERB_1845	plasmid pXAC33	29	6273
HERB_1845	plasmid pXAC33	30	7488
HERB_1845	plasmid pXAC33	31	8486
HERB_1845	plasmid pXAC33	32	9391
HERB_1845	plasmid pXAC33	33	10227
HERB_1845	plasmid pXAC33	34	11078
HERB_1845	plasmid pXAC33	35	11530
HERB_1845	plasmid pXAC33	36	11756
HERB_1845	plasmid pXAC33	37	12069
HERB_1845	plasmid pXAC33	38	12533
HERB_1845	plasmid pXAC33	39	12381
HERB_1845	plasmid pXAC33	40	12277
HERB_1845	plasmid pXAC33	41	11755
HERB_1845	plasmid pXAC33	42	11558
HERB_1845	plasmid pXAC33	43	11392
HERB_1845	plasmid pXAC33	44	11101
HERB_1845	plasmid pXAC33	45	10408
HERB_1845	plasmid pXAC33	46	10115
HERB_1845	plasmid pXAC33	47	9776
HERB_1845	plasmid pXAC33	48	9127
HERB_1845	plasmid pXAC33	49	8786
HERB_1845	plasmid pXAC33	50	8420
HERB_1845	plasmid pXAC33	51	7944
HERB_1845	plasmid pXAC33	52	7634
HERB_1845	plasmid pXAC33	53	7260
HERB_1845	plasmid pXAC33	54	6829
HERB_1845	plasmid pXAC33	55	6533
HERB_1845	plasmid pXAC33	56	6269
HERB_1845	plasmid pXAC33	57	6011
HERB_1845	plasmid pXAC33	58	5634
HERB_1845	plasmid pXAC33	59	5377
HERB_1845	plasmid pXAC33	60	5052
HERB_1845	plasmid pXAC33	61	4679
HERB_1845	plasmid pXAC33	62	4582
HERB_1845	plasmid pXAC33	63	4316
HERB_1845	plasmid pXAC33	64	4263
HERB_1845	plasmid pXAC33	65	4045
HERB_1845	plasmid pXAC33	66	3814
HERB_1845	plasmid pXAC33	67	3564
HERB_1845	plasmid pXAC33	68	3504
HERB_1845	plasmid pXAC33	69	3190
HERB_1845	plasmid pXAC33	70	3109
HERB_1845	plasmid pXAC33	71	2925
HERB_1845	plasmid pXAC33	72	2818
HERB_1845	plasmid pXAC33	73	2683
HERB_1845	plasmid pXAC33	74	2517
HERB_1845	plasmid pXAC33	75	2398
HERB_1845	plasmid pXAC33	76	2255
HERB_1845	plasmid pXAC33	77	2146
HERB_1845	plasmid pXAC33	78	2091
HERB_1845	plasmid pXAC33	79	1989
HERB_1845	plasmid pXAC33	80	1913
HERB_1845	plasmid pXAC33	81	1725
HERB_1845	plasmid pXAC33	82	1668
HERB_1845	plasmid pXAC33	83	1719
HERB_1845	plasmid pXAC33	84	1625
HERB_1845	plasmid pXAC33	85	1528
HERB_1845	plasmid pXAC33	86	1456
HERB_1845	plasmid pXAC33	87	1316
HERB_1845	plasmid pXAC33	88	1350
HERB_1845	plasmid pXAC33	89	1233
HERB_1845	plasmid pXAC33	90	1180
HERB_1845	plasmid pXAC33	91	1216
HERB_1845	plasmid pXAC33	92	1055
HERB_1845	plasmid pXAC33	93	1113
HERB_1845	plasmid pXAC33	94	985
HERB_1845	plasmid pXAC33	95	881
HERB_1845	plasmid pXAC33	96	956
HERB_1845	plasmid pXAC33	97	866
HERB_1845	plasmid pXAC33	98	792
HERB_1845	plasmid pXAC33	99	778
HERB_1845	plasmid pXAC33	100	761
HERB_1845	plasmid pXAC33	101	754
HERB_1845	plasmid pXAC33	102	695
HERB_1845	plasmid pXAC33	103	671
HERB_1845	plasmid pXAC33	104	648
HERB_1845	plasmid pXAC33	105	610
HERB_1845	plasmid pXAC33	106	600
HERB_1845	plasmid pXAC33	107	589
HERB_1845	plasmid pXAC33	108	540
HERB_1845	plasmid pXAC33	109	463
HERB_1845	plasmid pXAC33	110	446
HERB_1845	plasmid pXAC33	111	496
HERB_1845	plasmid pXAC33	112	458
HERB_1845	plasmid pXAC33	113	437
HERB_1845	plasmid pXAC33	114	446
HERB_1845	plasmid pXAC33	115	398
HERB_1845	plasmid pXAC33	116	388
HERB_1845	plasmid pXAC33	117	357
HERB_1845	plasmid pXAC33	118	375
HERB_1845	plasmid pXAC33	119	320
HERB_1845	plasmid pXAC33	120	285
HERB_1845	plasmid pXAC33	121	330
HERB_1845	plasmid pXAC33	122	281
HERB_1845	plasmid pXAC33	123	267
HERB_1845	plasmid pXAC33	124	234
HERB_1845	plasmid pXAC33	125	244
HERB_1845	plasmid pXAC33	126	232
HERB_1845	plasmid pXAC33	127	256
HERB_1845	plasmid pXAC33	128	208
HERB_1845	plasmid pXAC33	129	178
HERB_1845	plasmid pXAC33	130	193
HERB_1845	plasmid pXAC33	131	186
HERB_1845	plasmid pXAC33	132	173
HERB_1845	plasmid pXAC33	133	145
HERB_1845	plasmid pXAC33	134	168
HERB_1845	plasmid pXAC33	135	163
HERB_1845	plasmid pXAC33	136	138
HERB_1845	plasmid pXAC33	137	146
HERB_1845	plasmid pXAC33	138	124
HERB_1845	plasmid pXAC33	139	136
HERB_1845	plasmid pXAC33	140	119
HERB_1845	plasmid pXAC33	141	145
HERB_1845	plasmid pXAC33	142	142
HERB_1845	plasmid pXAC33	143	113
HERB_1845	plasmid pXAC33	144	107
HERB_1845	plasmid pXAC33	145	111
HERB_1845	plasmid pXAC33	146	100
HERB_1845	plasmid pXAC33	147	97
HERB_1845	plasmid pXAC33	148	101
HERB_1845	plasmid pXAC33	149	96
HERB_1845	plasmid pXAC33	150	95
HERB_1845	plasmid pXAC33	151	81
HERB_1845	plasmid pXAC33	152	83
HERB_1845	plasmid pXAC33	153	93
HERB_1845	plasmid pXAC33	154	85
HERB_1845	plasmid pXAC33	155	60
HERB_1845	plasmid pXAC33	156	73
HERB_1845	plasmid pXAC33	157	68
HERB_1845	plasmid pXAC33	158	54
HERB_1845	plasmid pXAC33	159	58
HERB_1845	plasmid pXAC33	160	70
HERB_1845	plasmid pXAC33	161	59
HERB_1845	plasmid pXAC33	162	42
HERB_1845	plasmid pXAC33	163	38
HERB_1845	plasmid pXAC33	164	49
HERB_1845	plasmid pXAC33	165	53
HERB_1845	plasmid pXAC33	166	49
HERB_1845	plasmid pXAC33	167	42
HERB_1845	plasmid pXAC33	168	45
HERB_1845	plasmid pXAC33	169	50
HERB_1845	plasmid pXAC33	170	44
HERB_1845	plasmid pXAC33	171	39
HERB_1845	plasmid pXAC33	172	33
HERB_1845	plasmid pXAC33	173	32
HERB_1845	plasmid pXAC33	174	33
HERB_1845	plasmid pXAC33	175	42
HERB_1845	plasmid pXAC33	176	31
HERB_1845	plasmid pXAC33	177	22
HERB_1845	plasmid pXAC33	178	40
HERB_1845	plasmid pXAC33	179	30
HERB_1845	plasmid pXAC33	180	25
HERB_1845	plasmid pXAC33	181	37
HERB_1845	plasmid pXAC33	182	27
HERB_1845	plasmid pXAC33	183	29
HERB_1845	plasmid pXAC33	184	33
HERB_1845	plasmid pXAC33	185	24
HERB_1845	plasmid pXAC33	186	19
HERB_1845	plasmid pXAC33	187	26
HERB_1845	plasmid pXAC33	188	24
HERB_1845	plasmid pXAC33	189	23
HERB_1845	plasmid pXAC33	190	23
HERB_1845	plasmid pXAC33	191	14
HERB_1845	plasmid pXAC33	192	20
HERB_1845	plasmid pXAC33	193	18
HERB_1845	plasmid pXAC33	194	18
HERB_1845	plasmid pXAC33	195	12
HERB_1845	plasmid pXAC33	196	13
HERB_1845	plasmid pXAC33	197	18
HERB_1845	plasmid pXAC33	198	23
HERB_1845	plasmid pXAC33	199	14
HERB_1845	plasmid pXAC33	200	23
HERB_1845	plasmid pXAC33	201	12
HERB_1845	plasmid pXAC33	202	17
HERB_1845	plasmid pXAC33	203	13
HERB_1845	plasmid pXAC33	204	14
HERB_1845	plasmid pXAC33	205	13
HERB_1845	plasmid pXAC33	206	18
HERB_1845	plasmid pXAC33	207	9
HERB_1845	plasmid pXAC33	208	7
HERB_1845	plasmid pXAC33	209	17
HERB_1845	plasmid pXAC33	210	12
HERB_1845	plasmid pXAC33	211	10
HERB_1845	plasmid pXAC33	212	9
HERB_1845	plasmid pXAC33	213	7
HERB_1845	plasmid pXAC33	214	6
HERB_1845	plasmid pXAC33	215	13
HERB_1845	plasmid pXAC33	216	8
HERB_1845	plasmid pXAC33	217	4
HERB_1845	plasmid pXAC33	218	14
HERB_1845	plasmid pXAC33	219	5
HERB_1845	plasmid pXAC33	220	6
HERB_1845	plasmid pXAC33	221	9
HERB_1845	plasmid pXAC33	222	4
HERB_1845	plasmid pXAC33	223	7
HERB_1845	plasmid pXAC33	224	5
HERB_1845	plasmid pXAC33	225	1
HERB_1845	plasmid pXAC33	226	2
HERB_1845	plasmid pXAC33	227	8
HERB_1845	plasmid pXAC33	228	6
HERB_1845	plasmid pXAC33	229	3
HERB_1845	plasmid pXAC33	230	4
HERB_1845	plasmid pXAC33	231	1
HERB_1845	plasmid pXAC33	232	4
HERB_1845	plasmid pXAC33	233	1
HERB_1845	plasmid pXAC33	234	3
HERB_1845	plasmid pXAC33	235	2
HERB_1845	plasmid pXAC33	236	1
HERB_1845	plasmid pXAC33	237	3
HERB_1845	plasmid pXAC33	238	2
HERB_1845	plasmid pXAC33	239	8
HERB_1845	plasmid pXAC33	240	2
HERB_1845	plasmid pXAC33	241	4
HERB_1845	plasmid pXAC33	242	4
HERB_1845	plasmid pXAC33	243	5
HERB_1845	plasmid pXAC33	244	0
HERB_1845	plasmid pXAC33	245	4
HERB_1845	plasmid pXAC33	246	1
HERB_1845	plasmid pXAC33	247	5
HERB_1845	plasmid pXAC33	248	4
HERB_1845	plasmid pXAC33	249	4
HERB_1845	plasmid pXAC33	250	7
HERB_1845	plasmid pXAC33	251	2
HERB_1845	plasmid pXAC33	252	5
HERB_1845	plasmid pXAC33	253	3
HERB_1845	plasmid pXAC33	254	0
HERB_1845	plasmid pXAC33	255	4
HERB_1845	plasmid pXAC33	256	1
HERB_1845	plasmid pXAC33	257	3
HERB_1845	plasmid pXAC33	258	2
HERB_1845	plasmid pXAC33	259	2
HERB_1845	plasmid pXAC33	260	3
HERB_1845	plasmid pXAC33	261	3
HERB_1845	plasmid pXAC33	262	1
HERB_1845	plasmid pXAC33	263	2
HERB_1845	plasmid pXAC33	264	3
HERB_1845	plasmid pXAC33	265	1
HERB_1845	plasmid pXAC33	266	1
HERB_1845	plasmid pXAC33	267	2
HERB_1845	plasmid pXAC33	268	0
HERB_1845	plasmid pXAC33	269	1
HERB_1845	plasmid pXAC33	270	3
HERB_1845	plasmid pXAC33	271	0
HERB_1845	plasmid pXAC33	272	3
HERB_1845	plasmid pXAC33	273	2
HERB_1845	plasmid pXAC33	274	2
HERB_1845	plasmid pXAC33	275	0
HERB_1845	plasmid pXAC33	276	1
HERB_1845	plasmid pXAC33	277	2
HERB_1845	plasmid pXAC33	278	1
HERB_1845	plasmid pXAC33	279	2
HERB_1845	plasmid pXAC33	280	5
HERB_1845	plasmid pXAC33	281	2
HERB_1845	plasmid pXAC33	282	0
HERB_1845	plasmid pXAC33	283	2
HERB_1845	plasmid pXAC33	284	0
HERB_1845	plasmid pXAC33	285	0
HERB_1845	plasmid pXAC33	286	1
HERB_1845	plasmid pXAC33	287	1
HERB_1845	plasmid pXAC33	288	1
HERB_1845	plasmid pXAC33	289	0
HERB_1845	plasmid pXAC33	290	0
HERB_1852	plasmid pXAC33	18	2
HERB_1852	plasmid pXAC33	19	14
HERB_1852	plasmid pXAC33	20	32
HERB_1852	plasmid pXAC33	21	68
HERB_1852	plasmid pXAC33	22	154
HERB_1852	plasmid pXAC33	23	327
HERB_1852	plasmid pXAC33	24	519
HERB_1852	plasmid pXAC33	25	722
HERB_1852	plasmid pXAC33	26	1084
HERB_1852	plasmid pXAC33	27	1286
HERB_1852	plasmid pXAC33	28	1575
HERB_1852	plasmid pXAC33	29	1916
HERB_1852	plasmid pXAC33	30	2221
HERB_1852	plasmid pXAC33	31	2530
HERB_1852	plasmid pXAC33	32	2684
HERB_1852	plasmid pXAC33	33	2883
HERB_1852	plasmid pXAC33	34	3158
HERB_1852	plasmid pXAC33	35	3353
HERB_1852	plasmid pXAC33	36	3488
HERB_1852	plasmid pXAC33	37	3710
HERB_1852	plasmid pXAC33	38	3671
HERB_1852	plasmid pXAC33	39	3806
HERB_1852	plasmid pXAC33	40	3946
HERB_1852	plasmid pXAC33	41	3721
HERB_1852	plasmid pXAC33	42	3866
HERB_1852	plasmid pXAC33	43	3945
HERB_1852	plasmid pXAC33	44	3811
HERB_1852	plasmid pXAC33	45	3746
HERB_1852	plasmid pXAC33	46	3864
HERB_1852	plasmid pXAC33	47	3739
HERB_1852	plasmid pXAC33	48	3530
HERB_1852	plasmid pXAC33	49	3576
HERB_1852	plasmid pXAC33	50	3448
HERB_1852	plasmid pXAC33	51	3387
HERB_1852	plasmid pXAC33	52	3187
HERB_1852	plasmid pXAC33	53	3163
HERB_1852	plasmid pXAC33	54	3072
HERB_1852	plasmid pXAC33	55	3022
HERB_1852	plasmid pXAC33	56	3019
HERB_1852	plasmid pXAC33	57	2822
HERB_1852	plasmid pXAC33	58	2810
HERB_1852	plasmid pXAC33	59	2593
HERB_1852	plasmid pXAC33	60	2594
HERB_1852	plasmid pXAC33	61	2493
HERB_1852	plasmid pXAC33	62	2421
HERB_1852	plasmid pXAC33	63	2313
HERB_1852	plasmid pXAC33	64	2266
HERB_1852	plasmid pXAC33	65	2184
HERB_1852	plasmid pXAC33	66	2008
HERB_1852	plasmid pXAC33	67	2037
HERB_1852	plasmid pXAC33	68	1987
HERB_1852	plasmid pXAC33	69	1956
HERB_1852	plasmid pXAC33	70	1836
HERB_1852	plasmid pXAC33	71	1836
HERB_1852	plasmid pXAC33	72	1773
HERB_1852	plasmid pXAC33	73	1767
HERB_1852	plasmid pXAC33	74	1680
HERB_1852	plasmid pXAC33	75	1648
HERB_1852	plasmid pXAC33	76	1555
HERB_1852	plasmid pXAC33	77	1465
HERB_1852	plasmid pXAC33	78	1491
HERB_1852	plasmid pXAC33	79	1475
HERB_1852	plasmid pXAC33	80	1339
HERB_1852	plasmid pXAC33	81	1367
HERB_1852	plasmid pXAC33	82	1354
HERB_1852	plasmid pXAC33	83	1255
HERB_1852	plasmid pXAC33	84	1219
HERB_1852	plasmid pXAC33	85	1311
HERB_1852	plasmid pXAC33	86	1227
HERB_1852	plasmid pXAC33	87	1179
HERB_1852	plasmid pXAC33	88	1153
HERB_1852	plasmid pXAC33	89	1067
HERB_1852	plasmid pXAC33	90	1029
HERB_1852	plasmid pXAC33	91	1013
HERB_1852	plasmid pXAC33	92	1008
HERB_1852	plasmid pXAC33	93	1049
HERB_1852	plasmid pXAC33	94	997
HERB_1852	plasmid pXAC33	95	937
HERB_1852	plasmid pXAC33	96	917
HERB_1852	plasmid pXAC33	97	936
HERB_1852	plasmid pXAC33	98	823
HERB_1852	plasmid pXAC33	99	874
HERB_1852	plasmid pXAC33	100	814
HERB_1852	plasmid pXAC33	101	753
HERB_1852	plasmid pXAC33	102	804
HERB_1852	plasmid pXAC33	103	799
HERB_1852	plasmid pXAC33	104	694
HERB_1852	plasmid pXAC33	105	730
HERB_1852	plasmid pXAC33	106	671
HERB_1852	plasmid pXAC33	107	677
HERB_1852	plasmid pXAC33	108	673
HERB_1852	plasmid pXAC33	109	661
HERB_1852	plasmid pXAC33	110	662
HERB_1852	plasmid pXAC33	111	611
HERB_1852	plasmid pXAC33	112	611
HERB_1852	plasmid pXAC33	113	585
HERB_1852	plasmid pXAC33	114	614
HERB_1852	plasmid pXAC33	115	587
HERB_1852	plasmid pXAC33	116	527
HERB_1852	plasmid pXAC33	117	530
HERB_1852	plasmid pXAC33	118	519
HERB_1852	plasmid pXAC33	119	478
HERB_1852	plasmid pXAC33	120	510
HERB_1852	plasmid pXAC33	121	461
HERB_1852	plasmid pXAC33	122	447
HERB_1852	plasmid pXAC33	123	404
HERB_1852	plasmid pXAC33	124	410
HERB_1852	plasmid pXAC33	125	430
HERB_1852	plasmid pXAC33	126	381
HERB_1852	plasmid pXAC33	127	387
HERB_1852	plasmid pXAC33	128	373
HERB_1852	plasmid pXAC33	129	370
HERB_1852	plasmid pXAC33	130	324
HERB_1852	plasmid pXAC33	131	363
HERB_1852	plasmid pXAC33	132	358
HERB_1852	plasmid pXAC33	133	331
HERB_1852	plasmid pXAC33	134	345
HERB_1852	plasmid pXAC33	135	335
HERB_1852	plasmid pXAC33	136	329
HERB_1852	plasmid pXAC33	137	332
HERB_1852	plasmid pXAC33	138	303
HERB_1852	plasmid pXAC33	139	295
HERB_1852	plasmid pXAC33	140	306
HERB_1852	plasmid pXAC33	141	289
HERB_1852	plasmid pXAC33	142	304
HERB_1852	plasmid pXAC33	143	270
HERB_1852	plasmid pXAC33	144	276
HERB_1852	plasmid pXAC33	145	285
HERB_1852	plasmid pXAC33	146	252
HERB_1852	plasmid pXAC33	147	268
HERB_1852	plasmid pXAC33	148	254
HERB_1852	plasmid pXAC33	149	245
HERB_1852	plasmid pXAC33	150	212
HERB_1852	plasmid pXAC33	151	239
HERB_1852	plasmid pXAC33	152	226
HERB_1852	plasmid pXAC33	153	238
HERB_1852	plasmid pXAC33	154	216
HERB_1852	plasmid pXAC33	155	252
HERB_1852	plasmid pXAC33	156	221
HERB_1852	plasmid pXAC33	157	243
HERB_1852	plasmid pXAC33	158	191
HERB_1852	plasmid pXAC33	159	189
HERB_1852	plasmid pXAC33	160	203
HERB_1852	plasmid pXAC33	161	198
HERB_1852	plasmid pXAC33	162	163
HERB_1852	plasmid pXAC33	163	200
HERB_1852	plasmid pXAC33	164	168
HERB_1852	plasmid pXAC33	165	203
HERB_1852	plasmid pXAC33	166	178
HERB_1852	plasmid pXAC33	167	150
HERB_1852	plasmid pXAC33	168	163
HERB_1852	plasmid pXAC33	169	171
HERB_1852	plasmid pXAC33	170	169
HERB_1852	plasmid pXAC33	171	173
HERB_1852	plasmid pXAC33	172	164
HERB_1852	plasmid pXAC33	173	171
HERB_1852	plasmid pXAC33	174	169
HERB_1852	plasmid pXAC33	175	162
HERB_1852	plasmid pXAC33	176	141
HERB_1852	plasmid pXAC33	177	176
HERB_1852	plasmid pXAC33	178	133
HERB_1852	plasmid pXAC33	179	118
HERB_1852	plasmid pXAC33	180	148
HERB_1852	plasmid pXAC33	181	159
HERB_1852	plasmid pXAC33	182	134
HERB_1852	plasmid pXAC33	183	137
HERB_1852	plasmid pXAC33	184	124
HERB_1852	plasmid pXAC33	185	125
HERB_1852	plasmid pXAC33	186	125
HERB_1852	plasmid pXAC33	187	105
HERB_1852	plasmid pXAC33	188	117
HERB_1852	plasmid pXAC33	189	120
HERB_1852	plasmid pXAC33	190	99
HERB_1852	plasmid pXAC33	191	124
HERB_1852	plasmid pXAC33	192	97
HERB_1852	plasmid pXAC33	193	114
HERB_1852	plasmid pXAC33	194	117
HERB_1852	plasmid pXAC33	195	94
HERB_1852	plasmid pXAC33	196	93
HERB_1852	plasmid pXAC33	197	88
HERB_1852	plasmid pXAC33	198	85
HERB_1852	plasmid pXAC33	199	96
HERB_1852	plasmid pXAC33	200	104
HERB_1852	plasmid pXAC33	201	113
HERB_1852	plasmid pXAC33	202	111
HERB_1852	plasmid pXAC33	203	90
HERB_1852	plasmid pXAC33	204	91
HERB_1852	plasmid pXAC33	205	101
HERB_1852	plasmid pXAC33	206	94
HERB_1852	plasmid pXAC33	207	78
HERB_1852	plasmid pXAC33	208	94
HERB_1852	plasmid pXAC33	209	79
HERB_1852	plasmid pXAC33	210	72
HERB_1852	plasmid pXAC33	211	79
HERB_1852	plasmid pXAC33	212	72
HERB_1852	plasmid pXAC33	213	62
HERB_1852	plasmid pXAC33	214	72
HERB_1852	plasmid pXAC33	215	54
HERB_1852	plasmid pXAC33	216	74
HERB_1852	plasmid pXAC33	217	70
HERB_1852	plasmid pXAC33	218	74
HERB_1852	plasmid pXAC33	219	63
HERB_1852	plasmid pXAC33	220	68
HERB_1852	plasmid pXAC33	221	67
HERB_1852	plasmid pXAC33	222	68
HERB_1852	plasmid pXAC33	223	59
HERB_1852	plasmid pXAC33	224	40
HERB_1852	plasmid pXAC33	225	62
HERB_1852	plasmid pXAC33	226	57
HERB_1852	plasmid pXAC33	227	55
HERB_1852	plasmid pXAC33	228	53
HERB_1852	plasmid pXAC33	229	48
HERB_1852	plasmid pXAC33	230	53
HERB_1852	plasmid pXAC33	231	53
HERB_1852	plasmid pXAC33	232	48
HERB_1852	plasmid pXAC33	233	35
HERB_1852	plasmid pXAC33	234	47
HERB_1852	plasmid pXAC33	235	53
HERB_1852	plasmid pXAC33	236	49
HERB_1852	plasmid pXAC33	237	39
HERB_1852	plasmid pXAC33	238	44
HERB_1852	plasmid pXAC33	239	44
HERB_1852	plasmid pXAC33	240	40
HERB_1852	plasmid pXAC33	241	36
HERB_1852	plasmid pXAC33	242	39
HERB_1852	plasmid pXAC33	243	47
HERB_1852	plasmid pXAC33	244	38
HERB_1852	plasmid pXAC33	245	35
HERB_1852	plasmid pXAC33	246	48
HERB_1852	plasmid pXAC33	247	30
HERB_1852	plasmid pXAC33	248	39
HERB_1852	plasmid pXAC33	249	40
HERB_1852	plasmid pXAC33	250	33
HERB_1852	plasmid pXAC33	251	29
HERB_1852	plasmid pXAC33	252	31
HERB_1852	plasmid pXAC33	253	36
HERB_1852	plasmid pXAC33	254	26
HERB_1852	plasmid pXAC33	255	30
HERB_1852	plasmid pXAC33	256	29
HERB_1852	plasmid pXAC33	257	44
HERB_1852	plasmid pXAC33	258	39
HERB_1852	plasmid pXAC33	259	29
HERB_1852	plasmid pXAC33	260	39
HERB_1852	plasmid pXAC33	261	20
HERB_1852	plasmid pXAC33	262	36
HERB_1852	plasmid pXAC33	263	27
HERB_1852	plasmid pXAC33	264	33
HERB_1852	plasmid pXAC33	265	24
HERB_1852	plasmid pXAC33	266	24
HERB_1852	plasmid pXAC33	267	24
HERB_1852	plasmid pXAC33	268	26
HERB_1852	plasmid pXAC33	269	18
HERB_1852	plasmid pXAC33	270	24
HERB_1852	plasmid pXAC33	271	30
HERB_1852	plasmid pXAC33	272	33
HERB_1852	plasmid pXAC33	273	23
HERB_1852	plasmid pXAC33	274	20
HERB_1852	plasmid pXAC33	275	15
HERB_1852	plasmid pXAC33	276	17
HERB_1852	plasmid pXAC33	277	22
HERB_1852	plasmid pXAC33	278	20
HERB_1852	plasmid pXAC33	279	23
HERB_1852	plasmid pXAC33	280	29
HERB_1852	plasmid pXAC33	281	20
HERB_1852	plasmid pXAC33	282	27
HERB_1852	plasmid pXAC33	283	15
HERB_1852	plasmid pXAC33	284	18
HERB_1852	plasmid pXAC33	285	19
HERB_1852	plasmid pXAC33	286	17
HERB_1852	plasmid pXAC33	287	20
HERB_1852	plasmid pXAC33	288	24
HERB_1852	plasmid pXAC33	289	8
HERB_1852	plasmid pXAC33	290	1
HERB_1854	plasmid pXAC33	18	0
HERB_1854	plasmid pXAC33	19	2
HERB_1854	plasmid pXAC33	20	31
HERB_1854	plasmid pXAC33	21	44
HERB_1854	plasmid pXAC33	22	110
HERB_1854	plasmid pXAC33	23	213
HERB_1854	plasmid pXAC33	24	349
HERB_1854	plasmid pXAC33	25	518
HERB_1854	plasmid pXAC33	26	831
HERB_1854	plasmid pXAC33	27	1047
HERB_1854	plasmid pXAC33	28	1300
HERB_1854	plasmid pXAC33	29	1600
HERB_1854	plasmid pXAC33	30	1794
HERB_1854	plasmid pXAC33	31	1956
HERB_1854	plasmid pXAC33	32	2116
HERB_1854	plasmid pXAC33	33	2328
HERB_1854	plasmid pXAC33	34	2407
HERB_1854	plasmid pXAC33	35	2623
HERB_1854	plasmid pXAC33	36	2669
HERB_1854	plasmid pXAC33	37	2684
HERB_1854	plasmid pXAC33	38	2743
HERB_1854	plasmid pXAC33	39	2848
HERB_1854	plasmid pXAC33	40	2733
HERB_1854	plasmid pXAC33	41	2831
HERB_1854	plasmid pXAC33	42	2751
HERB_1854	plasmid pXAC33	43	2715
HERB_1854	plasmid pXAC33	44	2735
HERB_1854	plasmid pXAC33	45	2677
HERB_1854	plasmid pXAC33	46	2635
HERB_1854	plasmid pXAC33	47	2493
HERB_1854	plasmid pXAC33	48	2469
HERB_1854	plasmid pXAC33	49	2354
HERB_1854	plasmid pXAC33	50	2384
HERB_1854	plasmid pXAC33	51	2338
HERB_1854	plasmid pXAC33	52	2320
HERB_1854	plasmid pXAC33	53	2247
HERB_1854	plasmid pXAC33	54	2161
HERB_1854	plasmid pXAC33	55	2142
HERB_1854	plasmid pXAC33	56	2053
HERB_1854	plasmid pXAC33	57	2128
HERB_1854	plasmid pXAC33	58	2014
HERB_1854	plasmid pXAC33	59	1947
HERB_1854	plasmid pXAC33	60	1884
HERB_1854	plasmid pXAC33	61	1833
HERB_1854	plasmid pXAC33	62	1910
HERB_1854	plasmid pXAC33	63	1787
HERB_1854	plasmid pXAC33	64	1680
HERB_1854	plasmid pXAC33	65	1715
HERB_1854	plasmid pXAC33	66	1738
HERB_1854	plasmid pXAC33	67	1669
HERB_1854	plasmid pXAC33	68	1647
HERB_1854	plasmid pXAC33	69	1599
HERB_1854	plasmid pXAC33	70	1565
HERB_1854	plasmid pXAC33	71	1546
HERB_1854	plasmid pXAC33	72	1492
HERB_1854	plasmid pXAC33	73	1448
HERB_1854	plasmid pXAC33	74	1318
HERB_1854	plasmid pXAC33	75	1440
HERB_1854	plasmid pXAC33	76	1314
HERB_1854	plasmid pXAC33	77	1276
HERB_1854	plasmid pXAC33	78	1262
HERB_1854	plasmid pXAC33	79	1294
HERB_1854	plasmid pXAC33	80	1188
HERB_1854	plasmid pXAC33	81	1155
HERB_1854	plasmid pXAC33	82	1209
HERB_1854	plasmid pXAC33	83	1145
HERB_1854	plasmid pXAC33	84	1189
HERB_1854	plasmid pXAC33	85	1193
HERB_1854	plasmid pXAC33	86	1157
HERB_1854	plasmid pXAC33	87	1063
HERB_1854	plasmid pXAC33	88	1082
HERB_1854	plasmid pXAC33	89	1048
HERB_1854	plasmid pXAC33	90	975
HERB_1854	plasmid pXAC33	91	970
HERB_1854	plasmid pXAC33	92	957
HERB_1854	plasmid pXAC33	93	949
HERB_1854	plasmid pXAC33	94	896
HERB_1854	plasmid pXAC33	95	987
HERB_1854	plasmid pXAC33	96	877
HERB_1854	plasmid pXAC33	97	860
HERB_1854	plasmid pXAC33	98	832
HERB_1854	plasmid pXAC33	99	818
HERB_1854	plasmid pXAC33	100	835
HERB_1854	plasmid pXAC33	101	796
HERB_1854	plasmid pXAC33	102	795
HERB_1854	plasmid pXAC33	103	774
HERB_1854	plasmid pXAC33	104	745
HERB_1854	plasmid pXAC33	105	722
HERB_1854	plasmid pXAC33	106	651
HERB_1854	plasmid pXAC33	107	654
HERB_1854	plasmid pXAC33	108	663
HERB_1854	plasmid pXAC33	109	647
HERB_1854	plasmid pXAC33	110	671
HERB_1854	plasmid pXAC33	111	605
HERB_1854	plasmid pXAC33	112	572
HERB_1854	plasmid pXAC33	113	635
HERB_1854	plasmid pXAC33	114	525
HERB_1854	plasmid pXAC33	115	538
HERB_1854	plasmid pXAC33	116	554
HERB_1854	plasmid pXAC33	117	498
HERB_1854	plasmid pXAC33	118	509
HERB_1854	plasmid pXAC33	119	511
HERB_1854	plasmid pXAC33	120	472
HERB_1854	plasmid pXAC33	121	436
HERB_1854	plasmid pXAC33	122	451
HERB_1854	plasmid pXAC33	123	427
HERB_1854	plasmid pXAC33	124	436
HERB_1854	plasmid pXAC33	125	409
HERB_1854	plasmid pXAC33	126	403
HERB_1854	plasmid pXAC33	127	384
HERB_1854	plasmid pXAC33	128	395
HERB_1854	plasmid pXAC33	129	396
HERB_1854	plasmid pXAC33	130	349
HERB_1854	plasmid pXAC33	131	358
HERB_1854	plasmid pXAC33	132	345
HERB_1854	plasmid pXAC33	133	301
HERB_1854	plasmid pXAC33	134	331
HERB_1854	plasmid pXAC33	135	305
HERB_1854	plasmid pXAC33	136	327
HERB_1854	plasmid pXAC33	137	309
HERB_1854	plasmid pXAC33	138	330
HERB_1854	plasmid pXAC33	139	288
HERB_1854	plasmid pXAC33	140	294
HERB_1854	plasmid pXAC33	141	258
HERB_1854	plasmid pXAC33	142	253
HERB_1854	plasmid pXAC33	143	285
HERB_1854	plasmid pXAC33	144	265
HERB_1854	plasmid pXAC33	145	254
HERB_1854	plasmid pXAC33	146	234
HERB_1854	plasmid pXAC33	147	225
HERB_1854	plasmid pXAC33	148	235
HERB_1854	plasmid pXAC33	149	233
HERB_1854	plasmid pXAC33	150	244
HERB_1854	plasmid pXAC33	151	213
HERB_1854	plasmid pXAC33	152	215
HERB_1854	plasmid pXAC33	153	202
HERB_1854	plasmid pXAC33	154	208
HERB_1854	plasmid pXAC33	155	192
HERB_1854	plasmid pXAC33	156	194
HERB_1854	plasmid pXAC33	157	171
HERB_1854	plasmid pXAC33	158	179
HERB_1854	plasmid pXAC33	159	168
HERB_1854	plasmid pXAC33	160	173
HERB_1854	plasmid pXAC33	161	150
HERB_1854	plasmid pXAC33	162	176
HERB_1854	plasmid pXAC33	163	143
HERB_1854	plasmid pXAC33	164	131
HERB_1854	plasmid pXAC33	165	151
HERB_1854	plasmid pXAC33	166	155
HERB_1854	plasmid pXAC33	167	145
HERB_1854	plasmid pXAC33	168	133
HERB_1854	plasmid pXAC33	169	116
HERB_1854	plasmid pXAC33	170	121
HERB_1854	plasmid pXAC33	171	130
HERB_1854	plasmid pXAC33	172	112
HERB_1854	plasmid pXAC33	173	132
HERB_1854	plasmid pXAC33	174	122
HERB_1854	plasmid pXAC33	175	126
HERB_1854	plasmid pXAC33	176	117
HERB_1854	plasmid pXAC33	177	110
HERB_1854	plasmid pXAC33	178	102
HERB_1854	plasmid pXAC33	179	121
HERB_1854	plasmid pXAC33	180	109
HERB_1854	plasmid pXAC33	181	92
HERB_1854	plasmid pXAC33	182	95
HERB_1854	plasmid pXAC33	183	100
HERB_1854	plasmid pXAC33	184	90
HERB_1854	plasmid pXAC33	185	93
HERB_1854	plasmid pXAC33	186	74
HERB_1854	plasmid pXAC33	187	71
HERB_1854	plasmid pXAC33	188	106
HERB_1854	plasmid pXAC33	189	78
HERB_1854	plasmid pXAC33	190	74
HERB_1854	plasmid pXAC33	191	73
HERB_1854	plasmid pXAC33	192	70
HERB_1854	plasmid pXAC33	193	69
HERB_1854	plasmid pXAC33	194	70
HERB_1854	plasmid pXAC33	195	77
HERB_1854	plasmid pXAC33	196	74
HERB_1854	plasmid pXAC33	197	72
HERB_1854	plasmid pXAC33	198	66
HERB_1854	plasmid pXAC33	199	63
HERB_1854	plasmid pXAC33	200	60
HERB_1854	plasmid pXAC33	201	56
HERB_1854	plasmid pXAC33	202	54
HERB_1854	plasmid pXAC33	203	45
HERB_1854	plasmid pXAC33	204	63
HERB_1854	plasmid pXAC33	205	63
HERB_1854	plasmid pXAC33	206	64
HERB_1854	plasmid pXAC33	207	60
HERB_1854	plasmid pXAC33	208	58
HERB_1854	plasmid pXAC33	209	50
HERB_1854	plasmid pXAC33	210	53
HERB_1854	plasmid pXAC33	211	45
HERB_1854	plasmid pXAC33	212	42
HERB_1854	plasmid pXAC33	213	38
HERB_1854	plasmid pXAC33	214	41
HERB_1854	plasmid pXAC33	215	47
HERB_1854	plasmid pXAC33	216	34
HERB_1854	plasmid pXAC33	217	42
HERB_1854	plasmid pXAC33	218	39
HERB_1854	plasmid pXAC33	219	41
HERB_1854	plasmid pXAC33	220	38
HERB_1854	plasmid pXAC33	221	46
HERB_1854	plasmid pXAC33	222	32
HERB_1854	plasmid pXAC33	223	32
HERB_1854	plasmid pXAC33	224	44
HERB_1854	plasmid pXAC33	225	27
HERB_1854	plasmid pXAC33	226	31
HERB_1854	plasmid pXAC33	227	24
HERB_1854	plasmid pXAC33	228	21
HERB_1854	plasmid pXAC33	229	29
HERB_1854	plasmid pXAC33	230	23
HERB_1854	plasmid pXAC33	231	31
HERB_1854	plasmid pXAC33	232	26
HERB_1854	plasmid pXAC33	233	17
HERB_1854	plasmid pXAC33	234	26
HERB_1854	plasmid pXAC33	235	22
HERB_1854	plasmid pXAC33	236	25
HERB_1854	plasmid pXAC33	237	21
HERB_1854	plasmid pXAC33	238	19
HERB_1854	plasmid pXAC33	239	26
HERB_1854	plasmid pXAC33	240	19
HERB_1854	plasmid pXAC33	241	24
HERB_1854	plasmid pXAC33	242	25
HERB_1854	plasmid pXAC33	243	21
HERB_1854	plasmid pXAC33	244	21
HERB_1854	plasmid pXAC33	245	21
HERB_1854	plasmid pXAC33	246	16
HERB_1854	plasmid pXAC33	247	18
HERB_1854	plasmid pXAC33	248	16
HERB_1854	plasmid pXAC33	249	13
HERB_1854	plasmid pXAC33	250	23
HERB_1854	plasmid pXAC33	251	16
HERB_1854	plasmid pXAC33	252	20
HERB_1854	plasmid pXAC33	253	17
HERB_1854	plasmid pXAC33	254	14
HERB_1854	plasmid pXAC33	255	14
HERB_1854	plasmid pXAC33	256	10
HERB_1854	plasmid pXAC33	257	19
HERB_1854	plasmid pXAC33	258	17
HERB_1854	plasmid pXAC33	259	17
HERB_1854	plasmid pXAC33	260	13
HERB_1854	plasmid pXAC33	261	12
HERB_1854	plasmid pXAC33	262	15
HERB_1854	plasmid pXAC33	263	10
HERB_1854	plasmid pXAC33	264	7
HERB_1854	plasmid pXAC33	265	9
HERB_1854	plasmid pXAC33	266	10
HERB_1854	plasmid pXAC33	267	17
HERB_1854	plasmid pXAC33	268	11
HERB_1854	plasmid pXAC33	269	25
HERB_1854	plasmid pXAC33	270	15
HERB_1854	plasmid pXAC33	271	16
HERB_1854	plasmid pXAC33	272	8
HERB_1854	plasmid pXAC33	273	12
HERB_1854	plasmid pXAC33	274	13
HERB_1854	plasmid pXAC33	275	6
HERB_1854	plasmid pXAC33	276	5
HERB_1854	plasmid pXAC33	277	11
HERB_1854	plasmid pXAC33	278	6
HERB_1854	plasmid pXAC33	279	9
HERB_1854	plasmid pXAC33	280	7
HERB_1854	plasmid pXAC33	281	8
HERB_1854	plasmid pXAC33	282	11
HERB_1854	plasmid pXAC33	283	11
HERB_1854	plasmid pXAC33	284	8
HERB_1854	plasmid pXAC33	285	6
HERB_1854	plasmid pXAC33	286	12
HERB_1854	plasmid pXAC33	287	9
HERB_1854	plasmid pXAC33	288	4
HERB_1854	plasmid pXAC33	289	5
HERB_1854	plasmid pXAC33	290	2
HERB_1859	plasmid pXAC33	18	0
HERB_1859	plasmid pXAC33	19	5
HERB_1859	plasmid pXAC33	20	7
HERB_1859	plasmid pXAC33	21	16
HERB_1859	plasmid pXAC33	22	38
HERB_1859	plasmid pXAC33	23	77
HERB_1859	plasmid pXAC33	24	130
HERB_1859	plasmid pXAC33	25	176
HERB_1859	plasmid pXAC33	26	259
HERB_1859	plasmid pXAC33	27	297
HERB_1859	plasmid pXAC33	28	384
HERB_1859	plasmid pXAC33	29	452
HERB_1859	plasmid pXAC33	30	545
HERB_1859	plasmid pXAC33	31	692
HERB_1859	plasmid pXAC33	32	742
HERB_1859	plasmid pXAC33	33	796
HERB_1859	plasmid pXAC33	34	875
HERB_1859	plasmid pXAC33	35	987
HERB_1859	plasmid pXAC33	36	1035
HERB_1859	plasmid pXAC33	37	1133
HERB_1859	plasmid pXAC33	38	1157
HERB_1859	plasmid pXAC33	39	1234
HERB_1859	plasmid pXAC33	40	1311
HERB_1859	plasmid pXAC33	41	1306
HERB_1859	plasmid pXAC33	42	1370
HERB_1859	plasmid pXAC33	43	1480
HERB_1859	plasmid pXAC33	44	1424
HERB_1859	plasmid pXAC33	45	1486
HERB_1859	plasmid pXAC33	46	1524
HERB_1859	plasmid pXAC33	47	1577
HERB_1859	plasmid pXAC33	48	1554
HERB_1859	plasmid pXAC33	49	1609
HERB_1859	plasmid pXAC33	50	1653
HERB_1859	plasmid pXAC33	51	1650
HERB_1859	plasmid pXAC33	52	1643
HERB_1859	plasmid pXAC33	53	1575
HERB_1859	plasmid pXAC33	54	1633
HERB_1859	plasmid pXAC33	55	1690
HERB_1859	plasmid pXAC33	56	1677
HERB_1859	plasmid pXAC33	57	1616
HERB_1859	plasmid pXAC33	58	1736
HERB_1859	plasmid pXAC33	59	1654
HERB_1859	plasmid pXAC33	60	1603
HERB_1859	plasmid pXAC33	61	1618
HERB_1859	plasmid pXAC33	62	1613
HERB_1859	plasmid pXAC33	63	1564
HERB_1859	plasmid pXAC33	64	1578
HERB_1859	plasmid pXAC33	65	1506
HERB_1859	plasmid pXAC33	66	1451
HERB_1859	plasmid pXAC33	67	1458
HERB_1859	plasmid pXAC33	68	1476
HERB_1859	plasmid pXAC33	69	1526
HERB_1859	plasmid pXAC33	70	1400
HERB_1859	plasmid pXAC33	71	1384
HERB_1859	plasmid pXAC33	72	1358
HERB_1859	plasmid pXAC33	73	1351
HERB_1859	plasmid pXAC33	74	1295
HERB_1859	plasmid pXAC33	75	1245
HERB_1859	plasmid pXAC33	76	1294
HERB_1859	plasmid pXAC33	77	1174
HERB_1859	plasmid pXAC33	78	1165
HERB_1859	plasmid pXAC33	79	1130
HERB_1859	plasmid pXAC33	80	1129
HERB_1859	plasmid pXAC33	81	1051
HERB_1859	plasmid pXAC33	82	1025
HERB_1859	plasmid pXAC33	83	1014
HERB_1859	plasmid pXAC33	84	1023
HERB_1859	plasmid pXAC33	85	963
HERB_1859	plasmid pXAC33	86	941
HERB_1859	plasmid pXAC33	87	942
HERB_1859	plasmid pXAC33	88	895
HERB_1859	plasmid pXAC33	89	851
HERB_1859	plasmid pXAC33	90	873
HERB_1859	plasmid pXAC33	91	817
HERB_1859	plasmid pXAC33	92	758
HERB_1859	plasmid pXAC33	93	759
HERB_1859	plasmid pXAC33	94	685
HERB_1859	plasmid pXAC33	95	704
HERB_1859	plasmid pXAC33	96	671
HERB_1859	plasmid pXAC33	97	635
HERB_1859	plasmid pXAC33	98	563
HERB_1859	plasmid pXAC33	99	596
HERB_1859	plasmid pXAC33	100	553
HERB_1859	plasmid pXAC33	101	488
HERB_1859	plasmid pXAC33	102	551
HERB_1859	plasmid pXAC33	103	552
HERB_1859	plasmid pXAC33	104	469
HERB_1859	plasmid pXAC33	105	509
HERB_1859	plasmid pXAC33	106	469
HERB_1859	plasmid pXAC33	107	435
HERB_1859	plasmid pXAC33	108	440
HERB_1859	plasmid pXAC33	109	426
HERB_1859	plasmid pXAC33	110	379
HERB_1859	plasmid pXAC33	111	397
HERB_1859	plasmid pXAC33	112	340
HERB_1859	plasmid pXAC33	113	321
HERB_1859	plasmid pXAC33	114	340
HERB_1859	plasmid pXAC33	115	339
HERB_1859	plasmid pXAC33	116	297
HERB_1859	plasmid pXAC33	117	313
HERB_1859	plasmid pXAC33	118	279
HERB_1859	plasmid pXAC33	119	255
HERB_1859	plasmid pXAC33	120	271
HERB_1859	plasmid pXAC33	121	251
HERB_1859	plasmid pXAC33	122	243
HERB_1859	plasmid pXAC33	123	227
HERB_1859	plasmid pXAC33	124	236
HERB_1859	plasmid pXAC33	125	193
HERB_1859	plasmid pXAC33	126	211
HERB_1859	plasmid pXAC33	127	200
HERB_1859	plasmid pXAC33	128	205
HERB_1859	plasmid pXAC33	129	181
HERB_1859	plasmid pXAC33	130	166
HERB_1859	plasmid pXAC33	131	168
HERB_1859	plasmid pXAC33	132	158
HERB_1859	plasmid pXAC33	133	148
HERB_1859	plasmid pXAC33	134	170
HERB_1859	plasmid pXAC33	135	133
HERB_1859	plasmid pXAC33	136	148
HERB_1859	plasmid pXAC33	137	124
HERB_1859	plasmid pXAC33	138	139
HERB_1859	plasmid pXAC33	139	141
HERB_1859	plasmid pXAC33	140	122
HERB_1859	plasmid pXAC33	141	109
HERB_1859	plasmid pXAC33	142	111
HERB_1859	plasmid pXAC33	143	107
HERB_1859	plasmid pXAC33	144	116
HERB_1859	plasmid pXAC33	145	112
HERB_1859	plasmid pXAC33	146	108
HERB_1859	plasmid pXAC33	147	104
HERB_1859	plasmid pXAC33	148	94
HERB_1859	plasmid pXAC33	149	75
HERB_1859	plasmid pXAC33	150	80
HERB_1859	plasmid pXAC33	151	93
HERB_1859	plasmid pXAC33	152	88
HERB_1859	plasmid pXAC33	153	78
HERB_1859	plasmid pXAC33	154	64
HERB_1859	plasmid pXAC33	155	88
HERB_1859	plasmid pXAC33	156	77
HERB_1859	plasmid pXAC33	157	79
HERB_1859	plasmid pXAC33	158	68
HERB_1859	plasmid pXAC33	159	62
HERB_1859	plasmid pXAC33	160	65
HERB_1859	plasmid pXAC33	161	71
HERB_1859	plasmid pXAC33	162	51
HERB_1859	plasmid pXAC33	163	69
HERB_1859	plasmid pXAC33	164	55
HERB_1859	plasmid pXAC33	165	59
HERB_1859	plasmid pXAC33	166	48
HERB_1859	plasmid pXAC33	167	59
HERB_1859	plasmid pXAC33	168	46
HERB_1859	plasmid pXAC33	169	51
HERB_1859	plasmid pXAC33	170	55
HERB_1859	plasmid pXAC33	171	51
HERB_1859	plasmid pXAC33	172	45
HERB_1859	plasmid pXAC33	173	36
HERB_1859	plasmid pXAC33	174	39
HERB_1859	plasmid pXAC33	175	41
HERB_1859	plasmid pXAC33	176	45
HERB_1859	plasmid pXAC33	177	31
HERB_1859	plasmid pXAC33	178	35
HERB_1859	plasmid pXAC33	179	35
HERB_1859	plasmid pXAC33	180	30
HERB_1859	plasmid pXAC33	181	40
HERB_1859	plasmid pXAC33	182	25
HERB_1859	plasmid pXAC33	183	30
HERB_1859	plasmid pXAC33	184	23
HERB_1859	plasmid pXAC33	185	18
HERB_1859	plasmid pXAC33	186	26
HERB_1859	plasmid pXAC33	187	22
HERB_1859	plasmid pXAC33	188	27
HERB_1859	plasmid pXAC33	189	28
HERB_1859	plasmid pXAC33	190	35
HERB_1859	plasmid pXAC33	191	29
HERB_1859	plasmid pXAC33	192	14
HERB_1859	plasmid pXAC33	193	20
HERB_1859	plasmid pXAC33	194	16
HERB_1859	plasmid pXAC33	195	28
HERB_1859	plasmid pXAC33	196	21
HERB_1859	plasmid pXAC33	197	18
HERB_1859	plasmid pXAC33	198	29
HERB_1859	plasmid pXAC33	199	24
HERB_1859	plasmid pXAC33	200	14
HERB_1859	plasmid pXAC33	201	22
HERB_1859	plasmid pXAC33	202	17
HERB_1859	plasmid pXAC33	203	17
HERB_1859	plasmid pXAC33	204	20
HERB_1859	plasmid pXAC33	205	19
HERB_1859	plasmid pXAC33	206	23
HERB_1859	plasmid pXAC33	207	15
HERB_1859	plasmid pXAC33	208	11
HERB_1859	plasmid pXAC33	209	8
HERB_1859	plasmid pXAC33	210	15
HERB_1859	plasmid pXAC33	211	20
HERB_1859	plasmid pXAC33	212	16
HERB_1859	plasmid pXAC33	213	10
HERB_1859	plasmid pXAC33	214	11
HERB_1859	plasmid pXAC33	215	11
HERB_1859	plasmid pXAC33	216	12
HERB_1859	plasmid pXAC33	217	14
HERB_1859	plasmid pXAC33	218	12
HERB_1859	plasmid pXAC33	219	15
HERB_1859	plasmid pXAC33	220	8
HERB_1859	plasmid pXAC33	221	6
HERB_1859	plasmid pXAC33	222	8
HERB_1859	plasmid pXAC33	223	8
HERB_1859	plasmid pXAC33	224	3
HERB_1859	plasmid pXAC33	225	7
HERB_1859	plasmid pXAC33	226	7
HERB_1859	plasmid pXAC33	227	9
HERB_1859	plasmid pXAC33	228	2
HERB_1859	plasmid pXAC33	229	8
HERB_1859	plasmid pXAC33	230	12
HERB_1859	plasmid pXAC33	231	9
HERB_1859	plasmid pXAC33	232	7
HERB_1859	plasmid pXAC33	233	6
HERB_1859	plasmid pXAC33	234	9
HERB_1859	plasmid pXAC33	235	11
HERB_1859	plasmid pXAC33	236	2
HERB_1859	plasmid pXAC33	237	2
HERB_1859	plasmid pXAC33	238	5
HERB_1859	plasmid pXAC33	239	4
HERB_1859	plasmid pXAC33	240	2
HERB_1859	plasmid pXAC33	241	10
HERB_1859	plasmid pXAC33	242	4
HERB_1859	plasmid pXAC33	243	4
HERB_1859	plasmid pXAC33	244	6
HERB_1859	plasmid pXAC33	245	4
HERB_1859	plasmid pXAC33	246	4
HERB_1859	plasmid pXAC33	247	2
HERB_1859	plasmid pXAC33	248	3
HERB_1859	plasmid pXAC33	249	4
HERB_1859	plasmid pXAC33	250	5
HERB_1859	plasmid pXAC33	251	2
HERB_1859	plasmid pXAC33	252	3
HERB_1859	plasmid pXAC33	253	2
HERB_1859	plasmid pXAC33	254	3
HERB_1859	plasmid pXAC33	255	3
HERB_1859	plasmid pXAC33	256	5
HERB_1859	plasmid pXAC33	257	2
HERB_1859	plasmid pXAC33	258	2
HERB_1859	plasmid pXAC33	259	5
HERB_1859	plasmid pXAC33	260	5
HERB_1859	plasmid pXAC33	261	3
HERB_1859	plasmid pXAC33	262	5
HERB_1859	plasmid pXAC33	263	2
HERB_1859	plasmid pXAC33	264	4
HERB_1859	plasmid pXAC33	265	1
HERB_1859	plasmid pXAC33	266	3
HERB_1859	plasmid pXAC33	267	1
HERB_1859	plasmid pXAC33	268	6
HERB_1859	plasmid pXAC33	269	1
HERB_1859	plasmid pXAC33	270	1
HERB_1859	plasmid pXAC33	271	1
HERB_1859	plasmid pXAC33	272	4
HERB_1859	plasmid pXAC33	273	2
HERB_1859	plasmid pXAC33	274	4
HERB_1859	plasmid pXAC33	275	0
HERB_1859	plasmid pXAC33	276	0
HERB_1859	plasmid pXAC33	277	2
HERB_1859	plasmid pXAC33	278	3
HERB_1859	plasmid pXAC33	279	0
HERB_1859	plasmid pXAC33	280	2
HERB_1859	plasmid pXAC33	281	3
HERB_1859	plasmid pXAC33	282	3
HERB_1859	plasmid pXAC33	283	3
HERB_1859	plasmid pXAC33	284	4
HERB_1859	plasmid pXAC33	285	1
HERB_1859	plasmid pXAC33	286	3
HERB_1859	plasmid pXAC33	287	2
HERB_1859	plasmid pXAC33	288	2
HERB_1859	plasmid pXAC33	289	1
HERB_1859	plasmid pXAC33	290	0
HERB_1865	plasmid pXAC33	18	0
HERB_1865	plasmid pXAC33	19	0
HERB_1865	plasmid pXAC33	20	10
HERB_1865	plasmid pXAC33	21	8
HERB_1865	plasmid pXAC33	22	20
HERB_1865	plasmid pXAC33	23	44
HERB_1865	plasmid pXAC33	24	52
HERB_1865	plasmid pXAC33	25	82
HERB_1865	plasmid pXAC33	26	108
HERB_1865	plasmid pXAC33	27	116
HERB_1865	plasmid pXAC33	28	148
HERB_1865	plasmid pXAC33	29	199
HERB_1865	plasmid pXAC33	30	212
HERB_1865	plasmid pXAC33	31	260
HERB_1865	plasmid pXAC33	32	312
HERB_1865	plasmid pXAC33	33	323
HERB_1865	plasmid pXAC33	34	363
HERB_1865	plasmid pXAC33	35	361
HERB_1865	plasmid pXAC33	36	399
HERB_1865	plasmid pXAC33	37	439
HERB_1865	plasmid pXAC33	38	487
HERB_1865	plasmid pXAC33	39	477
HERB_1865	plasmid pXAC33	40	537
HERB_1865	plasmid pXAC33	41	577
HERB_1865	plasmid pXAC33	42	596
HERB_1865	plasmid pXAC33	43	580
HERB_1865	plasmid pXAC33	44	614
HERB_1865	plasmid pXAC33	45	653
HERB_1865	plasmid pXAC33	46	703
HERB_1865	plasmid pXAC33	47	697
HERB_1865	plasmid pXAC33	48	712
HERB_1865	plasmid pXAC33	49	818
HERB_1865	plasmid pXAC33	50	801
HERB_1865	plasmid pXAC33	51	842
HERB_1865	plasmid pXAC33	52	860
HERB_1865	plasmid pXAC33	53	867
HERB_1865	plasmid pXAC33	54	968
HERB_1865	plasmid pXAC33	55	989
HERB_1865	plasmid pXAC33	56	1015
HERB_1865	plasmid pXAC33	57	1052
HERB_1865	plasmid pXAC33	58	1018
HERB_1865	plasmid pXAC33	59	1040
HERB_1865	plasmid pXAC33	60	1097
HERB_1865	plasmid pXAC33	61	1049
HERB_1865	plasmid pXAC33	62	1077
HERB_1865	plasmid pXAC33	63	1156
HERB_1865	plasmid pXAC33	64	1132
HERB_1865	plasmid pXAC33	65	1233
HERB_1865	plasmid pXAC33	66	1175
HERB_1865	plasmid pXAC33	67	1148
HERB_1865	plasmid pXAC33	68	1189
HERB_1865	plasmid pXAC33	69	1187
HERB_1865	plasmid pXAC33	70	1297
HERB_1865	plasmid pXAC33	71	1215
HERB_1865	plasmid pXAC33	72	1164
HERB_1865	plasmid pXAC33	73	1229
HERB_1865	plasmid pXAC33	74	1206
HERB_1865	plasmid pXAC33	75	1155
HERB_1865	plasmid pXAC33	76	1205
HERB_1865	plasmid pXAC33	77	1241
HERB_1865	plasmid pXAC33	78	1175
HERB_1865	plasmid pXAC33	79	1188
HERB_1865	plasmid pXAC33	80	1118
HERB_1865	plasmid pXAC33	81	1113
HERB_1865	plasmid pXAC33	82	1126
HERB_1865	plasmid pXAC33	83	1042
HERB_1865	plasmid pXAC33	84	1074
HERB_1865	plasmid pXAC33	85	1039
HERB_1865	plasmid pXAC33	86	955
HERB_1865	plasmid pXAC33	87	998
HERB_1865	plasmid pXAC33	88	957
HERB_1865	plasmid pXAC33	89	964
HERB_1865	plasmid pXAC33	90	886
HERB_1865	plasmid pXAC33	91	932
HERB_1865	plasmid pXAC33	92	893
HERB_1865	plasmid pXAC33	93	832
HERB_1865	plasmid pXAC33	94	840
HERB_1865	plasmid pXAC33	95	774
HERB_1865	plasmid pXAC33	96	800
HERB_1865	plasmid pXAC33	97	727
HERB_1865	plasmid pXAC33	98	758
HERB_1865	plasmid pXAC33	99	723
HERB_1865	plasmid pXAC33	100	703
HERB_1865	plasmid pXAC33	101	653
HERB_1865	plasmid pXAC33	102	705
HERB_1865	plasmid pXAC33	103	618
HERB_1865	plasmid pXAC33	104	597
HERB_1865	plasmid pXAC33	105	581
HERB_1865	plasmid pXAC33	106	577
HERB_1865	plasmid pXAC33	107	546
HERB_1865	plasmid pXAC33	108	547
HERB_1865	plasmid pXAC33	109	523
HERB_1865	plasmid pXAC33	110	541
HERB_1865	plasmid pXAC33	111	458
HERB_1865	plasmid pXAC33	112	453
HERB_1865	plasmid pXAC33	113	478
HERB_1865	plasmid pXAC33	114	450
HERB_1865	plasmid pXAC33	115	450
HERB_1865	plasmid pXAC33	116	435
HERB_1865	plasmid pXAC33	117	428
HERB_1865	plasmid pXAC33	118	391
HERB_1865	plasmid pXAC33	119	362
HERB_1865	plasmid pXAC33	120	362
HERB_1865	plasmid pXAC33	121	330
HERB_1865	plasmid pXAC33	122	342
HERB_1865	plasmid pXAC33	123	353
HERB_1865	plasmid pXAC33	124	296
HERB_1865	plasmid pXAC33	125	344
HERB_1865	plasmid pXAC33	126	281
HERB_1865	plasmid pXAC33	127	267
HERB_1865	plasmid pXAC33	128	243
HERB_1865	plasmid pXAC33	129	247
HERB_1865	plasmid pXAC33	130	272
HERB_1865	plasmid pXAC33	131	247
HERB_1865	plasmid pXAC33	132	220
HERB_1865	plasmid pXAC33	133	227
HERB_1865	plasmid pXAC33	134	224
HERB_1865	plasmid pXAC33	135	215
HERB_1865	plasmid pXAC33	136	216
HERB_1865	plasmid pXAC33	137	184
HERB_1865	plasmid pXAC33	138	206
HERB_1865	plasmid pXAC33	139	193
HERB_1865	plasmid pXAC33	140	176
HERB_1865	plasmid pXAC33	141	172
HERB_1865	plasmid pXAC33	142	202
HERB_1865	plasmid pXAC33	143	155
HERB_1865	plasmid pXAC33	144	178
HERB_1865	plasmid pXAC33	145	158
HERB_1865	plasmid pXAC33	146	153
HERB_1865	plasmid pXAC33	147	145
HERB_1865	plasmid pXAC33	148	155
HERB_1865	plasmid pXAC33	149	133
HERB_1865	plasmid pXAC33	150	138
HERB_1865	plasmid pXAC33	151	132
HERB_1865	plasmid pXAC33	152	130
HERB_1865	plasmid pXAC33	153	105
HERB_1865	plasmid pXAC33	154	127
HERB_1865	plasmid pXAC33	155	119
HERB_1865	plasmid pXAC33	156	112
HERB_1865	plasmid pXAC33	157	92
HERB_1865	plasmid pXAC33	158	119
HERB_1865	plasmid pXAC33	159	122
HERB_1865	plasmid pXAC33	160	114
HERB_1865	plasmid pXAC33	161	98
HERB_1865	plasmid pXAC33	162	90
HERB_1865	plasmid pXAC33	163	90
HERB_1865	plasmid pXAC33	164	92
HERB_1865	plasmid pXAC33	165	115
HERB_1865	plasmid pXAC33	166	100
HERB_1865	plasmid pXAC33	167	71
HERB_1865	plasmid pXAC33	168	80
HERB_1865	plasmid pXAC33	169	89
HERB_1865	plasmid pXAC33	170	78
HERB_1865	plasmid pXAC33	171	87
HERB_1865	plasmid pXAC33	172	69
HERB_1865	plasmid pXAC33	173	70
HERB_1865	plasmid pXAC33	174	66
HERB_1865	plasmid pXAC33	175	69
HERB_1865	plasmid pXAC33	176	58
HERB_1865	plasmid pXAC33	177	64
HERB_1865	plasmid pXAC33	178	63
HERB_1865	plasmid pXAC33	179	66
HERB_1865	plasmid pXAC33	180	61
HERB_1865	plasmid pXAC33	181	48
HERB_1865	plasmid pXAC33	182	68
HERB_1865	plasmid pXAC33	183	47
HERB_1865	plasmid pXAC33	184	54
HERB_1865	plasmid pXAC33	185	50
HERB_1865	plasmid pXAC33	186	50
HERB_1865	plasmid pXAC33	187	43
HERB_1865	plasmid pXAC33	188	49
HERB_1865	plasmid pXAC33	189	53
HERB_1865	plasmid pXAC33	190	43
HERB_1865	plasmid pXAC33	191	56
HERB_1865	plasmid pXAC33	192	41
HERB_1865	plasmid pXAC33	193	48
HERB_1865	plasmid pXAC33	194	41
HERB_1865	plasmid pXAC33	195	34
HERB_1865	plasmid pXAC33	196	36
HERB_1865	plasmid pXAC33	197	31
HERB_1865	plasmid pXAC33	198	42
HERB_1865	plasmid pXAC33	199	39
HERB_1865	plasmid pXAC33	200	25
HERB_1865	plasmid pXAC33	201	38
HERB_1865	plasmid pXAC33	202	47
HERB_1865	plasmid pXAC33	203	31
HERB_1865	plasmid pXAC33	204	32
HERB_1865	plasmid pXAC33	205	27
HERB_1865	plasmid pXAC33	206	33
HERB_1865	plasmid pXAC33	207	38
HERB_1865	plasmid pXAC33	208	36
HERB_1865	plasmid pXAC33	209	25
HERB_1865	plasmid pXAC33	210	28
HERB_1865	plasmid pXAC33	211	35
HERB_1865	plasmid pXAC33	212	22
HERB_1865	plasmid pXAC33	213	31
HERB_1865	plasmid pXAC33	214	29
HERB_1865	plasmid pXAC33	215	19
HERB_1865	plasmid pXAC33	216	20
HERB_1865	plasmid pXAC33	217	33
HERB_1865	plasmid pXAC33	218	25
HERB_1865	plasmid pXAC33	219	25
HERB_1865	plasmid pXAC33	220	23
HERB_1865	plasmid pXAC33	221	19
HERB_1865	plasmid pXAC33	222	17
HERB_1865	plasmid pXAC33	223	16
HERB_1865	plasmid pXAC33	224	21
HERB_1865	plasmid pXAC33	225	14
HERB_1865	plasmid pXAC33	226	21
HERB_1865	plasmid pXAC33	227	20
HERB_1865	plasmid pXAC33	228	16
HERB_1865	plasmid pXAC33	229	24
HERB_1865	plasmid pXAC33	230	19
HERB_1865	plasmid pXAC33	231	13
HERB_1865	plasmid pXAC33	232	14
HERB_1865	plasmid pXAC33	233	10
HERB_1865	plasmid pXAC33	234	19
HERB_1865	plasmid pXAC33	235	12
HERB_1865	plasmid pXAC33	236	15
HERB_1865	plasmid pXAC33	237	16
HERB_1865	plasmid pXAC33	238	8
HERB_1865	plasmid pXAC33	239	18
HERB_1865	plasmid pXAC33	240	13
HERB_1865	plasmid pXAC33	241	14
HERB_1865	plasmid pXAC33	242	15
HERB_1865	plasmid pXAC33	243	13
HERB_1865	plasmid pXAC33	244	14
HERB_1865	plasmid pXAC33	245	12
HERB_1865	plasmid pXAC33	246	8
HERB_1865	plasmid pXAC33	247	8
HERB_1865	plasmid pXAC33	248	11
HERB_1865	plasmid pXAC33	249	17
HERB_1865	plasmid pXAC33	250	15
HERB_1865	plasmid pXAC33	251	9
HERB_1865	plasmid pXAC33	252	7
HERB_1865	plasmid pXAC33	253	7
HERB_1865	plasmid pXAC33	254	6
HERB_1865	plasmid pXAC33	255	8
HERB_1865	plasmid pXAC33	256	14
HERB_1865	plasmid pXAC33	257	11
HERB_1865	plasmid pXAC33	258	8
HERB_1865	plasmid pXAC33	259	9
HERB_1865	plasmid pXAC33	260	9
HERB_1865	plasmid pXAC33	261	7
HERB_1865	plasmid pXAC33	262	6
HERB_1865	plasmid pXAC33	263	8
HERB_1865	plasmid pXAC33	264	6
HERB_1865	plasmid pXAC33	265	7
HERB_1865	plasmid pXAC33	266	7
HERB_1865	plasmid pXAC33	267	2
HERB_1865	plasmid pXAC33	268	4
HERB_1865	plasmid pXAC33	269	3
HERB_1865	plasmid pXAC33	270	3
HERB_1865	plasmid pXAC33	271	7
HERB_1865	plasmid pXAC33	272	4
HERB_1865	plasmid pXAC33	273	8
HERB_1865	plasmid pXAC33	274	4
HERB_1865	plasmid pXAC33	275	5
HERB_1865	plasmid pXAC33	276	3
HERB_1865	plasmid pXAC33	277	8
HERB_1865	plasmid pXAC33	278	5
HERB_1865	plasmid pXAC33	279	6
HERB_1865	plasmid pXAC33	280	6
HERB_1865	plasmid pXAC33	281	3
HERB_1865	plasmid pXAC33	282	4
HERB_1865	plasmid pXAC33	283	5
HERB_1865	plasmid pXAC33	284	2
HERB_1865	plasmid pXAC33	285	4
HERB_1865	plasmid pXAC33	286	6
HERB_1865	plasmid pXAC33	287	9
HERB_1865	plasmid pXAC33	288	4
HERB_1865	plasmid pXAC33	289	6
HERB_1865	plasmid pXAC33	290	0
HERB_1884	plasmid pXAC33	18	8
HERB_1884	plasmid pXAC33	19	153
HERB_1884	plasmid pXAC33	20	1301
HERB_1884	plasmid pXAC33	21	1157
HERB_1884	plasmid pXAC33	22	1169
HERB_1884	plasmid pXAC33	23	1118
HERB_1884	plasmid pXAC33	24	1244
HERB_1884	plasmid pXAC33	25	1254
HERB_1884	plasmid pXAC33	26	1538
HERB_1884	plasmid pXAC33	27	2034
HERB_1884	plasmid pXAC33	28	2671
HERB_1884	plasmid pXAC33	29	3527
HERB_1884	plasmid pXAC33	30	4580
HERB_1884	plasmid pXAC33	31	5454
HERB_1884	plasmid pXAC33	32	6003
HERB_1884	plasmid pXAC33	33	6715
HERB_1884	plasmid pXAC33	34	7536
HERB_1884	plasmid pXAC33	35	7894
HERB_1884	plasmid pXAC33	36	8122
HERB_1884	plasmid pXAC33	37	8517
HERB_1884	plasmid pXAC33	38	9001
HERB_1884	plasmid pXAC33	39	8880
HERB_1884	plasmid pXAC33	40	9017
HERB_1884	plasmid pXAC33	41	8837
HERB_1884	plasmid pXAC33	42	8741
HERB_1884	plasmid pXAC33	43	8561
HERB_1884	plasmid pXAC33	44	8099
HERB_1884	plasmid pXAC33	45	7711
HERB_1884	plasmid pXAC33	46	7510
HERB_1884	plasmid pXAC33	47	7278
HERB_1884	plasmid pXAC33	48	7033
HERB_1884	plasmid pXAC33	49	6626
HERB_1884	plasmid pXAC33	50	6228
HERB_1884	plasmid pXAC33	51	5934
HERB_1884	plasmid pXAC33	52	5638
HERB_1884	plasmid pXAC33	53	5263
HERB_1884	plasmid pXAC33	54	5015
HERB_1884	plasmid pXAC33	55	4807
HERB_1884	plasmid pXAC33	56	4331
HERB_1884	plasmid pXAC33	57	4101
HERB_1884	plasmid pXAC33	58	3857
HERB_1884	plasmid pXAC33	59	3573
HERB_1884	plasmid pXAC33	60	3419
HERB_1884	plasmid pXAC33	61	3195
HERB_1884	plasmid pXAC33	62	2961
HERB_1884	plasmid pXAC33	63	2732
HERB_1884	plasmid pXAC33	64	2730
HERB_1884	plasmid pXAC33	65	2490
HERB_1884	plasmid pXAC33	66	2273
HERB_1884	plasmid pXAC33	67	2164
HERB_1884	plasmid pXAC33	68	1929
HERB_1884	plasmid pXAC33	69	1823
HERB_1884	plasmid pXAC33	70	1724
HERB_1884	plasmid pXAC33	71	1528
HERB_1884	plasmid pXAC33	72	1424
HERB_1884	plasmid pXAC33	73	1419
HERB_1884	plasmid pXAC33	74	1352
HERB_1884	plasmid pXAC33	75	1185
HERB_1884	plasmid pXAC33	76	1138
HERB_1884	plasmid pXAC33	77	1059
HERB_1884	plasmid pXAC33	78	982
HERB_1884	plasmid pXAC33	79	892
HERB_1884	plasmid pXAC33	80	841
HERB_1884	plasmid pXAC33	81	811
HERB_1884	plasmid pXAC33	82	760
HERB_1884	plasmid pXAC33	83	768
HERB_1884	plasmid pXAC33	84	681
HERB_1884	plasmid pXAC33	85	635
HERB_1884	plasmid pXAC33	86	653
HERB_1884	plasmid pXAC33	87	571
HERB_1884	plasmid pXAC33	88	543
HERB_1884	plasmid pXAC33	89	516
HERB_1884	plasmid pXAC33	90	464
HERB_1884	plasmid pXAC33	91	478
HERB_1884	plasmid pXAC33	92	380
HERB_1884	plasmid pXAC33	93	380
HERB_1884	plasmid pXAC33	94	339
HERB_1884	plasmid pXAC33	95	345
HERB_1884	plasmid pXAC33	96	346
HERB_1884	plasmid pXAC33	97	272
HERB_1884	plasmid pXAC33	98	270
HERB_1884	plasmid pXAC33	99	276
HERB_1884	plasmid pXAC33	100	272
HERB_1884	plasmid pXAC33	101	208
HERB_1884	plasmid pXAC33	102	235
HERB_1884	plasmid pXAC33	103	214
HERB_1884	plasmid pXAC33	104	194
HERB_1884	plasmid pXAC33	105	189
HERB_1884	plasmid pXAC33	106	173
HERB_1884	plasmid pXAC33	107	160
HERB_1884	plasmid pXAC33	108	138
HERB_1884	plasmid pXAC33	109	135
HERB_1884	plasmid pXAC33	110	134
HERB_1884	plasmid pXAC33	111	139
HERB_1884	plasmid pXAC33	112	116
HERB_1884	plasmid pXAC33	113	117
HERB_1884	plasmid pXAC33	114	119
HERB_1884	plasmid pXAC33	115	105
HERB_1884	plasmid pXAC33	116	83
HERB_1884	plasmid pXAC33	117	75
HERB_1884	plasmid pXAC33	118	85
HERB_1884	plasmid pXAC33	119	74
HERB_1884	plasmid pXAC33	120	81
HERB_1884	plasmid pXAC33	121	79
HERB_1884	plasmid pXAC33	122	77
HERB_1884	plasmid pXAC33	123	61
HERB_1884	plasmid pXAC33	124	59
HERB_1884	plasmid pXAC33	125	56
HERB_1884	plasmid pXAC33	126	46
HERB_1884	plasmid pXAC33	127	46
HERB_1884	plasmid pXAC33	128	54
HERB_1884	plasmid pXAC33	129	29
HERB_1884	plasmid pXAC33	130	38
HERB_1884	plasmid pXAC33	131	30
HERB_1884	plasmid pXAC33	132	30
HERB_1884	plasmid pXAC33	133	25
HERB_1884	plasmid pXAC33	134	29
HERB_1884	plasmid pXAC33	135	28
HERB_1884	plasmid pXAC33	136	21
HERB_1884	plasmid pXAC33	137	21
HERB_1884	plasmid pXAC33	138	31
HERB_1884	plasmid pXAC33	139	15
HERB_1884	plasmid pXAC33	140	22
HERB_1884	plasmid pXAC33	141	14
HERB_1884	plasmid pXAC33	142	20
HERB_1884	plasmid pXAC33	143	20
HERB_1884	plasmid pXAC33	144	18
HERB_1884	plasmid pXAC33	145	23
HERB_1884	plasmid pXAC33	146	13
HERB_1884	plasmid pXAC33	147	15
HERB_1884	plasmid pXAC33	148	14
HERB_1884	plasmid pXAC33	149	14
HERB_1884	plasmid pXAC33	150	13
HERB_1884	plasmid pXAC33	151	8
HERB_1884	plasmid pXAC33	152	8
HERB_1884	plasmid pXAC33	153	15
HERB_1884	plasmid pXAC33	154	5
HERB_1884	plasmid pXAC33	155	3
HERB_1884	plasmid pXAC33	156	5
HERB_1884	plasmid pXAC33	157	7
HERB_1884	plasmid pXAC33	158	2
HERB_1884	plasmid pXAC33	159	8
HERB_1884	plasmid pXAC33	160	5
HERB_1884	plasmid pXAC33	161	6
HERB_1884	plasmid pXAC33	162	9
HERB_1884	plasmid pXAC33	163	7
HERB_1884	plasmid pXAC33	164	5
HERB_1884	plasmid pXAC33	165	4
HERB_1884	plasmid pXAC33	166	8
HERB_1884	plasmid pXAC33	167	4
HERB_1884	plasmid pXAC33	168	2
HERB_1884	plasmid pXAC33	169	4
HERB_1884	plasmid pXAC33	170	5
HERB_1884	plasmid pXAC33	171	1
HERB_1884	plasmid pXAC33	172	3
HERB_1884	plasmid pXAC33	173	7
HERB_1884	plasmid pXAC33	174	3
HERB_1884	plasmid pXAC33	175	4
HERB_1884	plasmid pXAC33	176	2
HERB_1884	plasmid pXAC33	177	4
HERB_1884	plasmid pXAC33	178	3
HERB_1884	plasmid pXAC33	179	2
HERB_1884	plasmid pXAC33	180	3
HERB_1884	plasmid pXAC33	181	3
HERB_1884	plasmid pXAC33	182	1
HERB_1884	plasmid pXAC33	183	5
HERB_1884	plasmid pXAC33	184	1
HERB_1884	plasmid pXAC33	185	0
HERB_1884	plasmid pXAC33	186	3
HERB_1884	plasmid pXAC33	187	1
HERB_1884	plasmid pXAC33	188	0
HERB_1884	plasmid pXAC33	189	2
HERB_1884	plasmid pXAC33	190	2
HERB_1884	plasmid pXAC33	191	0
HERB_1884	plasmid pXAC33	192	3
HERB_1884	plasmid pXAC33	193	0
HERB_1884	plasmid pXAC33	194	2
HERB_1884	plasmid pXAC33	195	0
HERB_1884	plasmid pXAC33	196	2
HERB_1884	plasmid pXAC33	197	2
HERB_1884	plasmid pXAC33	198	0
HERB_1884	plasmid pXAC33	199	1
HERB_1884	plasmid pXAC33	200	3
HERB_1884	plasmid pXAC33	201	1
HERB_1884	plasmid pXAC33	202	1
HERB_1884	plasmid pXAC33	203	1
HERB_1884	plasmid pXAC33	204	1
HERB_1884	plasmid pXAC33	205	0
HERB_1884	plasmid pXAC33	206	1
HERB_1884	plasmid pXAC33	207	1
HERB_1884	plasmid pXAC33	208	2
HERB_1884	plasmid pXAC33	209	0
HERB_1884	plasmid pXAC33	210	1
HERB_1884	plasmid pXAC33	211	0
HERB_1884	plasmid pXAC33	212	0
HERB_1884	plasmid pXAC33	213	0
HERB_1884	plasmid pXAC33	214	0
HERB_1884	plasmid pXAC33	215	0
HERB_1884	plasmid pXAC33	216	1
HERB_1884	plasmid pXAC33	217	1
HERB_1884	plasmid pXAC33	218	0
HERB_1884	plasmid pXAC33	219	0
HERB_1884	plasmid pXAC33	220	0
HERB_1884	plasmid pXAC33	221	1
HERB_1884	plasmid pXAC33	222	0
HERB_1884	plasmid pXAC33	223	0
HERB_1884	plasmid pXAC33	224	0
HERB_1884	plasmid pXAC33	225	0
HERB_1884	plasmid pXAC33	226	1
HERB_1884	plasmid pXAC33	227	1
HERB_1884	plasmid pXAC33	228	0
HERB_1884	plasmid pXAC33	229	0
HERB_1884	plasmid pXAC33	230	0
HERB_1884	plasmid pXAC33	231	0
HERB_1884	plasmid pXAC33	232	0
HERB_1884	plasmid pXAC33	233	0
HERB_1884	plasmid pXAC33	234	0
HERB_1884	plasmid pXAC33	235	0
HERB_1884	plasmid pXAC33	236	0
HERB_1884	plasmid pXAC33	237	0
HERB_1884	plasmid pXAC33	238	0
HERB_1884	plasmid pXAC33	239	0
HERB_1884	plasmid pXAC33	240	0
HERB_1884	plasmid pXAC33	241	0
HERB_1884	plasmid pXAC33	242	0
HERB_1884	plasmid pXAC33	243	0
HERB_1884	plasmid pXAC33	244	1
HERB_1884	plasmid pXAC33	245	0
HERB_1884	plasmid pXAC33	246	0
HERB_1884	plasmid pXAC33	247	0
HERB_1884	plasmid pXAC33	248	0
HERB_1884	plasmid pXAC33	249	0
HERB_1884	plasmid pXAC33	250	1
HERB_1884	plasmid pXAC33	251	0
HERB_1884	plasmid pXAC33	252	0
HERB_1884	plasmid pXAC33	253	0
HERB_1884	plasmid pXAC33	254	0
HERB_1884	plasmid pXAC33	255	1
HERB_1884	plasmid pXAC33	256	0
HERB_1884	plasmid pXAC33	257	1
HERB_1884	plasmid pXAC33	258	1
HERB_1884	plasmid pXAC33	259	0
HERB_1884	plasmid pXAC33	260	0
HERB_1884	plasmid pXAC33	261	1
HERB_1884	plasmid pXAC33	262	0
HERB_1884	plasmid pXAC33	263	0
HERB_1884	plasmid pXAC33	264	0
HERB_1884	plasmid pXAC33	265	0
HERB_1884	plasmid pXAC33	266	0
HERB_1884	plasmid pXAC33	267	0
HERB_1884	plasmid pXAC33	268	0
HERB_1884	plasmid pXAC33	269	0
HERB_1884	plasmid pXAC33	270	0
HERB_1884	plasmid pXAC33	271	0
HERB_1884	plasmid pXAC33	272	0
HERB_1884	plasmid pXAC33	273	0
HERB_1884	plasmid pXAC33	274	1
HERB_1884	plasmid pXAC33	275	0
HERB_1884	plasmid pXAC33	276	0
HERB_1884	plasmid pXAC33	277	0
HERB_1884	plasmid pXAC33	278	0
HERB_1884	plasmid pXAC33	279	0
HERB_1884	plasmid pXAC33	280	0
HERB_1884	plasmid pXAC33	281	0
HERB_1884	plasmid pXAC33	282	0
HERB_1884	plasmid pXAC33	283	0
HERB_1884	plasmid pXAC33	284	0
HERB_1884	plasmid pXAC33	285	0
HERB_1884	plasmid pXAC33	286	0
HERB_1884	plasmid pXAC33	287	0
HERB_1884	plasmid pXAC33	288	0
HERB_1884	plasmid pXAC33	289	0
HERB_1884	plasmid pXAC33	290	0
HERB_1911	plasmid pXAC33	18	0
HERB_1911	plasmid pXAC33	19	0
HERB_1911	plasmid pXAC33	20	5
HERB_1911	plasmid pXAC33	21	0
HERB_1911	plasmid pXAC33	22	0
HERB_1911	plasmid pXAC33	23	5
HERB_1911	plasmid pXAC33	24	4
HERB_1911	plasmid pXAC33	25	6
HERB_1911	plasmid pXAC33	26	4
HERB_1911	plasmid pXAC33	27	15
HERB_1911	plasmid pXAC33	28	24
HERB_1911	plasmid pXAC33	29	40
HERB_1911	plasmid pXAC33	30	63
HERB_1911	plasmid pXAC33	31	82
HERB_1911	plasmid pXAC33	32	127
HERB_1911	plasmid pXAC33	33	190
HERB_1911	plasmid pXAC33	34	231
HERB_1911	plasmid pXAC33	35	283
HERB_1911	plasmid pXAC33	36	325
HERB_1911	plasmid pXAC33	37	395
HERB_1911	plasmid pXAC33	38	503
HERB_1911	plasmid pXAC33	39	586
HERB_1911	plasmid pXAC33	40	683
HERB_1911	plasmid pXAC33	41	764
HERB_1911	plasmid pXAC33	42	794
HERB_1911	plasmid pXAC33	43	807
HERB_1911	plasmid pXAC33	44	855
HERB_1911	plasmid pXAC33	45	964
HERB_1911	plasmid pXAC33	46	1043
HERB_1911	plasmid pXAC33	47	1050
HERB_1911	plasmid pXAC33	48	1156
HERB_1911	plasmid pXAC33	49	1245
HERB_1911	plasmid pXAC33	50	1289
HERB_1911	plasmid pXAC33	51	1301
HERB_1911	plasmid pXAC33	52	1339
HERB_1911	plasmid pXAC33	53	1381
HERB_1911	plasmid pXAC33	54	1285
HERB_1911	plasmid pXAC33	55	1352
HERB_1911	plasmid pXAC33	56	1375
HERB_1911	plasmid pXAC33	57	1414
HERB_1911	plasmid pXAC33	58	1374
HERB_1911	plasmid pXAC33	59	1365
HERB_1911	plasmid pXAC33	60	1395
HERB_1911	plasmid pXAC33	61	1446
HERB_1911	plasmid pXAC33	62	1397
HERB_1911	plasmid pXAC33	63	1400
HERB_1911	plasmid pXAC33	64	1452
HERB_1911	plasmid pXAC33	65	1387
HERB_1911	plasmid pXAC33	66	1407
HERB_1911	plasmid pXAC33	67	1310
HERB_1911	plasmid pXAC33	68	1372
HERB_1911	plasmid pXAC33	69	1278
HERB_1911	plasmid pXAC33	70	1317
HERB_1911	plasmid pXAC33	71	1282
HERB_1911	plasmid pXAC33	72	1221
HERB_1911	plasmid pXAC33	73	1157
HERB_1911	plasmid pXAC33	74	1151
HERB_1911	plasmid pXAC33	75	1121
HERB_1911	plasmid pXAC33	76	1008
HERB_1911	plasmid pXAC33	77	1015
HERB_1911	plasmid pXAC33	78	1034
HERB_1911	plasmid pXAC33	79	972
HERB_1911	plasmid pXAC33	80	978
HERB_1911	plasmid pXAC33	81	921
HERB_1911	plasmid pXAC33	82	863
HERB_1911	plasmid pXAC33	83	832
HERB_1911	plasmid pXAC33	84	822
HERB_1911	plasmid pXAC33	85	793
HERB_1911	plasmid pXAC33	86	724
HERB_1911	plasmid pXAC33	87	715
HERB_1911	plasmid pXAC33	88	654
HERB_1911	plasmid pXAC33	89	613
HERB_1911	plasmid pXAC33	90	627
HERB_1911	plasmid pXAC33	91	604
HERB_1911	plasmid pXAC33	92	607
HERB_1911	plasmid pXAC33	93	558
HERB_1911	plasmid pXAC33	94	553
HERB_1911	plasmid pXAC33	95	521
HERB_1911	plasmid pXAC33	96	488
HERB_1911	plasmid pXAC33	97	481
HERB_1911	plasmid pXAC33	98	442
HERB_1911	plasmid pXAC33	99	392
HERB_1911	plasmid pXAC33	100	399
HERB_1911	plasmid pXAC33	101	365
HERB_1911	plasmid pXAC33	102	376
HERB_1911	plasmid pXAC33	103	334
HERB_1911	plasmid pXAC33	104	305
HERB_1911	plasmid pXAC33	105	309
HERB_1911	plasmid pXAC33	106	271
HERB_1911	plasmid pXAC33	107	244
HERB_1911	plasmid pXAC33	108	260
HERB_1911	plasmid pXAC33	109	269
HERB_1911	plasmid pXAC33	110	260
HERB_1911	plasmid pXAC33	111	219
HERB_1911	plasmid pXAC33	112	223
HERB_1911	plasmid pXAC33	113	194
HERB_1911	plasmid pXAC33	114	196
HERB_1911	plasmid pXAC33	115	180
HERB_1911	plasmid pXAC33	116	140
HERB_1911	plasmid pXAC33	117	161
HERB_1911	plasmid pXAC33	118	134
HERB_1911	plasmid pXAC33	119	137
HERB_1911	plasmid pXAC33	120	126
HERB_1911	plasmid pXAC33	121	139
HERB_1911	plasmid pXAC33	122	91
HERB_1911	plasmid pXAC33	123	98
HERB_1911	plasmid pXAC33	124	85
HERB_1911	plasmid pXAC33	125	86
HERB_1911	plasmid pXAC33	126	77
HERB_1911	plasmid pXAC33	127	71
HERB_1911	plasmid pXAC33	128	70
HERB_1911	plasmid pXAC33	129	47
HERB_1911	plasmid pXAC33	130	52
HERB_1911	plasmid pXAC33	131	44
HERB_1911	plasmid pXAC33	132	42
HERB_1911	plasmid pXAC33	133	48
HERB_1911	plasmid pXAC33	134	48
HERB_1911	plasmid pXAC33	135	32
HERB_1911	plasmid pXAC33	136	36
HERB_1911	plasmid pXAC33	137	40
HERB_1911	plasmid pXAC33	138	30
HERB_1911	plasmid pXAC33	139	40
HERB_1911	plasmid pXAC33	140	36
HERB_1911	plasmid pXAC33	141	36
HERB_1911	plasmid pXAC33	142	38
HERB_1911	plasmid pXAC33	143	25
HERB_1911	plasmid pXAC33	144	24
HERB_1911	plasmid pXAC33	145	25
HERB_1911	plasmid pXAC33	146	28
HERB_1911	plasmid pXAC33	147	18
HERB_1911	plasmid pXAC33	148	16
HERB_1911	plasmid pXAC33	149	23
HERB_1911	plasmid pXAC33	150	24
HERB_1911	plasmid pXAC33	151	18
HERB_1911	plasmid pXAC33	152	15
HERB_1911	plasmid pXAC33	153	20
HERB_1911	plasmid pXAC33	154	16
HERB_1911	plasmid pXAC33	155	16
HERB_1911	plasmid pXAC33	156	13
HERB_1911	plasmid pXAC33	157	13
HERB_1911	plasmid pXAC33	158	8
HERB_1911	plasmid pXAC33	159	5
HERB_1911	plasmid pXAC33	160	13
HERB_1911	plasmid pXAC33	161	5
HERB_1911	plasmid pXAC33	162	11
HERB_1911	plasmid pXAC33	163	5
HERB_1911	plasmid pXAC33	164	9
HERB_1911	plasmid pXAC33	165	3
HERB_1911	plasmid pXAC33	166	7
HERB_1911	plasmid pXAC33	167	10
HERB_1911	plasmid pXAC33	168	2
HERB_1911	plasmid pXAC33	169	4
HERB_1911	plasmid pXAC33	170	5
HERB_1911	plasmid pXAC33	171	6
HERB_1911	plasmid pXAC33	172	7
HERB_1911	plasmid pXAC33	173	3
HERB_1911	plasmid pXAC33	174	4
HERB_1911	plasmid pXAC33	175	5
HERB_1911	plasmid pXAC33	176	6
HERB_1911	plasmid pXAC33	177	1
HERB_1911	plasmid pXAC33	178	4
HERB_1911	plasmid pXAC33	179	5
HERB_1911	plasmid pXAC33	180	2
HERB_1911	plasmid pXAC33	181	3
HERB_1911	plasmid pXAC33	182	4
HERB_1911	plasmid pXAC33	183	2
HERB_1911	plasmid pXAC33	184	0
HERB_1911	plasmid pXAC33	185	2
HERB_1911	plasmid pXAC33	186	2
HERB_1911	plasmid pXAC33	187	2
HERB_1911	plasmid pXAC33	188	2
HERB_1911	plasmid pXAC33	189	1
HERB_1911	plasmid pXAC33	190	2
HERB_1911	plasmid pXAC33	191	2
HERB_1911	plasmid pXAC33	192	0
HERB_1911	plasmid pXAC33	193	0
HERB_1911	plasmid pXAC33	194	2
HERB_1911	plasmid pXAC33	195	0
HERB_1911	plasmid pXAC33	196	0
HERB_1911	plasmid pXAC33	197	2
HERB_1911	plasmid pXAC33	198	0
HERB_1911	plasmid pXAC33	199	0
HERB_1911	plasmid pXAC33	200	2
HERB_1911	plasmid pXAC33	201	1
HERB_1911	plasmid pXAC33	202	1
HERB_1911	plasmid pXAC33	203	1
HERB_1911	plasmid pXAC33	204	1
HERB_1911	plasmid pXAC33	205	0
HERB_1911	plasmid pXAC33	206	0
HERB_1911	plasmid pXAC33	207	0
HERB_1911	plasmid pXAC33	208	0
HERB_1911	plasmid pXAC33	209	0
HERB_1911	plasmid pXAC33	210	0
HERB_1911	plasmid pXAC33	211	0
HERB_1911	plasmid pXAC33	212	0
HERB_1911	plasmid pXAC33	213	0
HERB_1911	plasmid pXAC33	214	0
HERB_1911	plasmid pXAC33	215	2
HERB_1911	plasmid pXAC33	216	1
HERB_1911	plasmid pXAC33	217	0
HERB_1911	plasmid pXAC33	218	0
HERB_1911	plasmid pXAC33	219	0
HERB_1911	plasmid pXAC33	220	0
HERB_1911	plasmid pXAC33	221	0
HERB_1911	plasmid pXAC33	222	0
HERB_1911	plasmid pXAC33	223	0
HERB_1911	plasmid pXAC33	224	0
HERB_1911	plasmid pXAC33	225	1
HERB_1911	plasmid pXAC33	226	0
HERB_1911	plasmid pXAC33	227	0
HERB_1911	plasmid pXAC33	228	0
HERB_1911	plasmid pXAC33	229	0
HERB_1911	plasmid pXAC33	230	0
HERB_1911	plasmid pXAC33	231	1
HERB_1911	plasmid pXAC33	232	0
HERB_1911	plasmid pXAC33	233	0
HERB_1911	plasmid pXAC33	234	0
HERB_1911	plasmid pXAC33	235	0
HERB_1911	plasmid pXAC33	236	0
HERB_1911	plasmid pXAC33	237	0
HERB_1911	plasmid pXAC33	238	0
HERB_1911	plasmid pXAC33	239	0
HERB_1911	plasmid pXAC33	240	0
HERB_1911	plasmid pXAC33	241	0
HERB_1911	plasmid pXAC33	242	0
HERB_1911	plasmid pXAC33	243	0
HERB_1911	plasmid pXAC33	244	0
HERB_1911	plasmid pXAC33	245	0
HERB_1911	plasmid pXAC33	246	0
HERB_1911	plasmid pXAC33	247	0
HERB_1911	plasmid pXAC33	248	0
HERB_1911	plasmid pXAC33	249	0
HERB_1911	plasmid pXAC33	250	0
HERB_1911	plasmid pXAC33	251	0
HERB_1911	plasmid pXAC33	252	0
HERB_1911	plasmid pXAC33	253	0
HERB_1911	plasmid pXAC33	254	0
HERB_1911	plasmid pXAC33	255	0
HERB_1911	plasmid pXAC33	256	0
HERB_1911	plasmid pXAC33	257	0
HERB_1911	plasmid pXAC33	258	0
HERB_1911	plasmid pXAC33	259	0
HERB_1911	plasmid pXAC33	260	0
HERB_1911	plasmid pXAC33	261	0
HERB_1911	plasmid pXAC33	262	0
HERB_1911	plasmid pXAC33	263	0
HERB_1911	plasmid pXAC33	264	0
HERB_1911	plasmid pXAC33	265	0
HERB_1911	plasmid pXAC33	266	0
HERB_1911	plasmid pXAC33	267	0
HERB_1911	plasmid pXAC33	268	0
HERB_1911	plasmid pXAC33	269	0
HERB_1911	plasmid pXAC33	270	0
HERB_1911	plasmid pXAC33	271	0
HERB_1911	plasmid pXAC33	272	0
HERB_1911	plasmid pXAC33	273	0
HERB_1911	plasmid pXAC33	274	0
HERB_1911	plasmid pXAC33	275	0
HERB_1911	plasmid pXAC33	276	0
HERB_1911	plasmid pXAC33	277	0
HERB_1911	plasmid pXAC33	278	0
HERB_1911	plasmid pXAC33	279	0
HERB_1911	plasmid pXAC33	280	0
HERB_1911	plasmid pXAC33	281	0
HERB_1911	plasmid pXAC33	282	0
HERB_1911	plasmid pXAC33	283	0
HERB_1911	plasmid pXAC33	284	0
HERB_1911	plasmid pXAC33	285	0
HERB_1911	plasmid pXAC33	286	0
HERB_1911	plasmid pXAC33	287	0
HERB_1911	plasmid pXAC33	288	0
HERB_1911	plasmid pXAC33	289	0
HERB_1911	plasmid pXAC33	290	0
HERB_1915	plasmid pXAC33	18	3
HERB_1915	plasmid pXAC33	19	48
HERB_1915	plasmid pXAC33	20	626
HERB_1915	plasmid pXAC33	21	613
HERB_1915	plasmid pXAC33	22	572
HERB_1915	plasmid pXAC33	23	535
HERB_1915	plasmid pXAC33	24	613
HERB_1915	plasmid pXAC33	25	553
HERB_1915	plasmid pXAC33	26	612
HERB_1915	plasmid pXAC33	27	780
HERB_1915	plasmid pXAC33	28	1030
HERB_1915	plasmid pXAC33	29	1319
HERB_1915	plasmid pXAC33	30	1654
HERB_1915	plasmid pXAC33	31	2043
HERB_1915	plasmid pXAC33	32	2301
HERB_1915	plasmid pXAC33	33	2584
HERB_1915	plasmid pXAC33	34	2857
HERB_1915	plasmid pXAC33	35	3029
HERB_1915	plasmid pXAC33	36	3197
HERB_1915	plasmid pXAC33	37	3402
HERB_1915	plasmid pXAC33	38	3603
HERB_1915	plasmid pXAC33	39	3632
HERB_1915	plasmid pXAC33	40	3570
HERB_1915	plasmid pXAC33	41	3483
HERB_1915	plasmid pXAC33	42	3577
HERB_1915	plasmid pXAC33	43	3434
HERB_1915	plasmid pXAC33	44	3405
HERB_1915	plasmid pXAC33	45	3146
HERB_1915	plasmid pXAC33	46	2997
HERB_1915	plasmid pXAC33	47	2958
HERB_1915	plasmid pXAC33	48	2930
HERB_1915	plasmid pXAC33	49	2727
HERB_1915	plasmid pXAC33	50	2550
HERB_1915	plasmid pXAC33	51	2465
HERB_1915	plasmid pXAC33	52	2274
HERB_1915	plasmid pXAC33	53	2150
HERB_1915	plasmid pXAC33	54	2024
HERB_1915	plasmid pXAC33	55	1898
HERB_1915	plasmid pXAC33	56	1714
HERB_1915	plasmid pXAC33	57	1693
HERB_1915	plasmid pXAC33	58	1628
HERB_1915	plasmid pXAC33	59	1488
HERB_1915	plasmid pXAC33	60	1348
HERB_1915	plasmid pXAC33	61	1254
HERB_1915	plasmid pXAC33	62	1248
HERB_1915	plasmid pXAC33	63	1165
HERB_1915	plasmid pXAC33	64	1091
HERB_1915	plasmid pXAC33	65	998
HERB_1915	plasmid pXAC33	66	907
HERB_1915	plasmid pXAC33	67	888
HERB_1915	plasmid pXAC33	68	797
HERB_1915	plasmid pXAC33	69	766
HERB_1915	plasmid pXAC33	70	723
HERB_1915	plasmid pXAC33	71	672
HERB_1915	plasmid pXAC33	72	601
HERB_1915	plasmid pXAC33	73	551
HERB_1915	plasmid pXAC33	74	559
HERB_1915	plasmid pXAC33	75	521
HERB_1915	plasmid pXAC33	76	458
HERB_1915	plasmid pXAC33	77	422
HERB_1915	plasmid pXAC33	78	404
HERB_1915	plasmid pXAC33	79	381
HERB_1915	plasmid pXAC33	80	361
HERB_1915	plasmid pXAC33	81	298
HERB_1915	plasmid pXAC33	82	339
HERB_1915	plasmid pXAC33	83	319
HERB_1915	plasmid pXAC33	84	267
HERB_1915	plasmid pXAC33	85	263
HERB_1915	plasmid pXAC33	86	242
HERB_1915	plasmid pXAC33	87	226
HERB_1915	plasmid pXAC33	88	186
HERB_1915	plasmid pXAC33	89	195
HERB_1915	plasmid pXAC33	90	209
HERB_1915	plasmid pXAC33	91	186
HERB_1915	plasmid pXAC33	92	189
HERB_1915	plasmid pXAC33	93	160
HERB_1915	plasmid pXAC33	94	150
HERB_1915	plasmid pXAC33	95	131
HERB_1915	plasmid pXAC33	96	123
HERB_1915	plasmid pXAC33	97	122
HERB_1915	plasmid pXAC33	98	111
HERB_1915	plasmid pXAC33	99	98
HERB_1915	plasmid pXAC33	100	99
HERB_1915	plasmid pXAC33	101	96
HERB_1915	plasmid pXAC33	102	105
HERB_1915	plasmid pXAC33	103	94
HERB_1915	plasmid pXAC33	104	93
HERB_1915	plasmid pXAC33	105	78
[truncated: 6,737 more rows]

## Sheet: Fig S1B
ID	DNA type	Deamination type	Position from end	Deamination rate
HERB_1845	plasmid pXAC33	5'C>T	1	0.0389943987917564
HERB_1845	plasmid pXAC33	5'C>T	2	0.0385422951610957
HERB_1845	plasmid pXAC33	5'C>T	3	0.0183735494566218
HERB_1845	plasmid pXAC33	5'C>T	4	0.0135055018023146
HERB_1845	plasmid pXAC33	5'C>T	5	0.007985661654884
HERB_1845	plasmid pXAC33	5'C>T	6	0.00855884203901825
HERB_1845	plasmid pXAC33	5'C>T	7	0.00621798832134245
HERB_1845	plasmid pXAC33	5'C>T	8	0.00514429374234166
HERB_1845	plasmid pXAC33	5'C>T	9	0.0059816953584659
HERB_1845	plasmid pXAC33	5'C>T	10	0.00619157988661465
HERB_1845	plasmid pXAC33	5'C>T	11	0.00578142894899128
HERB_1845	plasmid pXAC33	5'C>T	12	0.00492019947354976
HERB_1845	plasmid pXAC33	5'C>T	13	0.0047109944715727
HERB_1845	plasmid pXAC33	5'C>T	14	0.00470332850940666
HERB_1845	plasmid pXAC33	5'C>T	15	0.00439767377457768
HERB_1845	plasmid pXAC33	5'C>T	16	0.00410064626185087
HERB_1845	plasmid pXAC33	5'C>T	17	0.0041793228831785
HERB_1845	plasmid pXAC33	5'C>T	18	0.0033666721320435
HERB_1845	plasmid pXAC33	5'C>T	19	0.00418028007876528
HERB_1845	plasmid pXAC33	5'C>T	20	0.00367696515851307
HERB_1845	plasmid pXAC33	5'C>T	21	0.00366735712587864
HERB_1845	plasmid pXAC33	5'C>T	22	0.00316501868707842
HERB_1845	plasmid pXAC33	5'C>T	23	0.00350276593815181
HERB_1845	plasmid pXAC33	5'C>T	24	0.00341630063445583
HERB_1845	plasmid pXAC33	5'C>T	25	0.00324756149998868
HERB_1852	plasmid pXAC33	5'C>T	1	0.0214941271577346
HERB_1852	plasmid pXAC33	5'C>T	2	0.0167663456664977
HERB_1852	plasmid pXAC33	5'C>T	3	0.0125708884688091
HERB_1852	plasmid pXAC33	5'C>T	4	0.0126642273494227
HERB_1852	plasmid pXAC33	5'C>T	5	0.0117889257899746
HERB_1852	plasmid pXAC33	5'C>T	6	0.0114133420137123
HERB_1852	plasmid pXAC33	5'C>T	7	0.00951590370715313
HERB_1852	plasmid pXAC33	5'C>T	8	0.00856518956364595
HERB_1852	plasmid pXAC33	5'C>T	9	0.00813809139096337
HERB_1852	plasmid pXAC33	5'C>T	10	0.00828244967051569
HERB_1852	plasmid pXAC33	5'C>T	11	0.00722194551932876
HERB_1852	plasmid pXAC33	5'C>T	12	0.0062848192866631
HERB_1852	plasmid pXAC33	5'C>T	13	0.00670169525131357
HERB_1852	plasmid pXAC33	5'C>T	14	0.00683203291797679
HERB_1852	plasmid pXAC33	5'C>T	15	0.00631772483667801
HERB_1852	plasmid pXAC33	5'C>T	16	0.00601884849924764
HERB_1852	plasmid pXAC33	5'C>T	17	0.00530670807209261
HERB_1852	plasmid pXAC33	5'C>T	18	0.00630832174456335
HERB_1852	plasmid pXAC33	5'C>T	19	0.00555610284701015
HERB_1852	plasmid pXAC33	5'C>T	20	0.00487950607448715
HERB_1852	plasmid pXAC33	5'C>T	21	0.00484863056240107
HERB_1852	plasmid pXAC33	5'C>T	22	0.00422345548029054
HERB_1852	plasmid pXAC33	5'C>T	23	0.00410803945305523
HERB_1852	plasmid pXAC33	5'C>T	24	0.00406710726995425
HERB_1852	plasmid pXAC33	5'C>T	25	0.00365597479195282
HERB_1854	plasmid pXAC33	5'C>T	1	0.0135470980946348
HERB_1854	plasmid pXAC33	5'C>T	2	0.017736174405715
HERB_1854	plasmid pXAC33	5'C>T	3	0.0117146139809412
HERB_1854	plasmid pXAC33	5'C>T	4	0.0150338557696861
HERB_1854	plasmid pXAC33	5'C>T	5	0.0115350057067923
HERB_1854	plasmid pXAC33	5'C>T	6	0.0103964757709251
HERB_1854	plasmid pXAC33	5'C>T	7	0.00954881218953491
HERB_1854	plasmid pXAC33	5'C>T	8	0.00793305055600138
HERB_1854	plasmid pXAC33	5'C>T	9	0.00826092131889061
HERB_1854	plasmid pXAC33	5'C>T	10	0.00679285420746005
HERB_1854	plasmid pXAC33	5'C>T	11	0.0055462341536167
HERB_1854	plasmid pXAC33	5'C>T	12	0.00540949141331822
HERB_1854	plasmid pXAC33	5'C>T	13	0.00576280029406882
HERB_1854	plasmid pXAC33	5'C>T	14	0.00591826709396711
HERB_1854	plasmid pXAC33	5'C>T	15	0.00564462574708282
HERB_1854	plasmid pXAC33	5'C>T	16	0.00643330179754021
HERB_1854	plasmid pXAC33	5'C>T	17	0.00496224379719525
HERB_1854	plasmid pXAC33	5'C>T	18	0.00496792552934935
HERB_1854	plasmid pXAC33	5'C>T	19	0.00429184549356223
HERB_1854	plasmid pXAC33	5'C>T	20	0.00460334875733435
HERB_1854	plasmid pXAC33	5'C>T	21	0.0041087382351536
HERB_1854	plasmid pXAC33	5'C>T	22	0.00423367965157303
HERB_1854	plasmid pXAC33	5'C>T	23	0.00390222881903713
HERB_1854	plasmid pXAC33	5'C>T	24	0.00303722422004082
HERB_1854	plasmid pXAC33	5'C>T	25	0.00340568413478834
HERB_1859	plasmid pXAC33	5'C>T	1	0.0194619523443505
HERB_1859	plasmid pXAC33	5'C>T	2	0.0153178988599007
HERB_1859	plasmid pXAC33	5'C>T	3	0.0102317290552585
HERB_1859	plasmid pXAC33	5'C>T	4	0.0104790419161677
HERB_1859	plasmid pXAC33	5'C>T	5	0.0106012198663956
HERB_1859	plasmid pXAC33	5'C>T	6	0.0111236377301766
HERB_1859	plasmid pXAC33	5'C>T	7	0.00868851847708543
HERB_1859	plasmid pXAC33	5'C>T	8	0.00818142672599397
HERB_1859	plasmid pXAC33	5'C>T	9	0.00815684553202385
HERB_1859	plasmid pXAC33	5'C>T	10	0.00737006911826479
HERB_1859	plasmid pXAC33	5'C>T	11	0.00723281756027348
HERB_1859	plasmid pXAC33	5'C>T	12	0.00736724008975318
HERB_1859	plasmid pXAC33	5'C>T	13	0.00744454004713628
HERB_1859	plasmid pXAC33	5'C>T	14	0.00769425279052126
HERB_1859	plasmid pXAC33	5'C>T	15	0.00678240996719378
HERB_1859	plasmid pXAC33	5'C>T	16	0.00636729222520107
HERB_1859	plasmid pXAC33	5'C>T	17	0.00662987518056224
HERB_1859	plasmid pXAC33	5'C>T	18	0.00596413918857317
HERB_1859	plasmid pXAC33	5'C>T	19	0.00561632772924161
HERB_1859	plasmid pXAC33	5'C>T	20	0.00528723563821809
HERB_1859	plasmid pXAC33	5'C>T	21	0.00565568207525828
HERB_1859	plasmid pXAC33	5'C>T	22	0.00439696069734254
HERB_1859	plasmid pXAC33	5'C>T	23	0.00491645719355316
HERB_1859	plasmid pXAC33	5'C>T	24	0.00491902527622219
HERB_1859	plasmid pXAC33	5'C>T	25	0.00459115917283248
HERB_1865	plasmid pXAC33	5'C>T	1	0.018229575035283
HERB_1865	plasmid pXAC33	5'C>T	2	0.0132786204988704
HERB_1865	plasmid pXAC33	5'C>T	3	0.00846140562942497
HERB_1865	plasmid pXAC33	5'C>T	4	0.010770881479036
HERB_1865	plasmid pXAC33	5'C>T	5	0.00915141430948419
HERB_1865	plasmid pXAC33	5'C>T	6	0.00771904482462872
HERB_1865	plasmid pXAC33	5'C>T	7	0.00642205955000674
HERB_1865	plasmid pXAC33	5'C>T	8	0.00584056139127403
HERB_1865	plasmid pXAC33	5'C>T	9	0.00523722870711464
HERB_1865	plasmid pXAC33	5'C>T	10	0.00534565552233397
HERB_1865	plasmid pXAC33	5'C>T	11	0.00468907489372891
HERB_1865	plasmid pXAC33	5'C>T	12	0.00460973863229502
HERB_1865	plasmid pXAC33	5'C>T	13	0.00459226893753623
HERB_1865	plasmid pXAC33	5'C>T	14	0.00389811738648948
HERB_1865	plasmid pXAC33	5'C>T	15	0.00473200070758889
HERB_1865	plasmid pXAC33	5'C>T	16	0.0045034902049088
HERB_1865	plasmid pXAC33	5'C>T	17	0.00392787002321014
HERB_1865	plasmid pXAC33	5'C>T	18	0.00377392806802164
HERB_1865	plasmid pXAC33	5'C>T	19	0.0035470426531879
HERB_1865	plasmid pXAC33	5'C>T	20	0.00334690185436454
HERB_1865	plasmid pXAC33	5'C>T	21	0.00348132742562619
HERB_1865	plasmid pXAC33	5'C>T	22	0.00412193685736287
HERB_1865	plasmid pXAC33	5'C>T	23	0.0033213644524237
HERB_1865	plasmid pXAC33	5'C>T	24	0.00289828819853274
HERB_1865	plasmid pXAC33	5'C>T	25	0.00321223363344342
HERB_1884	plasmid pXAC33	5'C>T	1	0.0334622694988162
HERB_1884	plasmid pXAC33	5'C>T	2	0.0315946087869771
HERB_1884	plasmid pXAC33	5'C>T	3	0.0152935700512002
HERB_1884	plasmid pXAC33	5'C>T	4	0.0117537730816225
HERB_1884	plasmid pXAC33	5'C>T	5	0.00784046608020174
HERB_1884	plasmid pXAC33	5'C>T	6	0.00837147374552717
HERB_1884	plasmid pXAC33	5'C>T	7	0.00628094288036651
HERB_1884	plasmid pXAC33	5'C>T	8	0.00593555239686978
HERB_1884	plasmid pXAC33	5'C>T	9	0.00624500878453921
HERB_1884	plasmid pXAC33	5'C>T	10	0.00562881699169231
HERB_1884	plasmid pXAC33	5'C>T	11	0.00570385211995863
HERB_1884	plasmid pXAC33	5'C>T	12	0.00550139162421263
HERB_1884	plasmid pXAC33	5'C>T	13	0.00490586473830079
HERB_1884	plasmid pXAC33	5'C>T	14	0.00502983940094774
HERB_1884	plasmid pXAC33	5'C>T	15	0.00449809073846353
HERB_1884	plasmid pXAC33	5'C>T	16	0.00467191516190045
HERB_1884	plasmid pXAC33	5'C>T	17	0.00451073946815613
HERB_1884	plasmid pXAC33	5'C>T	18	0.00416160634766416
HERB_1884	plasmid pXAC33	5'C>T	19	0.00421804023361454
HERB_1884	plasmid pXAC33	5'C>T	20	0.00410344656419081
HERB_1884	plasmid pXAC33	5'C>T	21	0.00387157065616448
HERB_1884	plasmid pXAC33	5'C>T	22	0.00382684757218826
HERB_1884	plasmid pXAC33	5'C>T	23	0.00327989557883463
HERB_1884	plasmid pXAC33	5'C>T	24	0.00350418322351324
HERB_1884	plasmid pXAC33	5'C>T	25	0.00319904028791363
HERB_1911	plasmid pXAC33	5'C>T	1	0.0349003869858105
HERB_1911	plasmid pXAC33	5'C>T	2	0.0338739210044468
HERB_1911	plasmid pXAC33	5'C>T	3	0.0184668368861707
HERB_1911	plasmid pXAC33	5'C>T	4	0.0127098029676478
HERB_1911	plasmid pXAC33	5'C>T	5	0.00635374082647885
HERB_1911	plasmid pXAC33	5'C>T	6	0.00563196585250178
HERB_1911	plasmid pXAC33	5'C>T	7	0.00352993087218709
HERB_1911	plasmid pXAC33	5'C>T	8	0.00372995151063036
HERB_1911	plasmid pXAC33	5'C>T	9	0.00335679480238224
HERB_1911	plasmid pXAC33	5'C>T	10	0.00320008678201443
HERB_1911	plasmid pXAC33	5'C>T	11	0.00282142066828944
HERB_1911	plasmid pXAC33	5'C>T	12	0.00328819038064984
HERB_1911	plasmid pXAC33	5'C>T	13	0.00312786496251955
HERB_1911	plasmid pXAC33	5'C>T	14	0.00388487634055592
HERB_1911	plasmid pXAC33	5'C>T	15	0.0023614696029436
HERB_1911	plasmid pXAC33	5'C>T	16	0.0037139689578714
HERB_1911	plasmid pXAC33	5'C>T	17	0.00329039094305951
HERB_1911	plasmid pXAC33	5'C>T	18	0.00293141592920354
HERB_1911	plasmid pXAC33	5'C>T	19	0.00317690335525582
HERB_1911	plasmid pXAC33	5'C>T	20	0.00312944523470839
HERB_1911	plasmid pXAC33	5'C>T	21	0.00310839832711654
HERB_1911	plasmid pXAC33	5'C>T	22	0.00229344968395145
HERB_1911	plasmid pXAC33	5'C>T	23	0.002814681378068
HERB_1911	plasmid pXAC33	5'C>T	24	0.002675436151831
HERB_1911	plasmid pXAC33	5'C>T	25	0.00272798129384256
HERB_1915	plasmid pXAC33	5'C>T	1	0.0288056725016619
HERB_1915	plasmid pXAC33	5'C>T	2	0.0339814918886516
HERB_1915	plasmid pXAC33	5'C>T	3	0.0165830546265329
HERB_1915	plasmid pXAC33	5'C>T	4	0.0121320382568568
HERB_1915	plasmid pXAC33	5'C>T	5	0.00745431956607376
HERB_1915	plasmid pXAC33	5'C>T	6	0.00804251041217866
HERB_1915	plasmid pXAC33	5'C>T	7	0.00703356367226061
HERB_1915	plasmid pXAC33	5'C>T	8	0.0057509254362771
HERB_1915	plasmid pXAC33	5'C>T	9	0.00645335675913099
HERB_1915	plasmid pXAC33	5'C>T	10	0.00642427556041553
HERB_1915	plasmid pXAC33	5'C>T	11	0.00657849653943672
HERB_1915	plasmid pXAC33	5'C>T	12	0.0054721433701563
HERB_1915	plasmid pXAC33	5'C>T	13	0.0050298754346285
HERB_1915	plasmid pXAC33	5'C>T	14	0.00480703668348561
HERB_1915	plasmid pXAC33	5'C>T	15	0.00527939664038396
HERB_1915	plasmid pXAC33	5'C>T	16	0.0038171876611988
HERB_1915	plasmid pXAC33	5'C>T	17	0.00341320461989312
HERB_1915	plasmid pXAC33	5'C>T	18	0.00392866903525553
HERB_1915	plasmid pXAC33	5'C>T	19	0.00377513899375386
HERB_1915	plasmid pXAC33	5'C>T	20	0.00346694024834613
HERB_1915	plasmid pXAC33	5'C>T	21	0.00299580587177951
HERB_1915	plasmid pXAC33	5'C>T	22	0.00319239500567537
HERB_1915	plasmid pXAC33	5'C>T	23	0.00335295166755841
HERB_1915	plasmid pXAC33	5'C>T	24	0.00249358791678541
HERB_1915	plasmid pXAC33	5'C>T	25	0.0034754237889212
HERB_1922	plasmid pXAC33	5'C>T	1	0.0161722275652882
HERB_1922	plasmid pXAC33	5'C>T	2	0.0145084929833195
HERB_1922	plasmid pXAC33	5'C>T	3	0.0109891959207028
HERB_1922	plasmid pXAC33	5'C>T	4	0.0119364736824359
HERB_1922	plasmid pXAC33	5'C>T	5	0.0103013791929167
HERB_1922	plasmid pXAC33	5'C>T	6	0.0103284589035141
HERB_1922	plasmid pXAC33	5'C>T	7	0.00880918672329715
HERB_1922	plasmid pXAC33	5'C>T	8	0.00748025579803309
HERB_1922	plasmid pXAC33	5'C>T	9	0.00796355660536528
HERB_1922	plasmid pXAC33	5'C>T	10	0.00796693105336607
HERB_1922	plasmid pXAC33	5'C>T	11	0.00627512996080147
HERB_1922	plasmid pXAC33	5'C>T	12	0.00703924550222966
HERB_1922	plasmid pXAC33	5'C>T	13	0.00736888497135302
HERB_1922	plasmid pXAC33	5'C>T	14	0.00738659308116839
HERB_1922	plasmid pXAC33	5'C>T	15	0.00673595400500094
HERB_1922	plasmid pXAC33	5'C>T	16	0.00652630482703557
HERB_1922	plasmid pXAC33	5'C>T	17	0.00592506336050414
HERB_1922	plasmid pXAC33	5'C>T	18	0.00560037802551672
HERB_1922	plasmid pXAC33	5'C>T	19	0.00575779772754374
HERB_1922	plasmid pXAC33	5'C>T	20	0.00560310749028909
HERB_1922	plasmid pXAC33	5'C>T	21	0.00486345585276675
HERB_1922	plasmid pXAC33	5'C>T	22	0.00491544372083119
HERB_1922	plasmid pXAC33	5'C>T	23	0.00466822848480673
HERB_1922	plasmid pXAC33	5'C>T	24	0.00496166767163408
HERB_1922	plasmid pXAC33	5'C>T	25	0.00467758102238557
HERB_1937	plasmid pXAC33	5'C>T	1	0.0403726708074534
HERB_1937	plasmid pXAC33	5'C>T	2	0.0312113295751409
HERB_1937	plasmid pXAC33	5'C>T	3	0.0237871253863728
HERB_1937	plasmid pXAC33	5'C>T	4	0.0196888338152279
HERB_1937	plasmid pXAC33	5'C>T	5	0.0140772310473976
HERB_1937	plasmid pXAC33	5'C>T	6	0.016
HERB_1937	plasmid pXAC33	5'C>T	7	0.0116810563737938
HERB_1937	plasmid pXAC33	5'C>T	8	0.0121934878735093
HERB_1937	plasmid pXAC33	5'C>T	9	0.0116479152878888
HERB_1937	plasmid pXAC33	5'C>T	10	0.0119610935856993
HERB_1937	plasmid pXAC33	5'C>T	11	0.0108695652173913
HERB_1937	plasmid pXAC33	5'C>T	12	0.00936705473036264
HERB_1937	plasmid pXAC33	5'C>T	13	0.00807396796457872
HERB_1937	plasmid pXAC33	5'C>T	14	0.00867561339297817
HERB_1937	plasmid pXAC33	5'C>T	15	0.00933820544051969
HERB_1937	plasmid pXAC33	5'C>T	16	0.00915578295408644
HERB_1937	plasmid pXAC33	5'C>T	17	0.00892489358780722
HERB_1937	plasmid pXAC33	5'C>T	18	0.00588156663547654
HERB_1937	plasmid pXAC33	5'C>T	19	0.00669923237962317
HERB_1937	plasmid pXAC33	5'C>T	20	0.00443889582466362
HERB_1937	plasmid pXAC33	5'C>T	21	0.00660338423442014
HERB_1937	plasmid pXAC33	5'C>T	22	0.00736725048651654
HERB_1937	plasmid pXAC33	5'C>T	23	0.00519371139809096
HERB_1937	plasmid pXAC33	5'C>T	24	0.0041907514450867
HERB_1937	plasmid pXAC33	5'C>T	25	0.00540002842120222
HERB_1946	plasmid pXAC33	5'C>T	1	0.0200657096866662
HERB_1946	plasmid pXAC33	5'C>T	2	0.0179647024135462
HERB_1946	plasmid pXAC33	5'C>T	3	0.0100050530570995
HERB_1946	plasmid pXAC33	5'C>T	4	0.00754166930730718
HERB_1946	plasmid pXAC33	5'C>T	5	0.00491176367399923
HERB_1946	plasmid pXAC33	5'C>T	6	0.00435377534519219
HERB_1946	plasmid pXAC33	5'C>T	7	0.00330457770975372
HERB_1946	plasmid pXAC33	5'C>T	8	0.00289631566079254
HERB_1946	plasmid pXAC33	5'C>T	9	0.00308671561954792
HERB_1946	plasmid pXAC33	5'C>T	10	0.0030107774325931
HERB_1946	plasmid pXAC33	5'C>T	11	0.0028482852160434
HERB_1946	plasmid pXAC33	5'C>T	12	0.00283613034463874
HERB_1946	plasmid pXAC33	5'C>T	13	0.00293482788654523
HERB_1946	plasmid pXAC33	5'C>T	14	0.00201141088869548
HERB_1946	plasmid pXAC33	5'C>T	15	0.00230330010645505
HERB_1946	plasmid pXAC33	5'C>T	16	0.0021214225102214
HERB_1946	plasmid pXAC33	5'C>T	17	0.00223704942906608
HERB_1946	plasmid pXAC33	5'C>T	18	0.00235008421135091
HERB_1946	plasmid pXAC33	5'C>T	19	0.0020490614911755
HERB_1946	plasmid pXAC33	5'C>T	20	0.0018111662335617
HERB_1946	plasmid pXAC33	5'C>T	21	0.00186915887850467
HERB_1946	plasmid pXAC33	5'C>T	22	0.00161879380120422
HERB_1946	plasmid pXAC33	5'C>T	23	0.00180677441130922
HERB_1946	plasmid pXAC33	5'C>T	24	0.00190536678310575
HERB_1946	plasmid pXAC33	5'C>T	25	0.00156917270831264
HERB_1963	plasmid pXAC33	5'C>T	1	0.0146139378844101
HERB_1963	plasmid pXAC33	5'C>T	2	0.0136785960082588
HERB_1963	plasmid pXAC33	5'C>T	3	0.00991605160854133
HERB_1963	plasmid pXAC33	5'C>T	4	0.0123443213372557
HERB_1963	plasmid pXAC33	5'C>T	5	0.00997089421054148
HERB_1963	plasmid pXAC33	5'C>T	6	0.0078563747162146
HERB_1963	plasmid pXAC33	5'C>T	7	0.00770912098298677
HERB_1963	plasmid pXAC33	5'C>T	8	0.00725317859885656
HERB_1963	plasmid pXAC33	5'C>T	9	0.0069617105917454
HERB_1963	plasmid pXAC33	5'C>T	10	0.00746044161001143
HERB_1963	plasmid pXAC33	5'C>T	11	0.00631820792647904
HERB_1963	plasmid pXAC33	5'C>T	12	0.0066829569876645
HERB_1963	plasmid pXAC33	5'C>T	13	0.00651351113458322
HERB_1963	plasmid pXAC33	5'C>T	14	0.00665663347997222
HERB_1963	plasmid pXAC33	5'C>T	15	0.00601219866395585
HERB_1963	plasmid pXAC33	5'C>T	16	0.00622989178122258
HERB_1963	plasmid pXAC33	5'C>T	17	0.00559135987757865
HERB_1963	plasmid pXAC33	5'C>T	18	0.00534902380315592
HERB_1963	plasmid pXAC33	5'C>T	19	0.00658731075927424
HERB_1963	plasmid pXAC33	5'C>T	20	0.0050061121136271
HERB_1963	plasmid pXAC33	5'C>T	21	0.00476779092353876
HERB_1963	plasmid pXAC33	5'C>T	22	0.00499895855030202
HERB_1963	plasmid pXAC33	5'C>T	23	0.0041772077425428
HERB_1963	plasmid pXAC33	5'C>T	24	0.00517874053030303
HERB_1963	plasmid pXAC33	5'C>T	25	0.00403891509433962
HERB_1974	plasmid pXAC33	5'C>T	1	0.0243581303489138
HERB_1974	plasmid pXAC33	5'C>T	2	0.0229781771501926
HERB_1974	plasmid pXAC33	5'C>T	3	0.0115554455036936
HERB_1974	plasmid pXAC33	5'C>T	4	0.00992694456381607
HERB_1974	plasmid pXAC33	5'C>T	5	0.00465742879137798
HERB_1974	plasmid pXAC33	5'C>T	6	0.00585460365596833
HERB_1974	plasmid pXAC33	5'C>T	7	0.00389238694905552
HERB_1974	plasmid pXAC33	5'C>T	8	0.00347749620273403
HERB_1974	plasmid pXAC33	5'C>T	9	0.00398979927607766
HERB_1974	plasmid pXAC33	5'C>T	10	0.00398584617887501
HERB_1974	plasmid pXAC33	5'C>T	11	0.00289579282670748
HERB_1974	plasmid pXAC33	5'C>T	12	0.00279662759613407
HERB_1974	plasmid pXAC33	5'C>T	13	0.00246923575129534
HERB_1974	plasmid pXAC33	5'C>T	14	0.00276608042275617
HERB_1974	plasmid pXAC33	5'C>T	15	0.00284629981024668
HERB_1974	plasmid pXAC33	5'C>T	16	0.00261288478811137
HERB_1974	plasmid pXAC33	5'C>T	17	0.0021669375338584
HERB_1974	plasmid pXAC33	5'C>T	18	0.00218421594889759
HERB_1974	plasmid pXAC33	5'C>T	19	0.0025397618452827
HERB_1974	plasmid pXAC33	5'C>T	20	0.00205005552233706
HERB_1974	plasmid pXAC33	5'C>T	21	0.00179487179487179
HERB_1974	plasmid pXAC33	5'C>T	22	0.00192241968557758
HERB_1974	plasmid pXAC33	5'C>T	23	0.0020615014602302
HERB_1974	plasmid pXAC33	5'C>T	24	0.00115775481325844
HERB_1974	plasmid pXAC33	5'C>T	25	0.00143972776056891
Modern_2012	plasmid pXAC33	5'C>T	1	0.00146389069616135
Modern_2012	plasmid pXAC33	5'C>T	2	0.00153731095230181
Modern_2012	plasmid pXAC33	5'C>T	3	0.00163206684945815
Modern_2012	plasmid pXAC33	5'C>T	4	0.00137967282044544
Modern_2012	plasmid pXAC33	5'C>T	5	0.000678449065436412
Modern_2012	plasmid pXAC33	5'C>T	6	0.000596856555474501
Modern_2012	plasmid pXAC33	5'C>T	7	0.000482891832229581
Modern_2012	plasmid pXAC33	5'C>T	8	0.000561686380757285
Modern_2012	plasmid pXAC33	5'C>T	9	0.000558494037254838
Modern_2012	plasmid pXAC33	5'C>T	10	0.000630349678189901
Modern_2012	plasmid pXAC33	5'C>T	11	0.000334627225271048
Modern_2012	plasmid pXAC33	5'C>T	12	0.000266773376017073
Modern_2012	plasmid pXAC33	5'C>T	13	0.000626194713598313
Modern_2012	plasmid pXAC33	5'C>T	14	0.000509978580899602
Modern_2012	plasmid pXAC33	5'C>T	15	0.000855798031664527
Modern_2012	plasmid pXAC33	5'C>T	16	0.000329445872043223
Modern_2012	plasmid pXAC33	5'C>T	17	0.00063362902687921
Modern_2012	plasmid pXAC33	5'C>T	18	0.000359818128291518
Modern_2012	plasmid pXAC33	5'C>T	19	0.000331367221154483
Modern_2012	plasmid pXAC33	5'C>T	20	0.000398194850013273
Modern_2012	plasmid pXAC33	5'C>T	21	0.00072225869993434
Modern_2012	plasmid pXAC33	5'C>T	22	0.000133005253707521
Modern_2012	plasmid pXAC33	5'C>T	23	0.000233504570018013
Modern_2012	plasmid pXAC33	5'C>T	24	0.000493193923850858
Modern_2012	plasmid pXAC33	5'C>T	25	0.000326637269312429
Modern_2013	plasmid pXAC33	5'C>T	1	0.00147383935151069
Modern_2013	plasmid pXAC33	5'C>T	2	0.00162007228014788
Modern_2013	plasmid pXAC33	5'C>T	3	0.00165251765925734
Modern_2013	plasmid pXAC33	5'C>T	4	0.00169375590371649
Modern_2013	plasmid pXAC33	5'C>T	5	0.000267531685784035
Modern_2013	plasmid pXAC33	5'C>T	6	0.000232960596379127
Modern_2013	plasmid pXAC33	5'C>T	7	0.000516546713041083
Modern_2013	plasmid pXAC33	5'C>T	8	0.000554938956714761
Modern_2013	plasmid pXAC33	5'C>T	9	0.000460768825697736
Modern_2013	plasmid pXAC33	5'C>T	10	0.000567498998531179
Modern_2013	plasmid pXAC33	5'C>T	11	0.000334616028107746
Modern_2013	plasmid pXAC33	5'C>T	12	0.000426635161300909
Modern_2013	plasmid pXAC33	5'C>T	13	0.000427462843614363
Modern_2013	plasmid pXAC33	5'C>T	14	0.000403374903358096
Modern_2013	plasmid pXAC33	5'C>T	15	0.000526662277814352
Modern_2013	plasmid pXAC33	5'C>T	16	0.000363048285421961
Modern_2013	plasmid pXAC33	5'C>T	17	0.00049585137681399
Modern_2013	plasmid pXAC33	5'C>T	18	0.000426061877294179
Modern_2013	plasmid pXAC33	5'C>T	19	0.000360112617036601
Modern_2013	plasmid pXAC33	5'C>T	20	0.000362952453228627
Modern_2013	plasmid pXAC33	5'C>T	21	0.000458865945591609
Modern_2013	plasmid pXAC33	5'C>T	22	0.000392233771327711
Modern_2013	plasmid pXAC33	5'C>T	23	6.58414537792995e-05
Modern_2013	plasmid pXAC33	5'C>T	24	0.000163174727498205
Modern_2013	plasmid pXAC33	5'C>T	25	0.000163212012404113
Modern_2015	plasmid pXAC33	5'C>T	1	0.00071908707206503
Modern_2015	plasmid pXAC33	5'C>T	2	0.00119693925533279
Modern_2015	plasmid pXAC33	5'C>T	3	0.000752987395645769
Modern_2015	plasmid pXAC33	5'C>T	4	0.00117225659394334
Modern_2015	plasmid pXAC33	5'C>T	5	0.000377216144851
Modern_2015	plasmid pXAC33	5'C>T	6	0.000536750645778121
Modern_2015	plasmid pXAC33	5'C>T	7	0.000341903719912473
Modern_2015	plasmid pXAC33	5'C>T	8	0.00065599580162687
Modern_2015	plasmid pXAC33	5'C>T	9	0.000231872536354301
Modern_2015	plasmid pXAC33	5'C>T	10	0.000368324125230203
Modern_2015	plasmid pXAC33	5'C>T	11	0.000204116346317401
Modern_2015	plasmid pXAC33	5'C>T	12	0.000298359025360517
Modern_2015	plasmid pXAC33	5'C>T	13	0.000300812192920886
Modern_2015	plasmid pXAC33	5'C>T	14	0.000235682300259251
Modern_2015	plasmid pXAC33	5'C>T	15	0.000399760143913652
Modern_2015	plasmid pXAC33	5'C>T	16	0.00036013619696176
Modern_2015	plasmid pXAC33	5'C>T	17	0.000439441571172633
Modern_2015	plasmid pXAC33	5'C>T	18	0.00025983305726071
Modern_2015	plasmid pXAC33	5'C>T	19	6.60873013250504e-05
Modern_2015	plasmid pXAC33	5'C>T	20	0.000167145818011633
Modern_2015	plasmid pXAC33	5'C>T	21	9.86452716033145e-05
Modern_2015	plasmid pXAC33	5'C>T	22	9.99933337777481e-05
Modern_2015	plasmid pXAC33	5'C>T	23	0.000132696390658174
Modern_2015	plasmid pXAC33	5'C>T	24	3.29055610398157e-05
Modern_2015	plasmid pXAC33	5'C>T	25	0.000261267145656434
HERB_1845	plasmid pXAC33	3'G>A	1	0.0391131946705648
HERB_1845	plasmid pXAC33	3'G>A	2	0.0385499753121134
HERB_1845	plasmid pXAC33	3'G>A	3	0.0184050893555821
HERB_1845	plasmid pXAC33	3'G>A	4	0.013566689371053
HERB_1845	plasmid pXAC33	3'G>A	5	0.00801618860835271
HERB_1845	plasmid pXAC33	3'G>A	6	0.00843284088761849
HERB_1845	plasmid pXAC33	3'G>A	7	0.0061674261384676
HERB_1845	plasmid pXAC33	3'G>A	8	0.00516891731556823
HERB_1845	plasmid pXAC33	3'G>A	9	0.00596215942905342
HERB_1845	plasmid pXAC33	3'G>A	10	0.00620824809432886
HERB_1845	plasmid pXAC33	3'G>A	11	0.00572474958539154
HERB_1845	plasmid pXAC33	3'G>A	12	0.00491667391640981
HERB_1845	plasmid pXAC33	3'G>A	13	0.00473613429191927
HERB_1845	plasmid pXAC33	3'G>A	14	0.00471501566089504
HERB_1845	plasmid pXAC33	3'G>A	15	0.00439154625075525
HERB_1845	plasmid pXAC33	3'G>A	16	0.00416727382544665
HERB_1845	plasmid pXAC33	3'G>A	17	0.00422677820847074
HERB_1845	plasmid pXAC33	3'G>A	18	0.00342499190099402
HERB_1845	plasmid pXAC33	3'G>A	19	0.00423299773957835
HERB_1845	plasmid pXAC33	3'G>A	20	0.00369585850568653
HERB_1845	plasmid pXAC33	3'G>A	21	0.0036772383152143
HERB_1845	plasmid pXAC33	3'G>A	22	0.00320262047931894
HERB_1845	plasmid pXAC33	3'G>A	23	0.0036040201771392
HERB_1845	plasmid pXAC33	3'G>A	24	0.00347273077591806
HERB_1845	plasmid pXAC33	3'G>A	25	0.00328204909360048
HERB_1852	plasmid pXAC33	3'G>A	1	0.0213161081759899
HERB_1852	plasmid pXAC33	3'G>A	2	0.0161967180494249
HERB_1852	plasmid pXAC33	3'G>A	3	0.0124663164019014
HERB_1852	plasmid pXAC33	3'G>A	4	0.0126028153387156
HERB_1852	plasmid pXAC33	3'G>A	5	0.0116815609026514
HERB_1852	plasmid pXAC33	3'G>A	6	0.0112673860786029
HERB_1852	plasmid pXAC33	3'G>A	7	0.00915027188045015
HERB_1852	plasmid pXAC33	3'G>A	8	0.00853681960861347
HERB_1852	plasmid pXAC33	3'G>A	9	0.00804623461363957
HERB_1852	plasmid pXAC33	3'G>A	10	0.00847125180942056
HERB_1852	plasmid pXAC33	3'G>A	11	0.00715017981075707
HERB_1852	plasmid pXAC33	3'G>A	12	0.00612708747031421
HERB_1852	plasmid pXAC33	3'G>A	13	0.00643463420147009
HERB_1852	plasmid pXAC33	3'G>A	14	0.00682573056995033
HERB_1852	plasmid pXAC33	3'G>A	15	0.00608348205311669
HERB_1852	plasmid pXAC33	3'G>A	16	0.00592008542408081
HERB_1852	plasmid pXAC33	3'G>A	17	0.00524282303133412
HERB_1852	plasmid pXAC33	3'G>A	18	0.00610626119676305
HERB_1852	plasmid pXAC33	3'G>A	19	0.00560192669412332
HERB_1852	plasmid pXAC33	3'G>A	20	0.00497424597608566
HERB_1852	plasmid pXAC33	3'G>A	21	0.00474213040453831
HERB_1852	plasmid pXAC33	3'G>A	22	0.00417784737379882
HERB_1852	plasmid pXAC33	3'G>A	23	0.00407899485416104
HERB_1852	plasmid pXAC33	3'G>A	24	0.0039477757559689
HERB_1852	plasmid pXAC33	3'G>A	25	0.00379448428148765
HERB_1854	plasmid pXAC33	3'G>A	1	0.0135257018932422
HERB_1854	plasmid pXAC33	3'G>A	2	0.0167565479993178
HERB_1854	plasmid pXAC33	3'G>A	3	0.0114848366866888
HERB_1854	plasmid pXAC33	3'G>A	4	0.0147392274201381
HERB_1854	plasmid pXAC33	3'G>A	5	0.0111040524393101
HERB_1854	plasmid pXAC33	3'G>A	6	0.0101444942507091
HERB_1854	plasmid pXAC33	3'G>A	7	0.00925946971694785
HERB_1854	plasmid pXAC33	3'G>A	8	0.00753523894678532
HERB_1854	plasmid pXAC33	3'G>A	9	0.00802413473241536
HERB_1854	plasmid pXAC33	3'G>A	10	0.00669208274386268
HERB_1854	plasmid pXAC33	3'G>A	11	0.00559033502913642
HERB_1854	plasmid pXAC33	3'G>A	12	0.00541107260770116
HERB_1854	plasmid pXAC33	3'G>A	13	0.00578335406025707
HERB_1854	plasmid pXAC33	3'G>A	14	0.00578929845266345
HERB_1854	plasmid pXAC33	3'G>A	15	0.00564673865588194
HERB_1854	plasmid pXAC33	3'G>A	16	0.00644385282628177
HERB_1854	plasmid pXAC33	3'G>A	17	0.00488649193600828
HERB_1854	plasmid pXAC33	3'G>A	18	0.00484293835563473
HERB_1854	plasmid pXAC33	3'G>A	19	0.00431036583579373
HERB_1854	plasmid pXAC33	3'G>A	20	0.00471211690830673
HERB_1854	plasmid pXAC33	3'G>A	21	0.00421008248643898
HERB_1854	plasmid pXAC33	3'G>A	22	0.00436565629392793
HERB_1854	plasmid pXAC33	3'G>A	23	0.00405021482381878
HERB_1854	plasmid pXAC33	3'G>A	24	0.00316188713793293
HERB_1854	plasmid pXAC33	3'G>A	25	0.00334515420802384
HERB_1859	plasmid pXAC33	3'G>A	1	0.0193574708200581
HERB_1859	plasmid pXAC33	3'G>A	2	0.0150058854499584
HERB_1859	plasmid pXAC33	3'G>A	3	0.0101577887942762
HERB_1859	plasmid pXAC33	3'G>A	4	0.0103719701117031
HERB_1859	plasmid pXAC33	3'G>A	5	0.0106762445824056
HERB_1859	plasmid pXAC33	3'G>A	6	0.0109381393978609
HERB_1859	plasmid pXAC33	3'G>A	7	0.00864084035230971
HERB_1859	plasmid pXAC33	3'G>A	8	0.00817254575064826
HERB_1859	plasmid pXAC33	3'G>A	9	0.00811689540582846
HERB_1859	plasmid pXAC33	3'G>A	10	0.00735443643009753
HERB_1859	plasmid pXAC33	3'G>A	11	0.0069845968086344
HERB_1859	plasmid pXAC33	3'G>A	12	0.00741219946084072
HERB_1859	plasmid pXAC33	3'G>A	13	0.00770457818163762
HERB_1859	plasmid pXAC33	3'G>A	14	0.00760012096703889
HERB_1859	plasmid pXAC33	3'G>A	15	0.00680306374906018
HERB_1859	plasmid pXAC33	3'G>A	16	0.00662448660794538
HERB_1859	plasmid pXAC33	3'G>A	17	0.00663624134887139
HERB_1859	plasmid pXAC33	3'G>A	18	0.00585807383508432
HERB_1859	plasmid pXAC33	3'G>A	19	0.0056142635304645
HERB_1859	plasmid pXAC33	3'G>A	20	0.00521385515751848
HERB_1859	plasmid pXAC33	3'G>A	21	0.00554918615548293
HERB_1859	plasmid pXAC33	3'G>A	22	0.00456064871455363
HERB_1859	plasmid pXAC33	3'G>A	23	0.00509794233492296
HERB_1859	plasmid pXAC33	3'G>A	24	0.00509424188737804
HERB_1859	plasmid pXAC33	3'G>A	25	0.00462396730965853
HERB_1865	plasmid pXAC33	3'G>A	1	0.0180812642463557
HERB_1865	plasmid pXAC33	3'G>A	2	0.0129535363224453
HERB_1865	plasmid pXAC33	3'G>A	3	0.00831124653804014
HERB_1865	plasmid pXAC33	3'G>A	4	0.0106657961269318
HERB_1865	plasmid pXAC33	3'G>A	5	0.00899122460387915
HERB_1865	plasmid pXAC33	3'G>A	6	0.00763001140720384
HERB_1865	plasmid pXAC33	3'G>A	7	0.00634475066857087
HERB_1865	plasmid pXAC33	3'G>A	8	0.00580868784149428
HERB_1865	plasmid pXAC33	3'G>A	9	0.00530701681203086
HERB_1865	plasmid pXAC33	3'G>A	10	0.00546153466922543
HERB_1865	plasmid pXAC33	3'G>A	11	0.00465593569340507
HERB_1865	plasmid pXAC33	3'G>A	12	0.00482272190223199
HERB_1865	plasmid pXAC33	3'G>A	13	0.00446208538929536
HERB_1865	plasmid pXAC33	3'G>A	14	0.00389861348551891
HERB_1865	plasmid pXAC33	3'G>A	15	0.00464190954518144
HERB_1865	plasmid pXAC33	3'G>A	16	0.00431500480346211
HERB_1865	plasmid pXAC33	3'G>A	17	0.00393488869103132
HERB_1865	plasmid pXAC33	3'G>A	18	0.00379472260501199
HERB_1865	plasmid pXAC33	3'G>A	19	0.00368658684806309
HERB_1865	plasmid pXAC33	3'G>A	20	0.00338958602595282
HERB_1865	plasmid pXAC33	3'G>A	21	0.00346812824251762
HERB_1865	plasmid pXAC33	3'G>A	22	0.004035156561493
HERB_1865	plasmid pXAC33	3'G>A	23	0.00326435034018572
HERB_1865	plasmid pXAC33	3'G>A	24	0.00295462066382465
HERB_1865	plasmid pXAC33	3'G>A	25	0.00320917465073893
HERB_1884	plasmid pXAC33	3'G>A	1	0.0337608045602656
HERB_1884	plasmid pXAC33	3'G>A	2	0.0315770545129946
HERB_1884	plasmid pXAC33	3'G>A	3	0.015504487995866
HERB_1884	plasmid pXAC33	3'G>A	4	0.0118571642387587
HERB_1884	plasmid pXAC33	3'G>A	5	0.00789897428404218
HERB_1884	plasmid pXAC33	3'G>A	6	0.00850068635924551
HERB_1884	plasmid pXAC33	3'G>A	7	0.00631040561394421
HERB_1884	plasmid pXAC33	3'G>A	8	0.00598312556964553
HERB_1884	plasmid pXAC33	3'G>A	9	0.00638027772625061
HERB_1884	plasmid pXAC33	3'G>A	10	0.00570043490800198
HERB_1884	plasmid pXAC33	3'G>A	11	0.00579730865024722
HERB_1884	plasmid pXAC33	3'G>A	12	0.00556113922328666
HERB_1884	plasmid pXAC33	3'G>A	13	0.00496897348543663
HERB_1884	plasmid pXAC33	3'G>A	14	0.00513556995959651
HERB_1884	plasmid pXAC33	3'G>A	15	0.00456182012717107
HERB_1884	plasmid pXAC33	3'G>A	16	0.00471567342861852
HERB_1884	plasmid pXAC33	3'G>A	17	0.0046054254441915
HERB_1884	plasmid pXAC33	3'G>A	18	0.00416122456932001
HERB_1884	plasmid pXAC33	3'G>A	19	0.00426600065341916
HERB_1884	plasmid pXAC33	3'G>A	20	0.00411788630241967
HERB_1884	plasmid pXAC33	3'G>A	21	0.00387236030853756
HERB_1884	plasmid pXAC33	3'G>A	22	0.00383932509640124
HERB_1884	plasmid pXAC33	3'G>A	23	0.00337779367208791
HERB_1884	plasmid pXAC33	3'G>A	24	0.00351940052063138
HERB_1884	plasmid pXAC33	3'G>A	25	0.00321641887358852
HERB_1911	plasmid pXAC33	3'G>A	1	0.0342435621040433
HERB_1911	plasmid pXAC33	3'G>A	2	0.0336232706917597
HERB_1911	plasmid pXAC33	3'G>A	3	0.0184420961722875
HERB_1911	plasmid pXAC33	3'G>A	4	0.0123741197180016
HERB_1911	plasmid pXAC33	3'G>A	5	0.00603799331008977
HERB_1911	plasmid pXAC33	3'G>A	6	0.00536343184240376
HERB_1911	plasmid pXAC33	3'G>A	7	0.00336313740292241
HERB_1911	plasmid pXAC33	3'G>A	8	0.00375551919614161
HERB_1911	plasmid pXAC33	3'G>A	9	0.00344311066056395
HERB_1911	plasmid pXAC33	3'G>A	10	0.00334380943842773
HERB_1911	plasmid pXAC33	3'G>A	11	0.0029702993635008
HERB_1911	plasmid pXAC33	3'G>A	12	0.00326718867947745
HERB_1911	plasmid pXAC33	3'G>A	13	0.00311558566488939
HERB_1911	plasmid pXAC33	3'G>A	14	0.00391668653422595
HERB_1911	plasmid pXAC33	3'G>A	15	0.00229340291467923
HERB_1911	plasmid pXAC33	3'G>A	16	0.00351479738215097
HERB_1911	plasmid pXAC33	3'G>A	17	0.00327232351005732
HERB_1911	plasmid pXAC33	3'G>A	18	0.0029039785025808
HERB_1911	plasmid pXAC33	3'G>A	19	0.00327114335266172
HERB_1911	plasmid pXAC33	3'G>A	20	0.00316160944956667
HERB_1911	plasmid pXAC33	3'G>A	21	0.00319966202452199
HERB_1911	plasmid pXAC33	3'G>A	22	0.0022804472951197
HERB_1911	plasmid pXAC33	3'G>A	23	0.0029608681861889
HERB_1911	plasmid pXAC33	3'G>A	24	0.00266147043795019
HERB_1911	plasmid pXAC33	3'G>A	25	0.00270916756645737
HERB_1915	plasmid pXAC33	3'G>A	1	0.0293053945871697
HERB_1915	plasmid pXAC33	3'G>A	2	0.0345045187773235
HERB_1915	plasmid pXAC33	3'G>A	3	0.0166216653074332
HERB_1915	plasmid pXAC33	3'G>A	4	0.0123697976281274
HERB_1915	plasmid pXAC33	3'G>A	5	0.00747282499784279
HERB_1915	plasmid pXAC33	3'G>A	6	0.00820632714141842
HERB_1915	plasmid pXAC33	3'G>A	7	0.00704647131109368
HERB_1915	plasmid pXAC33	3'G>A	8	0.00587369255505897
HERB_1915	plasmid pXAC33	3'G>A	9	0.00646122050364043
HERB_1915	plasmid pXAC33	3'G>A	10	0.00655210425350328
HERB_1915	plasmid pXAC33	3'G>A	11	0.00676934797795883
HERB_1915	plasmid pXAC33	3'G>A	12	0.00569771919592712
HERB_1915	plasmid pXAC33	3'G>A	13	0.00505594626399896
HERB_1915	plasmid pXAC33	3'G>A	14	0.00497426781121501
HERB_1915	plasmid pXAC33	3'G>A	15	0.00544118814841285
HERB_1915	plasmid pXAC33	3'G>A	16	0.00398796628093465
HERB_1915	plasmid pXAC33	3'G>A	17	0.00344655597872617
HERB_1915	plasmid pXAC33	3'G>A	18	0.00403452684576285
HERB_1915	plasmid pXAC33	3'G>A	19	0.00391823412097007
HERB_1915	plasmid pXAC33	3'G>A	20	0.00361006446948708
HERB_1915	plasmid pXAC33	3'G>A	21	0.00307971253242188
HERB_1915	plasmid pXAC33	3'G>A	22	0.00334217961754863
HERB_1915	plasmid pXAC33	3'G>A	23	0.00346915286549816
HERB_1915	plasmid pXAC33	3'G>A	24	0.00268523093574269
HERB_1915	plasmid pXAC33	3'G>A	25	0.00345101332242839
HERB_1922	plasmid pXAC33	3'G>A	1	0.016197979923806
HERB_1922	plasmid pXAC33	3'G>A	2	0.0144550576513942
HERB_1922	plasmid pXAC33	3'G>A	3	0.0109829970554913
HERB_1922	plasmid pXAC33	3'G>A	4	0.0117808962094793
HERB_1922	plasmid pXAC33	3'G>A	5	0.0102269641357939
HERB_1922	plasmid pXAC33	3'G>A	6	0.0102523474861674
HERB_1922	plasmid pXAC33	3'G>A	7	0.00874087949094939
HERB_1922	plasmid pXAC33	3'G>A	8	0.00743795843575693
HERB_1922	plasmid pXAC33	3'G>A	9	0.00785273373090307
HERB_1922	plasmid pXAC33	3'G>A	10	0.00789095854715955
HERB_1922	plasmid pXAC33	3'G>A	11	0.00629936325585904
HERB_1922	plasmid pXAC33	3'G>A	12	0.00703361022570148
HERB_1922	plasmid pXAC33	3'G>A	13	0.00737421082937691
HERB_1922	plasmid pXAC33	3'G>A	14	0.00733863161908541
HERB_1922	plasmid pXAC33	3'G>A	15	0.00662124357489832
HERB_1922	plasmid pXAC33	3'G>A	16	0.00643218504709178
HERB_1922	plasmid pXAC33	3'G>A	17	0.00602091932871116
HERB_1922	plasmid pXAC33	3'G>A	18	0.0055102901201577
HERB_1922	plasmid pXAC33	3'G>A	19	0.00569964113910784
HERB_1922	plasmid pXAC33	3'G>A	20	0.00563981828427445
HERB_1922	plasmid pXAC33	3'G>A	21	0.00498447310706168
HERB_1922	plasmid pXAC33	3'G>A	22	0.00493396484664402
HERB_1922	plasmid pXAC33	3'G>A	23	0.00469873153486734
HERB_1922	plasmid pXAC33	3'G>A	24	0.00484995265788296
HERB_1922	plasmid pXAC33	3'G>A	25	0.00474555432695203
HERB_1937	plasmid pXAC33	3'G>A	1	0.0398918785280107
HERB_1937	plasmid pXAC33	3'G>A	2	0.0309708715677486
HERB_1937	plasmid pXAC33	3'G>A	3	0.0241383778910894
HERB_1937	plasmid pXAC33	3'G>A	4	0.0194899387192316
HERB_1937	plasmid pXAC33	3'G>A	5	0.0145714390279608
HERB_1937	plasmid pXAC33	3'G>A	6	0.0158342264997208
HERB_1937	plasmid pXAC33	3'G>A	7	0.0118076784986555
HERB_1937	plasmid pXAC33	3'G>A	8	0.0120600652009659
HERB_1937	plasmid pXAC33	3'G>A	9	0.0113809598924566
HERB_1937	plasmid pXAC33	3'G>A	10	0.0122582738796597
HERB_1937	plasmid pXAC33	3'G>A	11	0.0107192915946424
HERB_1937	plasmid pXAC33	3'G>A	12	0.00953616268729077
HERB_1937	plasmid pXAC33	3'G>A	13	0.00824582881313448
HERB_1937	plasmid pXAC33	3'G>A	14	0.00869640387275242
HERB_1937	plasmid pXAC33	3'G>A	15	0.00964919816723941
HERB_1937	plasmid pXAC33	3'G>A	16	0.00908378672687693
HERB_1937	plasmid pXAC33	3'G>A	17	0.00910836961044344
HERB_1937	plasmid pXAC33	3'G>A	18	0.00592218826986353
HERB_1937	plasmid pXAC33	3'G>A	19	0.00661394816258172
HERB_1937	plasmid pXAC33	3'G>A	20	0.00466615680270218
HERB_1937	plasmid pXAC33	3'G>A	21	0.00666385619961105
HERB_1937	plasmid pXAC33	3'G>A	22	0.00736437846504799
HERB_1937	plasmid pXAC33	3'G>A	23	0.00513369219297174
HERB_1937	plasmid pXAC33	3'G>A	24	0.00412694386984948
HERB_1937	plasmid pXAC33	3'G>A	25	0.00560328516392281
HERB_1946	plasmid pXAC33	3'G>A	1	0.019809940624217
HERB_1946	plasmid pXAC33	3'G>A	2	0.0180683204261905
HERB_1946	plasmid pXAC33	3'G>A	3	0.0100271301643318
HERB_1946	plasmid pXAC33	3'G>A	4	0.00752898064478408
HERB_1946	plasmid pXAC33	3'G>A	5	0.00494257599196542
HERB_1946	plasmid pXAC33	3'G>A	6	0.0043660377317425
HERB_1946	plasmid pXAC33	3'G>A	7	0.00338177250627015
HERB_1946	plasmid pXAC33	3'G>A	8	0.00289418174494652
HERB_1946	plasmid pXAC33	3'G>A	9	0.00312414140444636
HERB_1946	plasmid pXAC33	3'G>A	10	0.00300665845498632
HERB_1946	plasmid pXAC33	3'G>A	11	0.00292436443077051
HERB_1946	plasmid pXAC33	3'G>A	12	0.00283191349543186
HERB_1946	plasmid pXAC33	3'G>A	13	0.00298851420853531
HERB_1946	plasmid pXAC33	3'G>A	14	0.00210900508855402
HERB_1946	plasmid pXAC33	3'G>A	15	0.00235976203142881
HERB_1946	plasmid pXAC33	3'G>A	16	0.00217314952800111
HERB_1946	plasmid pXAC33	3'G>A	17	0.00223168964201247
HERB_1946	plasmid pXAC33	3'G>A	18	0.00230945486638216
HERB_1946	plasmid pXAC33	3'G>A	19	0.00200602697289939
HERB_1946	plasmid pXAC33	3'G>A	20	0.00184974348162204
HERB_1946	plasmid pXAC33	3'G>A	21	0.00188761834289591
HERB_1946	plasmid pXAC33	3'G>A	22	0.0015789746176447
HERB_1946	plasmid pXAC33	3'G>A	23	0.00184538698832205
HERB_1946	plasmid pXAC33	3'G>A	24	0.00194466038894748
HERB_1946	plasmid pXAC33	3'G>A	25	0.00160763019724534
HERB_1963	plasmid pXAC33	3'G>A	1	0.0145836862650329
HERB_1963	plasmid pXAC33	3'G>A	2	0.0132470926799702
HERB_1963	plasmid pXAC33	3'G>A	3	0.00981907137981484
HERB_1963	plasmid pXAC33	3'G>A	4	0.0122455904777663
HERB_1963	plasmid pXAC33	3'G>A	5	0.00997477340172602
HERB_1963	plasmid pXAC33	3'G>A	6	0.00784443899115333
HERB_1963	plasmid pXAC33	3'G>A	7	0.00772316261441874
HERB_1963	plasmid pXAC33	3'G>A	8	0.00723479763013536
HERB_1963	plasmid pXAC33	3'G>A	9	0.00685215879090503
HERB_1963	plasmid pXAC33	3'G>A	10	0.00755391210227197
HERB_1963	plasmid pXAC33	3'G>A	11	0.0062343856918237
HERB_1963	plasmid pXAC33	3'G>A	12	0.0066278724225661
HERB_1963	plasmid pXAC33	3'G>A	13	0.00671685360447401
HERB_1963	plasmid pXAC33	3'G>A	14	0.0065427731196304
HERB_1963	plasmid pXAC33	3'G>A	15	0.00603400539006288
HERB_1963	plasmid pXAC33	3'G>A	16	0.00617420508463235
HERB_1963	plasmid pXAC33	3'G>A	17	0.0057063895244715
HERB_1963	plasmid pXAC33	3'G>A	18	0.00533929558487457
HERB_1963	plasmid pXAC33	3'G>A	19	0.00644923815850705
HERB_1963	plasmid pXAC33	3'G>A	20	0.00505642914712416
HERB_1963	plasmid pXAC33	3'G>A	21	0.00458902299106815
HERB_1963	plasmid pXAC33	3'G>A	22	0.00505692879476137
HERB_1963	plasmid pXAC33	3'G>A	23	0.00414659949742049
HERB_1963	plasmid pXAC33	3'G>A	24	0.00525341716686185
HERB_1963	plasmid pXAC33	3'G>A	25	0.00412388686123059
HERB_1974	plasmid pXAC33	3'G>A	1	0.024577563944564
HERB_1974	plasmid pXAC33	3'G>A	2	0.0228927681919196
HERB_1974	plasmid pXAC33	3'G>A	3	0.0118246797450337
HERB_1974	plasmid pXAC33	3'G>A	4	0.0100065465233539
HERB_1974	plasmid pXAC33	3'G>A	5	0.00470618839791952
HERB_1974	plasmid pXAC33	3'G>A	6	0.0059503508171061
HERB_1974	plasmid pXAC33	3'G>A	7	0.00394972512887576
HERB_1974	plasmid pXAC33	3'G>A	8	0.00342582309201792
HERB_1974	plasmid pXAC33	3'G>A	9	0.00397419523703921
HERB_1974	plasmid pXAC33	3'G>A	10	0.0040449410170144
HERB_1974	plasmid pXAC33	3'G>A	11	0.00296467749703593
HERB_1974	plasmid pXAC33	3'G>A	12	0.00283137753104775
HERB_1974	plasmid pXAC33	3'G>A	13	0.0025425437711776
HERB_1974	plasmid pXAC33	3'G>A	14	0.00287868733171393
HERB_1974	plasmid pXAC33	3'G>A	15	0.00291877815762498
HERB_1974	plasmid pXAC33	3'G>A	16	0.00260078956945873
HERB_1974	plasmid pXAC33	3'G>A	17	0.00219933547375412
HERB_1974	plasmid pXAC33	3'G>A	18	0.00229729843873561
HERB_1974	plasmid pXAC33	3'G>A	19	0.00261018269611024
HERB_1974	plasmid pXAC33	3'G>A	20	0.00216795651623209
HERB_1974	plasmid pXAC33	3'G>A	21	0.00183152438459042
HERB_1974	plasmid pXAC33	3'G>A	22	0.00191473733784446
HERB_1974	plasmid pXAC33	3'G>A	23	0.0020457730746506
HERB_1974	plasmid pXAC33	3'G>A	24	0.00119539185999038
HERB_1974	plasmid pXAC33	3'G>A	25	0.00143229199047317
Modern_2012	plasmid pXAC33	3'G>A	1	0.000386336563536267
Modern_2012	plasmid pXAC33	3'G>A	2	0.00141389386370063
Modern_2012	plasmid pXAC33	3'G>A	3	0.00176140912730184
Modern_2012	plasmid pXAC33	3'G>A	4	0.000548510954086407
Modern_2012	plasmid pXAC33	3'G>A	5	0.000516162333053745
Modern_2012	plasmid pXAC33	3'G>A	6	0.000775664373398084
Modern_2012	plasmid pXAC33	3'G>A	7	0.000524504179642682
Modern_2012	plasmid pXAC33	3'G>A	8	0.000529398140489032
Modern_2012	plasmid pXAC33	3'G>A	9	0.000463376692152385
Modern_2012	plasmid pXAC33	3'G>A	10	0.000429737859905458
Modern_2012	plasmid pXAC33	3'G>A	11	0.000917882314374693
Modern_2012	plasmid pXAC33	3'G>A	12	0.000296706557214914
Modern_2012	plasmid pXAC33	3'G>A	13	0.000947588550516272
Modern_2012	plasmid pXAC33	3'G>A	14	0.000683193441342963
Modern_2012	plasmid pXAC33	3'G>A	15	0.000364190173486955
Modern_2012	plasmid pXAC33	3'G>A	16	0.000329196431510682
Modern_2012	plasmid pXAC33	3'G>A	17	0.000590609311940152
Modern_2012	plasmid pXAC33	3'G>A	18	0.000595533498759305
Modern_2012	plasmid pXAC33	3'G>A	19	0.000230308613542146
Modern_2012	plasmid pXAC33	3'G>A	20	0.000355699272433306
Modern_2012	plasmid pXAC33	3'G>A	21	0.000749551898321656
Modern_2012	plasmid pXAC33	3'G>A	22	0.00042528133996336
Modern_2012	plasmid pXAC33	3'G>A	23	0.000356240689163806
Modern_2012	plasmid pXAC33	3'G>A	24	0.000427111739001873
Modern_2012	plasmid pXAC33	3'G>A	25	0.000256657042027591
Modern_2013	plasmid pXAC33	3'G>A	1	0.000344094094094094
Modern_2013	plasmid pXAC33	3'G>A	2	0.000566590072082848
Modern_2013	plasmid pXAC33	3'G>A	3	0.000926547174031119
Modern_2013	plasmid pXAC33	3'G>A	4	0.000413841403240697
Modern_2013	plasmid pXAC33	3'G>A	5	0.000285134963882905
Modern_2013	plasmid pXAC33	3'G>A	6	0.000330229179050261
Modern_2013	plasmid pXAC33	3'G>A	7	0.000322351879311456
Modern_2013	plasmid pXAC33	3'G>A	8	0.000260162601626016
Modern_2013	plasmid pXAC33	3'G>A	9	0.000424489795918367
Modern_2013	plasmid pXAC33	3'G>A	10	0.00032605151613955
Modern_2013	plasmid pXAC33	3'G>A	11	0.000452781371280724
Modern_2013	plasmid pXAC33	3'G>A	12	0.000261420822168486
Modern_2013	plasmid pXAC33	3'G>A	13	0.000357630535145328
Modern_2013	plasmid pXAC33	3'G>A	14	0.000194792545938575
Modern_2013	plasmid pXAC33	3'G>A	15	0.000259100919808265
Modern_2013	plasmid pXAC33	3'G>A	16	0.000161644898487004
Modern_2013	plasmid pXAC33	3'G>A	17	0.000420113753877973
Modern_2013	plasmid pXAC33	3'G>A	18	0.00032796562920206
Modern_2013	plasmid pXAC33	3'G>A	19	9.67585873246251e-05
Modern_2013	plasmid pXAC33	3'G>A	20	0.000130017877458151
Modern_2013	plasmid pXAC33	3'G>A	21	0.000750603746491743
Modern_2013	plasmid pXAC33	3'G>A	22	0.000508130081300813
Modern_2013	plasmid pXAC33	3'G>A	23	0.000225290463776512
Modern_2013	plasmid pXAC33	3'G>A	24	0.000131453547602616
Modern_2013	plasmid pXAC33	3'G>A	25	0.000349717047116424
Modern_2015	plasmid pXAC33	3'G>A	1	0.000374531835205993
Modern_2015	plasmid pXAC33	3'G>A	2	0.000987261146496815
Modern_2015	plasmid pXAC33	3'G>A	3	0.00152463749310669
Modern_2015	plasmid pXAC33	3'G>A	4	0.000446357404750518
Modern_2015	plasmid pXAC33	3'G>A	5	0.000320553917168868
Modern_2015	plasmid pXAC33	3'G>A	6	0.000135524309673048
Modern_2015	plasmid pXAC33	3'G>A	7	0.000358539765319426
Modern_2015	plasmid pXAC33	3'G>A	8	0.000330775337390844
Modern_2015	plasmid pXAC33	3'G>A	9	0.000367647058823529
Modern_2015	plasmid pXAC33	3'G>A	10	0.00105238925247476
Modern_2015	plasmid pXAC33	3'G>A	11	0.000563193639224781
Modern_2015	plasmid pXAC33	3'G>A	12	0.000499800079968013
Modern_2015	plasmid pXAC33	3'G>A	13	0.000260824204486176
Modern_2015	plasmid pXAC33	3'G>A	14	0.000229975688284381
Modern_2015	plasmid pXAC33	3'G>A	15	0.000198932396140712
Modern_2015	plasmid pXAC33	3'G>A	16	0.000230157164463734
Modern_2015	plasmid pXAC33	3'G>A	17	6.57808183133798e-05
Modern_2015	plasmid pXAC33	3'G>A	18	0.000332303193433689
Modern_2015	plasmid pXAC33	3'G>A	19	0.00022793878215565
Modern_2015	plasmid pXAC33	3'G>A	20	0.000294985250737463
Modern_2015	plasmid pXAC33	3'G>A	21	0.000298943732146416
Modern_2015	plasmid pXAC33	3'G>A	22	0.000453955901426719
Modern_2015	plasmid pXAC33	3'G>A	23	9.87459267305224e-05
Modern_2015	plasmid pXAC33	3'G>A	24	0.000364516022136064
Modern_2015	plasmid pXAC33	3'G>A	25	0.0001933114247052
HERB_1845	plasmid pXAC64	5'C>T	1	0.0390233564930445
HERB_1845	plasmid pXAC64	5'C>T	2	0.037708728362591
HERB_1845	plasmid pXAC64	5'C>T	3	0.0171500158396452
HERB_1845	plasmid pXAC64	5'C>T	4	0.0135936153471468
HERB_1845	plasmid pXAC64	5'C>T	5	0.00794557957627695
HERB_1845	plasmid pXAC64	5'C>T	6	0.00892593844626815
HERB_1845	plasmid pXAC64	5'C>T	7	0.00618522129554304
HERB_1845	plasmid pXAC64	5'C>T	8	0.0056112544211898
HERB_1845	plasmid pXAC64	5'C>T	9	0.00583417020200985
HERB_1845	plasmid pXAC64	5'C>T	10	0.00623764610933663
HERB_1845	plasmid pXAC64	5'C>T	11	0.0058569688293633
HERB_1845	plasmid pXAC64	5'C>T	12	0.00536955586696821
HERB_1845	plasmid pXAC64	5'C>T	13	0.00556629195133237
HERB_1845	plasmid pXAC64	5'C>T	14	0.00469805158861951
HERB_1845	plasmid pXAC64	5'C>T	15	0.0045651582099554
HERB_1845	plasmid pXAC64	5'C>T	16	0.0043471094812312
HERB_1845	plasmid pXAC64	5'C>T	17	0.00406849563194048
HERB_1845	plasmid pXAC64	5'C>T	18	0.00368200256561384
HERB_1845	plasmid pXAC64	5'C>T	19	0.00423763964163256
HERB_1845	plasmid pXAC64	5'C>T	20	0.00376534482999958
HERB_1845	plasmid pXAC64	5'C>T	21	0.00364831389695288
HERB_1845	plasmid pXAC64	5'C>T	22	0.00362165963431786
HERB_1845	plasmid pXAC64	5'C>T	23	0.00333709644208718
HERB_1845	plasmid pXAC64	5'C>T	24	0.00318948402032669
HERB_1845	plasmid pXAC64	5'C>T	25	0.00332353590059283
HERB_1852	plasmid pXAC64	5'C>T	1	0.0219203069471963
HERB_1852	plasmid pXAC64	5'C>T	2	0.0171510884344583
HERB_1852	plasmid pXAC64	5'C>T	3	0.0121121785638238
HERB_1852	plasmid pXAC64	5'C>T	4	0.0130678673844141
HERB_1852	plasmid pXAC64	5'C>T	5	0.012554846559066
HERB_1852	plasmid pXAC64	5'C>T	6	0.0105014229027216
HERB_1852	plasmid pXAC64	5'C>T	7	0.00926436379771685
HERB_1852	plasmid pXAC64	5'C>T	8	0.00846779237023139
HERB_1852	plasmid pXAC64	5'C>T	9	0.00840347203013659
HERB_1852	plasmid pXAC64	5'C>T	10	0.00834221748400853
HERB_1852	plasmid pXAC64	5'C>T	11	0.00755404389752997
HERB_1852	plasmid pXAC64	5'C>T	12	0.00701661481432449
HERB_1852	plasmid pXAC64	5'C>T	13	0.00671776197299749
HERB_1852	plasmid pXAC64	5'C>T	14	0.00625613980662841
HERB_1852	plasmid pXAC64	5'C>T	15	0.00650776330147378
HERB_1852	plasmid pXAC64	5'C>T	16	0.00616859958259583
HERB_1852	plasmid pXAC64	5'C>T	17	0.00582368124100183
HERB_1852	plasmid pXAC64	5'C>T	18	0.0057552408998615
HERB_1852	plasmid pXAC64	5'C>T	19	0.00510143863192268
HERB_1852	plasmid pXAC64	5'C>T	20	0.00525034042107468
HERB_1852	plasmid pXAC64	5'C>T	21	0.00479967733261629
HERB_1852	plasmid pXAC64	5'C>T	22	0.00452360375931727
HERB_1852	plasmid pXAC64	5'C>T	23	0.00418338932974259
HERB_1852	plasmid pXAC64	5'C>T	24	0.00416914830256105
HERB_1852	plasmid pXAC64	5'C>T	25	0.00378156385963486
HERB_1854	plasmid pXAC64	5'C>T	1	0.0139568587091218
HERB_1854	plasmid pXAC64	5'C>T	2	0.0168374074449741
HERB_1854	plasmid pXAC64	5'C>T	3	0.0109567427795065
HERB_1854	plasmid pXAC64	5'C>T	4	0.0141872594064324
HERB_1854	plasmid pXAC64	5'C>T	5	0.0111952688920163
HERB_1854	plasmid pXAC64	5'C>T	6	0.00994714553035028
HERB_1854	plasmid pXAC64	5'C>T	7	0.00951409557569475
HERB_1854	plasmid pXAC64	5'C>T	8	0.0083802191294048
HERB_1854	plasmid pXAC64	5'C>T	9	0.00818376703647488
HERB_1854	plasmid pXAC64	5'C>T	10	0.00645261603047501
HERB_1854	plasmid pXAC64	5'C>T	11	0.0058635072235991
HERB_1854	plasmid pXAC64	5'C>T	12	0.0057477497017677
HERB_1854	plasmid pXAC64	5'C>T	13	0.00582146494201335
HERB_1854	plasmid pXAC64	5'C>T	14	0.0053925600950553
HERB_1854	plasmid pXAC64	5'C>T	15	0.00591267200148591
HERB_1854	plasmid pXAC64	5'C>T	16	0.00558313614500688
HERB_1854	plasmid pXAC64	5'C>T	17	0.00505034904553036
HERB_1854	plasmid pXAC64	5'C>T	18	0.00478061248639182
HERB_1854	plasmid pXAC64	5'C>T	19	0.00454809959878717
HERB_1854	plasmid pXAC64	5'C>T	20	0.00441099355316327
HERB_1854	plasmid pXAC64	5'C>T	21	0.00427913100724161
HERB_1854	plasmid pXAC64	5'C>T	22	0.00432750562575731
HERB_1854	plasmid pXAC64	5'C>T	23	0.00341911934574689
HERB_1854	plasmid pXAC64	5'C>T	24	0.00333017676767677
HERB_1854	plasmid pXAC64	5'C>T	25	0.00329955220362951
HERB_1859	plasmid pXAC64	5'C>T	1	0.0203811484882231
HERB_1859	plasmid pXAC64	5'C>T	2	0.0155852264540608
HERB_1859	plasmid pXAC64	5'C>T	3	0.0102524044329444
HERB_1859	plasmid pXAC64	5'C>T	4	0.0114159141250639
HERB_1859	plasmid pXAC64	5'C>T	5	0.0115536561731309
HERB_1859	plasmid pXAC64	5'C>T	6	0.0100718683186935
HERB_1859	plasmid pXAC64	5'C>T	7	0.00918832243121484
HERB_1859	plasmid pXAC64	5'C>T	8	0.00818607387073846
HERB_1859	plasmid pXAC64	5'C>T	9	0.00815175986591498
HERB_1859	plasmid pXAC64	5'C>T	10	0.00856248544894844
HERB_1859	plasmid pXAC64	5'C>T	11	0.00742916378714582
HERB_1859	plasmid pXAC64	5'C>T	12	0.00818016820470871
HERB_1859	plasmid pXAC64	5'C>T	13	0.0072539387614854
HERB_1859	plasmid pXAC64	5'C>T	14	0.00671490163040785
HERB_1859	plasmid pXAC64	5'C>T	15	0.00700761919323191
HERB_1859	plasmid pXAC64	5'C>T	16	0.00734635370005375
HERB_1859	plasmid pXAC64	5'C>T	17	0.00676335763132186
HERB_1859	plasmid pXAC64	5'C>T	18	0.00591931045225609
HERB_1859	plasmid pXAC64	5'C>T	19	0.00573833205814843
HERB_1859	plasmid pXAC64	5'C>T	20	0.00560742920937785
HERB_1859	plasmid pXAC64	5'C>T	21	0.00523587485998593
HERB_1859	plasmid pXAC64	5'C>T	22	0.00475275296073135
HERB_1859	plasmid pXAC64	5'C>T	23	0.004491285375252
HERB_1859	plasmid pXAC64	5'C>T	24	0.00478332076845088
HERB_1859	plasmid pXAC64	5'C>T	25	0.00433184562877396
HERB_1865	plasmid pXAC64	5'C>T	1	0.0183119198939235
HERB_1865	plasmid pXAC64	5'C>T	2	0.0125706594885599
HERB_1865	plasmid pXAC64	5'C>T	3	0.00830724169275831
HERB_1865	plasmid pXAC64	5'C>T	4	0.0100821145716923
HERB_1865	plasmid pXAC64	5'C>T	5	0.00846287584373082
HERB_1865	plasmid pXAC64	5'C>T	6	0.00760516101961607
HERB_1865	plasmid pXAC64	5'C>T	7	0.00605422479599895
HERB_1865	plasmid pXAC64	5'C>T	8	0.00631424746798677
HERB_1865	plasmid pXAC64	5'C>T	9	0.0044990844886215
HERB_1865	plasmid pXAC64	5'C>T	10	0.00527370530534754
HERB_1865	plasmid pXAC64	5'C>T	11	0.00467890379968122
HERB_1865	plasmid pXAC64	5'C>T	12	0.00467191601049869
HERB_1865	plasmid pXAC64	5'C>T	13	0.00436148394298917
HERB_1865	plasmid pXAC64	5'C>T	14	0.00426444743099349
HERB_1865	plasmid pXAC64	5'C>T	15	0.00462467013299193
HERB_1865	plasmid pXAC64	5'C>T	16	0.00370098167882829
HERB_1865	plasmid pXAC64	5'C>T	17	0.00409632895869752
HERB_1865	plasmid pXAC64	5'C>T	18	0.00339702760084926
HERB_1865	plasmid pXAC64	5'C>T	19	0.00350162015260792
HERB_1865	plasmid pXAC64	5'C>T	20	0.00375229598530569
HERB_1865	plasmid pXAC64	5'C>T	21	0.0034232034815837
HERB_1865	plasmid pXAC64	5'C>T	22	0.00336798557335313
HERB_1865	plasmid pXAC64	5'C>T	23	0.00293720108130588
HERB_1865	plasmid pXAC64	5'C>T	24	0.00254028737000873
HERB_1865	plasmid pXAC64	5'C>T	25	0.00253718986192346
HERB_1884	plasmid pXAC64	5'C>T	1	0.0325539225042947
HERB_1884	plasmid pXAC64	5'C>T	2	0.0305632685442285
HERB_1884	plasmid pXAC64	5'C>T	3	0.0153836082744174
HERB_1884	plasmid pXAC64	5'C>T	4	0.0120170589778214
HERB_1884	plasmid pXAC64	5'C>T	5	0.00725167877989692
HERB_1884	plasmid pXAC64	5'C>T	6	0.00821316731984474
HERB_1884	plasmid pXAC64	5'C>T	7	0.0064319260410755
HERB_1884	plasmid pXAC64	5'C>T	8	0.00557625753458607
HERB_1884	plasmid pXAC64	5'C>T	9	0.00624218602433913
HERB_1884	plasmid pXAC64	5'C>T	10	0.00585711181923523
HERB_1884	plasmid pXAC64	5'C>T	11	0.00618689503143342
HERB_1884	plasmid pXAC64	5'C>T	12	0.00564637311597833
HERB_1884	plasmid pXAC64	5'C>T	13	0.00552121140808993
HERB_1884	plasmid pXAC64	5'C>T	14	0.00512366200270339
HERB_1884	plasmid pXAC64	5'C>T	15	0.00487007020252141
HERB_1884	plasmid pXAC64	5'C>T	16	0.00517319756341486
HERB_1884	plasmid pXAC64	5'C>T	17	0.00434566903090662
HERB_1884	plasmid pXAC64	5'C>T	18	0.00425857476010951
HERB_1884	plasmid pXAC64	5'C>T	19	0.00403894896154337
HERB_1884	plasmid pXAC64	5'C>T	20	0.00395333945822545
HERB_1884	plasmid pXAC64	5'C>T	21	0.00369518036222122
HERB_1884	plasmid pXAC64	5'C>T	22	0.00370987989732252
HERB_1884	plasmid pXAC64	5'C>T	23	0.00349150778256139
HERB_1884	plasmid pXAC64	5'C>T	24	0.00357590014038016
HERB_1884	plasmid pXAC64	5'C>T	25	0.00333084856433822
HERB_1911	plasmid pXAC64	5'C>T	1	0.0391467416783872
HERB_1911	plasmid pXAC64	5'C>T	2	0.0347931163798492
HERB_1911	plasmid pXAC64	5'C>T	3	0.0187823348579141
HERB_1911	plasmid pXAC64	5'C>T	4	0.0122255192878338
HERB_1911	plasmid pXAC64	5'C>T	5	0.00568640855136412
HERB_1911	plasmid pXAC64	5'C>T	6	0.00584107718566281
HERB_1911	plasmid pXAC64	5'C>T	7	0.00434485755074173
HERB_1911	plasmid pXAC64	5'C>T	8	0.00366739786125583
HERB_1911	plasmid pXAC64	5'C>T	9	0.00312348164086902
HERB_1911	plasmid pXAC64	5'C>T	10	0.00368433980139654
HERB_1911	plasmid pXAC64	5'C>T	11	0.0032977827673309
HERB_1911	plasmid pXAC64	5'C>T	12	0.00364305167474269
HERB_1911	plasmid pXAC64	5'C>T	13	0.00303104205135352
HERB_1911	plasmid pXAC64	5'C>T	14	0.00314032673511873
HERB_1911	plasmid pXAC64	5'C>T	15	0.00277936145952109
HERB_1911	plasmid pXAC64	5'C>T	16	0.00293971807041156
HERB_1911	plasmid pXAC64	5'C>T	17	0.0029087513915323
HERB_1911	plasmid pXAC64	5'C>T	18	0.00304147135649622
HERB_1911	plasmid pXAC64	5'C>T	19	0.0033204987813063
HERB_1911	plasmid pXAC64	5'C>T	20	0.00256577045388841
HERB_1911	plasmid pXAC64	5'C>T	21	0.00214132762312634
HERB_1911	plasmid pXAC64	5'C>T	22	0.00241374414312083
HERB_1911	plasmid pXAC64	5'C>T	23	0.00235882773409578
HERB_1911	plasmid pXAC64	5'C>T	24	0.00232625763303286
HERB_1911	plasmid pXAC64	5'C>T	25	0.00210061594331897
HERB_1915	plasmid pXAC64	5'C>T	1	0.0295040232759013
HERB_1915	plasmid pXAC64	5'C>T	2	0.0336601003530942
HERB_1915	plasmid pXAC64	5'C>T	3	0.0156983536909187
HERB_1915	plasmid pXAC64	5'C>T	4	0.0127085890965307
HERB_1915	plasmid pXAC64	5'C>T	5	0.00782058867031504
HERB_1915	plasmid pXAC64	5'C>T	6	0.00821489112009388
HERB_1915	plasmid pXAC64	5'C>T	7	0.00620050799342597
HERB_1915	plasmid pXAC64	5'C>T	8	0.00564308974333043
HERB_1915	plasmid pXAC64	5'C>T	9	0.00551100143944067
HERB_1915	plasmid pXAC64	5'C>T	10	0.00576911017746285
HERB_1915	plasmid pXAC64	5'C>T	11	0.00607604451590003
HERB_1915	plasmid pXAC64	5'C>T	12	0.00504597677182593
HERB_1915	plasmid pXAC64	5'C>T	13	0.00562157693500052
HERB_1915	plasmid pXAC64	5'C>T	14	0.0048490700701121
HERB_1915	plasmid pXAC64	5'C>T	15	0.00476120561276926
HERB_1915	plasmid pXAC64	5'C>T	16	0.00425711275026344
HERB_1915	plasmid pXAC64	5'C>T	17	0.00389974493560151
HERB_1915	plasmid pXAC64	5'C>T	18	0.00443874116459105
HERB_1915	plasmid pXAC64	5'C>T	19	0.00380797802609401
HERB_1915	plasmid pXAC64	5'C>T	20	0.00348319680061924
HERB_1915	plasmid pXAC64	5'C>T	21	0.0032798833819242
HERB_1915	plasmid pXAC64	5'C>T	22	0.00300443099535286
HERB_1915	plasmid pXAC64	5'C>T	23	0.00321459600347524
HERB_1915	plasmid pXAC64	5'C>T	24	0.00345832608317383
HERB_1915	plasmid pXAC64	5'C>T	25	0.00347503005136051
HERB_1922	plasmid pXAC64	5'C>T	1	0.0153545485245407
HERB_1922	plasmid pXAC64	5'C>T	2	0.0139403505856941
HERB_1922	plasmid pXAC64	5'C>T	3	0.0102952458732398
HERB_1922	plasmid pXAC64	5'C>T	4	0.0111545263850615
HERB_1922	plasmid pXAC64	5'C>T	5	0.0108521733363179
HERB_1922	plasmid pXAC64	5'C>T	6	0.00974031473921366
HERB_1922	plasmid pXAC64	5'C>T	7	0.00858493132054944
HERB_1922	plasmid pXAC64	5'C>T	8	0.00792354389643319
HERB_1922	plasmid pXAC64	5'C>T	9	0.00780375315408653
HERB_1922	plasmid pXAC64	5'C>T	10	0.00768923252273172
HERB_1922	plasmid pXAC64	5'C>T	11	0.00666491129908172
HERB_1922	plasmid pXAC64	5'C>T	12	0.00679505508367673
HERB_1922	plasmid pXAC64	5'C>T	13	0.00718027839473729
HERB_1922	plasmid pXAC64	5'C>T	14	0.00670513922878497
HERB_1922	plasmid pXAC64	5'C>T	15	0.00692059001818549
HERB_1922	plasmid pXAC64	5'C>T	16	0.00592467563466489
HERB_1922	plasmid pXAC64	5'C>T	17	0.00664227554192468
HERB_1922	plasmid pXAC64	5'C>T	18	0.00556970218274414
HERB_1922	plasmid pXAC64	5'C>T	19	0.00585306267866686
HERB_1922	plasmid pXAC64	5'C>T	20	0.00564213915040954
HERB_1922	plasmid pXAC64	5'C>T	21	0.00514759592661024
HERB_1922	plasmid pXAC64	5'C>T	22	0.00521649307050013
HERB_1922	plasmid pXAC64	5'C>T	23	0.00481588313681831
HERB_1922	plasmid pXAC64	5'C>T	24	0.00481520483728514
HERB_1922	plasmid pXAC64	5'C>T	25	0.00420204621380846
HERB_1937	plasmid pXAC64	5'C>T	1	0.0409820934096363
HERB_1937	plasmid pXAC64	5'C>T	2	0.0330381795677425
HERB_1937	plasmid pXAC64	5'C>T	3	0.0234079808312598
HERB_1937	plasmid pXAC64	5'C>T	4	0.0205699188526137
HERB_1937	plasmid pXAC64	5'C>T	5	0.0149147092971332
HERB_1937	plasmid pXAC64	5'C>T	6	0.0156657963446475
HERB_1937	plasmid pXAC64	5'C>T	7	0.0128171592989799
HERB_1937	plasmid pXAC64	5'C>T	8	0.0127667505358308
HERB_1937	plasmid pXAC64	5'C>T	9	0.0119475386273805
HERB_1937	plasmid pXAC64	5'C>T	10	0.0113975576662144
HERB_1937	plasmid pXAC64	5'C>T	11	0.011478163493841
HERB_1937	plasmid pXAC64	5'C>T	12	0.00952468174741277
HERB_1937	plasmid pXAC64	5'C>T	13	0.00866582415598484
HERB_1937	plasmid pXAC64	5'C>T	14	0.0087824720347601
HERB_1937	plasmid pXAC64	5'C>T	15	0.00892193308550186
HERB_1937	plasmid pXAC64	5'C>T	16	0.00827445146894756
HERB_1937	plasmid pXAC64	5'C>T	17	0.00871955264903801
HERB_1937	plasmid pXAC64	5'C>T	18	0.00632273435352332
HERB_1937	plasmid pXAC64	5'C>T	19	0.00630469558671309
HERB_1937	plasmid pXAC64	5'C>T	20	0.00485060147458285
HERB_1937	plasmid pXAC64	5'C>T	21	0.00578363515691666
HERB_1937	plasmid pXAC64	5'C>T	22	0.00613786591123702
HERB_1937	plasmid pXAC64	5'C>T	23	0.00387484258452
HERB_1937	plasmid pXAC64	5'C>T	24	0.00430823460295702
HERB_1937	plasmid pXAC64	5'C>T	25	0.00501978955497635
HERB_1946	plasmid pXAC64	5'C>T	1	0.0201744820065431
HERB_1946	plasmid pXAC64	5'C>T	2	0.0183997160874669
HERB_1946	plasmid pXAC64	5'C>T	3	0.00999025657681065
HERB_1946	plasmid pXAC64	5'C>T	4	0.00714958180404142
HERB_1946	plasmid pXAC64	5'C>T	5	0.00480241800067167
HERB_1946	plasmid pXAC64	5'C>T	6	0.0050961192118358
HERB_1946	plasmid pXAC64	5'C>T	7	0.00356948863195468
HERB_1946	plasmid pXAC64	5'C>T	8	0.00317177004064207
HERB_1946	plasmid pXAC64	5'C>T	9	0.00320774813603825
HERB_1946	plasmid pXAC64	5'C>T	10	0.00293881583009199
HERB_1946	plasmid pXAC64	5'C>T	11	0.00300025928166632
HERB_1946	plasmid pXAC64	5'C>T	12	0.00304981362250085
HERB_1946	plasmid pXAC64	5'C>T	13	0.00314588586677112
HERB_1946	plasmid pXAC64	5'C>T	14	0.00279594587847621
HERB_1946	plasmid pXAC64	5'C>T	15	0.00240791602392867
HERB_1946	plasmid pXAC64	5'C>T	16	0.00239272808002072
HERB_1946	plasmid pXAC64	5'C>T	17	0.00246630846472298
HERB_1946	plasmid pXAC64	5'C>T	18	0.00253336862404053
HERB_1946	plasmid pXAC64	5'C>T	19	0.00261530261902106
HERB_1946	plasmid pXAC64	5'C>T	20	0.00208954848130106
HERB_1946	plasmid pXAC64	5'C>T	21	0.00216944653590434
HERB_1946	plasmid pXAC64	5'C>T	22	0.00189568668090538
HERB_1946	plasmid pXAC64	5'C>T	23	0.00215429328982256
HERB_1946	plasmid pXAC64	5'C>T	24	0.00163369265996038
HERB_1946	plasmid pXAC64	5'C>T	25	0.0020698675538737
HERB_1963	plasmid pXAC64	5'C>T	1	0.0151121020686238
HERB_1963	plasmid pXAC64	5'C>T	2	0.0135521018631214
HERB_1963	plasmid pXAC64	5'C>T	3	0.00976241700788859
HERB_1963	plasmid pXAC64	5'C>T	4	0.0117373516063404
HERB_1963	plasmid pXAC64	5'C>T	5	0.0103620800037939
HERB_1963	plasmid pXAC64	5'C>T	6	0.00832557911748861
HERB_1963	plasmid pXAC64	5'C>T	7	0.00737740488933893
HERB_1963	plasmid pXAC64	5'C>T	8	0.00803259876817873
HERB_1963	plasmid pXAC64	5'C>T	9	0.00721048798252003
HERB_1963	plasmid pXAC64	5'C>T	10	0.00751769587503051
HERB_1963	plasmid pXAC64	5'C>T	11	0.00642658502956229
HERB_1963	plasmid pXAC64	5'C>T	12	0.00691754962854707
HERB_1963	plasmid pXAC64	5'C>T	13	0.00623194288579547
HERB_1963	plasmid pXAC64	5'C>T	14	0.00605165348327456
HERB_1963	plasmid pXAC64	5'C>T	15	0.00656723598749098
HERB_1963	plasmid pXAC64	5'C>T	16	0.00582402772429727
HERB_1963	plasmid pXAC64	5'C>T	17	0.0056602868518252
HERB_1963	plasmid pXAC64	5'C>T	18	0.00515820129325238
HERB_1963	plasmid pXAC64	5'C>T	19	0.00582255524268601
HERB_1963	plasmid pXAC64	5'C>T	20	0.00549659734450102
HERB_1963	plasmid pXAC64	5'C>T	21	0.00511304432112826
HERB_1963	plasmid pXAC64	5'C>T	22	0.0046558112324493
HERB_1963	plasmid pXAC64	5'C>T	23	0.00471890195702685
HERB_1963	plasmid pXAC64	5'C>T	24	0.00521502898585878
HERB_1963	plasmid pXAC64	5'C>T	25	0.00430877090484189
HERB_1974	plasmid pXAC64	5'C>T	1	0.0253889051951864
HERB_1974	plasmid pXAC64	5'C>T	2	0.0238022113022113
HERB_1974	plasmid pXAC64	5'C>T	3	0.0131921353187798
HERB_1974	plasmid pXAC64	5'C>T	4	0.0120678532124018
HERB_1974	plasmid pXAC64	5'C>T	5	0.00549601538884309
HERB_1974	plasmid pXAC64	5'C>T	6	0.00648189539561913
HERB_1974	plasmid pXAC64	5'C>T	7	0.00480818414322251
HERB_1974	plasmid pXAC64	5'C>T	8	0.00452698367434234
HERB_1974	plasmid pXAC64	5'C>T	9	0.004395840034309
HERB_1974	plasmid pXAC64	5'C>T	10	0.00421113773324621
HERB_1974	plasmid pXAC64	5'C>T	11	0.00407145215126729
HERB_1974	plasmid pXAC64	5'C>T	12	0.00403841955904824
HERB_1974	plasmid pXAC64	5'C>T	13	0.00366866884868539
HERB_1974	plasmid pXAC64	5'C>T	14	0.00428186482595696
HERB_1974	plasmid pXAC64	5'C>T	15	0.00386100386100386
HERB_1974	plasmid pXAC64	5'C>T	16	0.00362108922363847
HERB_1974	plasmid pXAC64	5'C>T	17	0.00379401797554148
HERB_1974	plasmid pXAC64	5'C>T	18	0.00314109353884364
HERB_1974	plasmid pXAC64	5'C>T	19	0.00332796957284962
HERB_1974	plasmid pXAC64	5'C>T	20	0.00306203455184667
HERB_1974	plasmid pXAC64	5'C>T	21	0.00221321929627129
HERB_1974	plasmid pXAC64	5'C>T	22	0.0027066651629638
HERB_1974	plasmid pXAC64	5'C>T	23	0.00248347533717954
HERB_1974	plasmid pXAC64	5'C>T	24	0.00198807157057654
HERB_1974	plasmid pXAC64	5'C>T	25	0.00226713802643713
Modern_2012	plasmid pXAC64	5'C>T	1	0.00103385887826312
Modern_2012	plasmid pXAC64	5'C>T	2	0.00194447892102106
Modern_2012	plasmid pXAC64	5'C>T	3	0.00172728457828184
Modern_2012	plasmid pXAC64	5'C>T	4	0.00154722322810021
Modern_2012	plasmid pXAC64	5'C>T	5	0.000336157052574963
Modern_2012	plasmid pXAC64	5'C>T	6	0.0005911718339464
Modern_2012	plasmid pXAC64	5'C>T	7	0.000481380875425506
Modern_2012	plasmid pXAC64	5'C>T	8	0.000393120393120393
Modern_2012	plasmid pXAC64	5'C>T	9	0.00065410779696494
Modern_2012	plasmid pXAC64	5'C>T	10	0.000399547179862822
Modern_2012	plasmid pXAC64	5'C>T	11	0.000369549150036955
Modern_2012	plasmid pXAC64	5'C>T	12	0.000164257555847569
Modern_2012	plasmid pXAC64	5'C>T	13	0.000426327353818909
Modern_2012	plasmid pXAC64	5'C>T	14	0.000403985995152168
Modern_2012	plasmid pXAC64	5'C>T	15	0.00082058688373925
Modern_2012	plasmid pXAC64	5'C>T	16	0.000393674955711568
Modern_2012	plasmid pXAC64	5'C>T	17	0.000595671454100205
Modern_2012	plasmid pXAC64	5'C>T	18	0.000263054057608839
Modern_2012	plasmid pXAC64	5'C>T	19	0.000532640900163121
Modern_2012	plasmid pXAC64	5'C>T	20	0.00036434699082508
Modern_2012	plasmid pXAC64	5'C>T	21	0.000590725607955105
Modern_2012	plasmid pXAC64	5'C>T	22	0.000694077207826547
Modern_2012	plasmid pXAC64	5'C>T	23	0.00039830058417419
Modern_2012	plasmid pXAC64	5'C>T	24	0.000228258388495777
Modern_2012	plasmid pXAC64	5'C>T	25	0.00039412750024633
Modern_2013	plasmid pXAC64	5'C>T	1	0.00137402140917079
Modern_2013	plasmid pXAC64	5'C>T	2	0.00277042672841548
Modern_2013	plasmid pXAC64	5'C>T	3	0.00183841315916788
Modern_2013	plasmid pXAC64	5'C>T	4	0.00248569092395748
Modern_2013	plasmid pXAC64	5'C>T	5	0.00100321027287319
Modern_2013	plasmid pXAC64	5'C>T	6	0.000891648228261946
Modern_2013	plasmid pXAC64	5'C>T	7	0.000853154967068218
Modern_2013	plasmid pXAC64	5'C>T	8	0.000813590210882583
Modern_2013	plasmid pXAC64	5'C>T	9	0.000744384749821995
Modern_2013	plasmid pXAC64	5'C>T	10	0.000760481417801878
Modern_2013	plasmid pXAC64	5'C>T	11	0.0005343842891019
Modern_2013	plasmid pXAC64	5'C>T	12	0.000684507317709182
Modern_2013	plasmid pXAC64	5'C>T	13	0.000986809644419591
Modern_2013	plasmid pXAC64	5'C>T	14	0.000601765177855041
Modern_2013	plasmid pXAC64	5'C>T	15	0.000850173304558237
Modern_2013	plasmid pXAC64	5'C>T	16	0.000527600079140012
Modern_2013	plasmid pXAC64	5'C>T	17	0.00105757155132527
Modern_2013	plasmid pXAC64	5'C>T	18	0.000812849525295877
Modern_2013	plasmid pXAC64	5'C>T	19	0.000593667546174142
Modern_2013	plasmid pXAC64	5'C>T	20	0.000721169605979152
Modern_2013	plasmid pXAC64	5'C>T	21	0.000554667362719828
Modern_2013	plasmid pXAC64	5'C>T	22	0.000394658948891666
Modern_2013	plasmid pXAC64	5'C>T	23	0.000631501977598298
Modern_2013	plasmid pXAC64	5'C>T	24	0.000423466562428744
Modern_2013	plasmid pXAC64	5'C>T	25	0.000617705387041191
Modern_2015	plasmid pXAC64	5'C>T	1	0.00151010848126233
Modern_2015	plasmid pXAC64	5'C>T	2	0.00284416521628391
Modern_2015	plasmid pXAC64	5'C>T	3	0.00283715381887352
Modern_2015	plasmid pXAC64	5'C>T	4	0.00221411825996353
Modern_2015	plasmid pXAC64	5'C>T	5	0.000744752877454299
Modern_2015	plasmid pXAC64	5'C>T	6	0.00111552216280062
Modern_2015	plasmid pXAC64	5'C>T	7	0.000845623055066973
Modern_2015	plasmid pXAC64	5'C>T	8	0.000907823493175113
Modern_2015	plasmid pXAC64	5'C>T	9	0.000682926829268293
Modern_2015	plasmid pXAC64	5'C>T	10	0.00079726273128924
Modern_2015	plasmid pXAC64	5'C>T	11	0.00083982800322494
Modern_2015	plasmid pXAC64	5'C>T	12	0.000657375755982119
Modern_2015	plasmid pXAC64	5'C>T	13	0.000696864111498258
Modern_2015	plasmid pXAC64	5'C>T	14	0.000834084008941381
Modern_2015	plasmid pXAC64	5'C>T	15	0.000920537857119374
Modern_2015	plasmid pXAC64	5'C>T	16	0.000922326899005205
Modern_2015	plasmid pXAC64	5'C>T	17	0.000797845816296001
Modern_2015	plasmid pXAC64	5'C>T	18	0.000683571498323622
Modern_2015	plasmid pXAC64	5'C>T	19	0.000649118821200221
Modern_2015	plasmid pXAC64	5'C>T	20	0.000863185153215365
Modern_2015	plasmid pXAC64	5'C>T	21	0.000719024740987679
Modern_2015	plasmid pXAC64	5'C>T	22	0.000918183308739138
Modern_2015	plasmid pXAC64	5'C>T	23	0.000592417061611374
Modern_2015	plasmid pXAC64	5'C>T	24	0.000652251899683658
Modern_2015	plasmid pXAC64	5'C>T	25	0.0009765625
HERB_1845	plasmid pXAC64	3'G>A	1	0.0389757980222295
HERB_1845	plasmid pXAC64	3'G>A	2	0.0377195153296489
HERB_1845	plasmid pXAC64	3'G>A	3	0.0171673990437834
HERB_1845	plasmid pXAC64	3'G>A	4	0.0135222889458466
HERB_1845	plasmid pXAC64	3'G>A	5	0.00797228788131559
HERB_1845	plasmid pXAC64	3'G>A	6	0.00885219850859751
HERB_1845	plasmid pXAC64	3'G>A	7	0.00620410865135753
HERB_1845	plasmid pXAC64	3'G>A	8	0.00563149483994583
HERB_1845	plasmid pXAC64	3'G>A	9	0.00584074415472313
HERB_1845	plasmid pXAC64	3'G>A	10	0.00624216626236512
HERB_1845	plasmid pXAC64	3'G>A	11	0.0058847139740446
HERB_1845	plasmid pXAC64	3'G>A	12	0.00542899722572478
HERB_1845	plasmid pXAC64	3'G>A	13	0.00558245425343192
HERB_1845	plasmid pXAC64	3'G>A	14	0.00470334495906586
HERB_1845	plasmid pXAC64	3'G>A	15	0.00456914963779944
HERB_1845	plasmid pXAC64	3'G>A	16	0.00438635240517234
HERB_1845	plasmid pXAC64	3'G>A	17	0.00412380787581029
HERB_1845	plasmid pXAC64	3'G>A	18	0.00371015063164147
HERB_1845	plasmid pXAC64	3'G>A	19	0.00428664785488403
HERB_1845	plasmid pXAC64	3'G>A	20	0.00383444251798141
HERB_1845	plasmid pXAC64	3'G>A	21	0.00368658873427953
HERB_1845	plasmid pXAC64	3'G>A	22	0.00367232225822416
HERB_1845	plasmid pXAC64	3'G>A	23	0.00337712366478226
HERB_1845	plasmid pXAC64	3'G>A	24	0.00321013405476397
HERB_1845	plasmid pXAC64	3'G>A	25	0.00344035370764321
HERB_1852	plasmid pXAC64	3'G>A	1	0.0217308240512132
HERB_1852	plasmid pXAC64	3'G>A	2	0.0166281038467989
HERB_1852	plasmid pXAC64	3'G>A	3	0.0120028262313419
HERB_1852	plasmid pXAC64	3'G>A	4	0.0129846186320999
HERB_1852	plasmid pXAC64	3'G>A	5	0.012429660994041
HERB_1852	plasmid pXAC64	3'G>A	6	0.0104509777659655
HERB_1852	plasmid pXAC64	3'G>A	7	0.00906148396864324
HERB_1852	plasmid pXAC64	3'G>A	8	0.00838414702966939
HERB_1852	plasmid pXAC64	3'G>A	9	0.0083001103104736
HERB_1852	plasmid pXAC64	3'G>A	10	0.00824658859562697
HERB_1852	plasmid pXAC64	3'G>A	11	0.00749273217572293
HERB_1852	plasmid pXAC64	3'G>A	12	0.00686081697141418
HERB_1852	plasmid pXAC64	3'G>A	13	0.00665200014039136
HERB_1852	plasmid pXAC64	3'G>A	14	0.00608713570738841
HERB_1852	plasmid pXAC64	3'G>A	15	0.00634207487252197
HERB_1852	plasmid pXAC64	3'G>A	16	0.00607330552371433
HERB_1852	plasmid pXAC64	3'G>A	17	0.00578538343186504
HERB_1852	plasmid pXAC64	3'G>A	18	0.00560779138308573
HERB_1852	plasmid pXAC64	3'G>A	19	0.00520528405592083
HERB_1852	plasmid pXAC64	3'G>A	20	0.00529028909263842
HERB_1852	plasmid pXAC64	3'G>A	21	0.00470453293595071
HERB_1852	plasmid pXAC64	3'G>A	22	0.00453800430787834
HERB_1852	plasmid pXAC64	3'G>A	23	0.00411384890196491
HERB_1852	plasmid pXAC64	3'G>A	24	0.00414877038989957
HERB_1852	plasmid pXAC64	3'G>A	25	0.00385133860588264
HERB_1854	plasmid pXAC64	3'G>A	1	0.0139665779310085
HERB_1854	plasmid pXAC64	3'G>A	2	0.0157714709249968
HERB_1854	plasmid pXAC64	3'G>A	3	0.0108641439934892
HERB_1854	plasmid pXAC64	3'G>A	4	0.0137655531600855
HERB_1854	plasmid pXAC64	3'G>A	5	0.0108112616758726
HERB_1854	plasmid pXAC64	3'G>A	6	0.00963431133445502
HERB_1854	plasmid pXAC64	3'G>A	7	0.0091361307805522
HERB_1854	plasmid pXAC64	3'G>A	8	0.00831735801432269
HERB_1854	plasmid pXAC64	3'G>A	9	0.00791972446580458
HERB_1854	plasmid pXAC64	3'G>A	10	0.00655652279846411
HERB_1854	plasmid pXAC64	3'G>A	11	0.00596104033895366
HERB_1854	plasmid pXAC64	3'G>A	12	0.00564147013809778
HERB_1854	plasmid pXAC64	3'G>A	13	0.00593377919081731
HERB_1854	plasmid pXAC64	3'G>A	14	0.00537102420835293
HERB_1854	plasmid pXAC64	3'G>A	15	0.00582686818385489
HERB_1854	plasmid pXAC64	3'G>A	16	0.00552341826034741
HERB_1854	plasmid pXAC64	3'G>A	17	0.00500164941706631
HERB_1854	plasmid pXAC64	3'G>A	18	0.00475675374361321
HERB_1854	plasmid pXAC64	3'G>A	19	0.00449979463805803
HERB_1854	plasmid pXAC64	3'G>A	20	0.00452617469653094
HERB_1854	plasmid pXAC64	3'G>A	21	0.00437794021878344
HERB_1854	plasmid pXAC64	3'G>A	22	0.0045244490667699
HERB_1854	plasmid pXAC64	3'G>A	23	0.00362217261910597
HERB_1854	plasmid pXAC64	3'G>A	24	0.00351239215647393
HERB_1854	plasmid pXAC64	3'G>A	25	0.00328531067076281
HERB_1859	plasmid pXAC64	3'G>A	1	0.0202923028825371
HERB_1859	plasmid pXAC64	3'G>A	2	0.0153206692821999
HERB_1859	plasmid pXAC64	3'G>A	3	0.0102761394081107
HERB_1859	plasmid pXAC64	3'G>A	4	0.011409856118209
HERB_1859	plasmid pXAC64	3'G>A	5	0.0115840710000308
HERB_1859	plasmid pXAC64	3'G>A	6	0.00998176909998855
HERB_1859	plasmid pXAC64	3'G>A	7	0.00914033592958136
HERB_1859	plasmid pXAC64	3'G>A	8	0.00822556159744835
HERB_1859	plasmid pXAC64	3'G>A	9	0.00826843486211094
HERB_1859	plasmid pXAC64	3'G>A	10	0.00831091170159604
HERB_1859	plasmid pXAC64	3'G>A	11	0.0072552350856183
HERB_1859	plasmid pXAC64	3'G>A	12	0.00810790067838067
HERB_1859	plasmid pXAC64	3'G>A	13	0.00738318308063457
HERB_1859	plasmid pXAC64	3'G>A	14	0.00661751640425236
HERB_1859	plasmid pXAC64	3'G>A	15	0.0070401755503649
HERB_1859	plasmid pXAC64	3'G>A	16	0.00757163366422327
HERB_1859	plasmid pXAC64	3'G>A	17	0.00667069500999921
HERB_1859	plasmid pXAC64	3'G>A	18	0.00586702077883277
HERB_1859	plasmid pXAC64	3'G>A	19	0.00570510412822336
HERB_1859	plasmid pXAC64	3'G>A	20	0.00567422513065166
HERB_1859	plasmid pXAC64	3'G>A	21	0.00513704535136868
HERB_1859	plasmid pXAC64	3'G>A	22	0.00496872652678806
HERB_1859	plasmid pXAC64	3'G>A	23	0.00451731113772305
HERB_1859	plasmid pXAC64	3'G>A	24	0.00471951948299868
HERB_1859	plasmid pXAC64	3'G>A	25	0.00431078183996537
HERB_1865	plasmid pXAC64	3'G>A	1	0.0181463990619425
HERB_1865	plasmid pXAC64	3'G>A	2	0.0123575103331733
HERB_1865	plasmid pXAC64	3'G>A	3	0.00806574162346431
HERB_1865	plasmid pXAC64	3'G>A	4	0.0102129131092792
HERB_1865	plasmid pXAC64	3'G>A	5	0.00820165775489495
HERB_1865	plasmid pXAC64	3'G>A	6	0.00750780849270451
HERB_1865	plasmid pXAC64	3'G>A	7	0.00605814607357574
HERB_1865	plasmid pXAC64	3'G>A	8	0.00634461901331096
HERB_1865	plasmid pXAC64	3'G>A	9	0.00467415331340681
HERB_1865	plasmid pXAC64	3'G>A	10	0.00529751769853772
HERB_1865	plasmid pXAC64	3'G>A	11	0.00463087754730098
HERB_1865	plasmid pXAC64	3'G>A	12	0.00453572172905594
HERB_1865	plasmid pXAC64	3'G>A	13	0.00420334721137313
HERB_1865	plasmid pXAC64	3'G>A	14	0.00419823298431945
HERB_1865	plasmid pXAC64	3'G>A	15	0.00446410491002123
HERB_1865	plasmid pXAC64	3'G>A	16	0.00366675995898723
HERB_1865	plasmid pXAC64	3'G>A	17	0.00408239024374891
HERB_1865	plasmid pXAC64	3'G>A	18	0.00346186238512103
HERB_1865	plasmid pXAC64	3'G>A	19	0.00363535953636758
HERB_1865	plasmid pXAC64	3'G>A	20	0.0036922014002661
HERB_1865	plasmid pXAC64	3'G>A	21	0.00343693007311015
HERB_1865	plasmid pXAC64	3'G>A	22	0.00325446782848396
HERB_1865	plasmid pXAC64	3'G>A	23	0.00296308121419711
HERB_1865	plasmid pXAC64	3'G>A	24	0.00269933724294698
HERB_1865	plasmid pXAC64	3'G>A	25	0.00244762838540278
HERB_1884	plasmid pXAC64	3'G>A	1	0.0328194668059977
HERB_1884	plasmid pXAC64	3'G>A	2	0.0307448602016256
HERB_1884	plasmid pXAC64	3'G>A	3	0.015621039957035
HERB_1884	plasmid pXAC64	3'G>A	4	0.0120647284901797
HERB_1884	plasmid pXAC64	3'G>A	5	0.00731256733572692
HERB_1884	plasmid pXAC64	3'G>A	6	0.00824960927392717
HERB_1884	plasmid pXAC64	3'G>A	7	0.00653469452640594
HERB_1884	plasmid pXAC64	3'G>A	8	0.00559700334159843
HERB_1884	plasmid pXAC64	3'G>A	9	0.00635484290982594
HERB_1884	plasmid pXAC64	3'G>A	10	0.0059396515108436
HERB_1884	plasmid pXAC64	3'G>A	11	0.00626510935494276
HERB_1884	plasmid pXAC64	3'G>A	12	0.00572527540227217
HERB_1884	plasmid pXAC64	3'G>A	13	0.00556285088857623
HERB_1884	plasmid pXAC64	3'G>A	14	0.00522760456434926
HERB_1884	plasmid pXAC64	3'G>A	15	0.00493856140020101
HERB_1884	plasmid pXAC64	3'G>A	16	0.00521558827262859
HERB_1884	plasmid pXAC64	3'G>A	17	0.00445127693442234
HERB_1884	plasmid pXAC64	3'G>A	18	0.0042455804092901
HERB_1884	plasmid pXAC64	3'G>A	19	0.00404595968337697
HERB_1884	plasmid pXAC64	3'G>A	20	0.0039984081535665
HERB_1884	plasmid pXAC64	3'G>A	21	0.00376529584784746
HERB_1884	plasmid pXAC64	3'G>A	22	0.00378202138204358
HERB_1884	plasmid pXAC64	3'G>A	23	0.00352567842735227
HERB_1884	plasmid pXAC64	3'G>A	24	0.00363987266027554
HERB_1884	plasmid pXAC64	3'G>A	25	0.00334725805471925
HERB_1911	plasmid pXAC64	3'G>A	1	0.037808577674502
HERB_1911	plasmid pXAC64	3'G>A	2	0.0341969547941213
HERB_1911	plasmid pXAC64	3'G>A	3	0.0184076264700019
HERB_1911	plasmid pXAC64	3'G>A	4	0.0119964986340868
HERB_1911	plasmid pXAC64	3'G>A	5	0.00548549882911451
HERB_1911	plasmid pXAC64	3'G>A	6	0.00575385795400314
HERB_1911	plasmid pXAC64	3'G>A	7	0.00427873701594272
HERB_1911	plasmid pXAC64	3'G>A	8	0.00360471159746138
HERB_1911	plasmid pXAC64	3'G>A	9	0.00320359331073896
HERB_1911	plasmid pXAC64	3'G>A	10	0.0036225159095135
HERB_1911	plasmid pXAC64	3'G>A	11	0.00347911466653282
HERB_1911	plasmid pXAC64	3'G>A	12	0.00357486226161817
HERB_1911	plasmid pXAC64	3'G>A	13	0.00310786760275699
HERB_1911	plasmid pXAC64	3'G>A	14	0.00311032195183894
HERB_1911	plasmid pXAC64	3'G>A	15	0.00268537186726142
HERB_1911	plasmid pXAC64	3'G>A	16	0.00288113734833721
HERB_1911	plasmid pXAC64	3'G>A	17	0.00291823350344704
HERB_1911	plasmid pXAC64	3'G>A	18	0.00315364072634054
HERB_1911	plasmid pXAC64	3'G>A	19	0.0033996602175959
HERB_1911	plasmid pXAC64	3'G>A	20	0.00261290582216119
HERB_1911	plasmid pXAC64	3'G>A	21	0.00223020136631316
HERB_1911	plasmid pXAC64	3'G>A	22	0.00239410143771356
HERB_1911	plasmid pXAC64	3'G>A	23	0.00230181591256212
HERB_1911	plasmid pXAC64	3'G>A	24	0.00234117268846416
HERB_1911	plasmid pXAC64	3'G>A	25	0.00214928479742851
HERB_1915	plasmid pXAC64	3'G>A	1	0.0297540762555339
HERB_1915	plasmid pXAC64	3'G>A	2	0.0338370507669464
HERB_1915	plasmid pXAC64	3'G>A	3	0.0159530038891888
HERB_1915	plasmid pXAC64	3'G>A	4	0.0130508266943407
HERB_1915	plasmid pXAC64	3'G>A	5	0.00790357507036713
HERB_1915	plasmid pXAC64	3'G>A	6	0.00842538948217966
HERB_1915	plasmid pXAC64	3'G>A	7	0.00630262292402973
HERB_1915	plasmid pXAC64	3'G>A	8	0.00580846055272249
HERB_1915	plasmid pXAC64	3'G>A	9	0.00568733890830171
HERB_1915	plasmid pXAC64	3'G>A	10	0.00591130103958764
HERB_1915	plasmid pXAC64	3'G>A	11	0.00619120612263285
HERB_1915	plasmid pXAC64	3'G>A	12	0.00531651829871414
HERB_1915	plasmid pXAC64	3'G>A	13	0.00558594630657763
HERB_1915	plasmid pXAC64	3'G>A	14	0.00496878920417173
HERB_1915	plasmid pXAC64	3'G>A	15	0.00491525270575852
HERB_1915	plasmid pXAC64	3'G>A	16	0.00436112414019652
HERB_1915	plasmid pXAC64	3'G>A	17	0.00393380221996724
HERB_1915	plasmid pXAC64	3'G>A	18	0.00449388725877316
HERB_1915	plasmid pXAC64	3'G>A	19	0.0040143923149727
HERB_1915	plasmid pXAC64	3'G>A	20	0.00361628707941094
HERB_1915	plasmid pXAC64	3'G>A	21	0.00328931878816763
HERB_1915	plasmid pXAC64	3'G>A	22	0.00320718805693949
HERB_1915	plasmid pXAC64	3'G>A	23	0.00328100871020908
HERB_1915	plasmid pXAC64	3'G>A	24	0.00361186336315001
HERB_1915	plasmid pXAC64	3'G>A	25	0.00356895170397043
HERB_1922	plasmid pXAC64	3'G>A	1	0.01543381100436
HERB_1922	plasmid pXAC64	3'G>A	2	0.0137978430582636
HERB_1922	plasmid pXAC64	3'G>A	3	0.0103983835554052
HERB_1922	plasmid pXAC64	3'G>A	4	0.0111442604383464
HERB_1922	plasmid pXAC64	3'G>A	5	0.0108131905456345
HERB_1922	plasmid pXAC64	3'G>A	6	0.00968477696629477
HERB_1922	plasmid pXAC64	3'G>A	7	0.0085765885547049
HERB_1922	plasmid pXAC64	3'G>A	8	0.00789275191809893
HERB_1922	plasmid pXAC64	3'G>A	9	0.00786244097812121
HERB_1922	plasmid pXAC64	3'G>A	10	0.00766319765091232
HERB_1922	plasmid pXAC64	3'G>A	11	0.00671929637915474
HERB_1922	plasmid pXAC64	3'G>A	12	0.00675900318346789
HERB_1922	plasmid pXAC64	3'G>A	13	0.00726684658449103
HERB_1922	plasmid pXAC64	3'G>A	14	0.00662886267908804
HERB_1922	plasmid pXAC64	3'G>A	15	0.00689615012219229
HERB_1922	plasmid pXAC64	3'G>A	16	0.00593861064950341
HERB_1922	plasmid pXAC64	3'G>A	17	0.00663923512578312
HERB_1922	plasmid pXAC64	3'G>A	18	0.00546656099908846
HERB_1922	plasmid pXAC64	3'G>A	19	0.00584319195142612
HERB_1922	plasmid pXAC64	3'G>A	20	0.0057042264528909
HERB_1922	plasmid pXAC64	3'G>A	21	0.00521458176691489
HERB_1922	plasmid pXAC64	3'G>A	22	0.00525574729900616
HERB_1922	plasmid pXAC64	3'G>A	23	0.0048970946126926
HERB_1922	plasmid pXAC64	3'G>A	24	0.00489670429592783
HERB_1922	plasmid pXAC64	3'G>A	25	0.00419264515510241
HERB_1937	plasmid pXAC64	3'G>A	1	0.0409335547465106
HERB_1937	plasmid pXAC64	3'G>A	2	0.0328036937666633
HERB_1937	plasmid pXAC64	3'G>A	3	0.0236473894662525
HERB_1937	plasmid pXAC64	3'G>A	4	0.0201738983837979
HERB_1937	plasmid pXAC64	3'G>A	5	0.0151942541625341
HERB_1937	plasmid pXAC64	3'G>A	6	0.0158104120026389
HERB_1937	plasmid pXAC64	3'G>A	7	0.0132609289110187
HERB_1937	plasmid pXAC64	3'G>A	8	0.01260458459556
HERB_1937	plasmid pXAC64	3'G>A	9	0.0118430749675786
HERB_1937	plasmid pXAC64	3'G>A	10	0.0119642639091562
HERB_1937	plasmid pXAC64	3'G>A	11	0.011415427816471
HERB_1937	plasmid pXAC64	3'G>A	12	0.00948360011538027
HERB_1937	plasmid pXAC64	3'G>A	13	0.00889575696674145
HERB_1937	plasmid pXAC64	3'G>A	14	0.00883804528148845
HERB_1937	plasmid pXAC64	3'G>A	15	0.00898703632800064
HERB_1937	plasmid pXAC64	3'G>A	16	0.00852960374090892
HERB_1937	plasmid pXAC64	3'G>A	17	0.00898480256266285
HERB_1937	plasmid pXAC64	3'G>A	18	0.00633606473357113
HERB_1937	plasmid pXAC64	3'G>A	19	0.00642047483783088
HERB_1937	plasmid pXAC64	3'G>A	20	0.00496742207253753
HERB_1937	plasmid pXAC64	3'G>A	21	0.0057127467121979
HERB_1937	plasmid pXAC64	3'G>A	22	0.00607503852386804
HERB_1937	plasmid pXAC64	3'G>A	23	0.0040108744027926
HERB_1937	plasmid pXAC64	3'G>A	24	0.00433752642965201
HERB_1937	plasmid pXAC64	3'G>A	25	0.00514428167047606
HERB_1946	plasmid pXAC64	3'G>A	1	0.0200509464163222
HERB_1946	plasmid pXAC64	3'G>A	2	0.0184238994847385
HERB_1946	plasmid pXAC64	3'G>A	3	0.00991322044804524
HERB_1946	plasmid pXAC64	3'G>A	4	0.00706963861002442
HERB_1946	plasmid pXAC64	3'G>A	5	0.0048589290506823
HERB_1946	plasmid pXAC64	3'G>A	6	0.0051115339240193
HERB_1946	plasmid pXAC64	3'G>A	7	0.00364925441835764
HERB_1946	plasmid pXAC64	3'G>A	8	0.0031944770799159
HERB_1946	plasmid pXAC64	3'G>A	9	0.00327447790100035
HERB_1946	plasmid pXAC64	3'G>A	10	0.00291908565359254
HERB_1946	plasmid pXAC64	3'G>A	11	0.0030713520972122
HERB_1946	plasmid pXAC64	3'G>A	12	0.00311532706720397
HERB_1946	plasmid pXAC64	3'G>A	13	0.00328750423311048
HERB_1946	plasmid pXAC64	3'G>A	14	0.00278735278619907
HERB_1946	plasmid pXAC64	3'G>A	15	0.0024251827883566
HERB_1946	plasmid pXAC64	3'G>A	16	0.00246299101050885
HERB_1946	plasmid pXAC64	3'G>A	17	0.00248553402134048
HERB_1946	plasmid pXAC64	3'G>A	18	0.00254115518067413
HERB_1946	plasmid pXAC64	3'G>A	19	0.00263642839617221
HERB_1946	plasmid pXAC64	3'G>A	20	0.00212726354213482
HERB_1946	plasmid pXAC64	3'G>A	21	0.00220185631830967
HERB_1946	plasmid pXAC64	3'G>A	22	0.00190344196150498
HERB_1946	plasmid pXAC64	3'G>A	23	0.00225357784520368
HERB_1946	plasmid pXAC64	3'G>A	24	0.00164149330494675
HERB_1946	plasmid pXAC64	3'G>A	25	0.00209535540356918
HERB_1963	plasmid pXAC64	3'G>A	1	0.015291492892001
HERB_1963	plasmid pXAC64	3'G>A	2	0.0132309375184909
HERB_1963	plasmid pXAC64	3'G>A	3	0.00962815978601444
HERB_1963	plasmid pXAC64	3'G>A	4	0.0116288509338034
HERB_1963	plasmid pXAC64	3'G>A	5	0.01015818190688
HERB_1963	plasmid pXAC64	3'G>A	6	0.00824836074802275
HERB_1963	plasmid pXAC64	3'G>A	7	0.00726689956700712
HERB_1963	plasmid pXAC64	3'G>A	8	0.00794048557884281
HERB_1963	plasmid pXAC64	3'G>A	9	0.00724192182899541
HERB_1963	plasmid pXAC64	3'G>A	10	0.0075171594342922
HERB_1963	plasmid pXAC64	3'G>A	11	0.00634301404849089
HERB_1963	plasmid pXAC64	3'G>A	12	0.00679830251533771
HERB_1963	plasmid pXAC64	3'G>A	13	0.00622231905550469
HERB_1963	plasmid pXAC64	3'G>A	14	0.00596164542018309
HERB_1963	plasmid pXAC64	3'G>A	15	0.00648794370493075
HERB_1963	plasmid pXAC64	3'G>A	16	0.00584594493112584
HERB_1963	plasmid pXAC64	3'G>A	17	0.00584964712585892
HERB_1963	plasmid pXAC64	3'G>A	18	0.0052045800925638
HERB_1963	plasmid pXAC64	3'G>A	19	0.00573254909411849
HERB_1963	plasmid pXAC64	3'G>A	20	0.00543208065444062
HERB_1963	plasmid pXAC64	3'G>A	21	0.00501498234982095
HERB_1963	plasmid pXAC64	3'G>A	22	0.00472605208352097
HERB_1963	plasmid pXAC64	3'G>A	23	0.00462127641737347
HERB_1963	plasmid pXAC64	3'G>A	24	0.00528901644032707
HERB_1963	plasmid pXAC64	3'G>A	25	0.00420306979815759
HERB_1974	plasmid pXAC64	3'G>A	1	0.0256715698092434
HERB_1974	plasmid pXAC64	3'G>A	2	0.0238750674946913
HERB_1974	plasmid pXAC64	3'G>A	3	0.0135705606828564
HERB_1974	plasmid pXAC64	3'G>A	4	0.0120000657011328
HERB_1974	plasmid pXAC64	3'G>A	5	0.0055133759248975
HERB_1974	plasmid pXAC64	3'G>A	6	0.00675590405553911
HERB_1974	plasmid pXAC64	3'G>A	7	0.00475029687281065
HERB_1974	plasmid pXAC64	3'G>A	8	0.00454865047948303
HERB_1974	plasmid pXAC64	3'G>A	9	0.00442136733216674
HERB_1974	plasmid pXAC64	3'G>A	10	0.00412487044980548
HERB_1974	plasmid pXAC64	3'G>A	11	0.00416880279502899
HERB_1974	plasmid pXAC64	3'G>A	12	0.00401875685607579
HERB_1974	plasmid pXAC64	3'G>A	13	0.00368255738384091
HERB_1974	plasmid pXAC64	3'G>A	14	0.00431703100684564
HERB_1974	plasmid pXAC64	3'G>A	15	0.00388809384050309
HERB_1974	plasmid pXAC64	3'G>A	16	0.003663576524992
HERB_1974	plasmid pXAC64	3'G>A	17	0.00390432365485329
HERB_1974	plasmid pXAC64	3'G>A	18	0.00313236186804047
HERB_1974	plasmid pXAC64	3'G>A	19	0.00342636595469918
HERB_1974	plasmid pXAC64	3'G>A	20	0.00304759888338745
HERB_1974	plasmid pXAC64	3'G>A	21	0.002290374312961
HERB_1974	plasmid pXAC64	3'G>A	22	0.00277996945143385
HERB_1974	plasmid pXAC64	3'G>A	23	0.00242596610113614
HERB_1974	plasmid pXAC64	3'G>A	24	0.00197674347403629
HERB_1974	plasmid pXAC64	3'G>A	25	0.00229678581241851
Modern_2012	plasmid pXAC64	3'G>A	1	0.000709562973713917
Modern_2012	plasmid pXAC64	3'G>A	2	0.0017556510016616
Modern_2012	plasmid pXAC64	3'G>A	3	0.00154693995939283
Modern_2012	plasmid pXAC64	3'G>A	4	0.000618348683568197
Modern_2012	plasmid pXAC64	3'G>A	5	0.000774443368828654
Modern_2012	plasmid pXAC64	3'G>A	6	0.000977121870682975
Modern_2012	plasmid pXAC64	3'G>A	7	0.000593080724876441
Modern_2012	plasmid pXAC64	3'G>A	8	0.00042989417989418
Modern_2012	plasmid pXAC64	3'G>A	9	0.000699370566490159
Modern_2012	plasmid pXAC64	3'G>A	10	0.000591521524811042
Modern_2012	plasmid pXAC64	3'G>A	11	0.00095851925301603
Modern_2012	plasmid pXAC64	3'G>A	12	0.000433030212184804
Modern_2012	plasmid pXAC64	3'G>A	13	0.000656555708751888
Modern_2012	plasmid pXAC64	3'G>A	14	0.00068924773532887
Modern_2012	plasmid pXAC64	3'G>A	15	0.000296667435804463
Modern_2012	plasmid pXAC64	3'G>A	16	0.000363264092995608
Modern_2012	plasmid pXAC64	3'G>A	17	0.000856164383561644
Modern_2012	plasmid pXAC64	3'G>A	18	0.000395908940943583
Modern_2012	plasmid pXAC64	3'G>A	19	0.000195274360476469
Modern_2012	plasmid pXAC64	3'G>A	20	0.000686970460270208
Modern_2012	plasmid pXAC64	3'G>A	21	0.000761715515813876
Modern_2012	plasmid pXAC64	3'G>A	22	0.000396930404869013
Modern_2012	plasmid pXAC64	3'G>A	23	0.000459800315291645
Modern_2012	plasmid pXAC64	3'G>A	24	0.000397403629619817
Modern_2012	plasmid pXAC64	3'G>A	25	0.000520172957508371
Modern_2013	plasmid pXAC64	3'G>A	1	0.000599936848752763
Modern_2013	plasmid pXAC64	3'G>A	2	0.0012994833761212
Modern_2013	plasmid pXAC64	3'G>A	3	0.00126176841696593
Modern_2013	plasmid pXAC64	3'G>A	4	0.000957579239682084
Modern_2013	plasmid pXAC64	3'G>A	5	0.000769822940723634
Modern_2013	plasmid pXAC64	3'G>A	6	0.000826473602433138
Modern_2013	plasmid pXAC64	3'G>A	7	0.000814040571782098
Modern_2013	plasmid pXAC64	3'G>A	8	0.000780716307211867
Modern_2013	plasmid pXAC64	3'G>A	9	0.000755783385909569
Modern_2013	plasmid pXAC64	3'G>A	10	0.000615384615384615
Modern_2013	plasmid pXAC64	3'G>A	11	0.000584187978709594
Modern_2013	plasmid pXAC64	3'G>A	12	0.000823343433012778
Modern_2013	plasmid pXAC64	3'G>A	13	0.000904159132007233
Modern_2013	plasmid pXAC64	3'G>A	14	0.000746825989544436
Modern_2013	plasmid pXAC64	3'G>A	15	0.000523525947254761
Modern_2013	plasmid pXAC64	3'G>A	16	0.000650745103143099
Modern_2013	plasmid pXAC64	3'G>A	17	0.000714633750203021
Modern_2013	plasmid pXAC64	3'G>A	18	0.000590997143513806
Modern_2013	plasmid pXAC64	3'G>A	19	0.000653658855443344
Modern_2013	plasmid pXAC64	3'G>A	20	0.000614846935473432
Modern_2013	plasmid pXAC64	3'G>A	21	0.00111234705228031
Modern_2013	plasmid pXAC64	3'G>A	22	0.000609306352820447
Modern_2013	plasmid pXAC64	3'G>A	23	0.000454073689673067
Modern_2013	plasmid pXAC64	3'G>A	24	0.000659978880675818
Modern_2013	plasmid pXAC64	3'G>A	25	0.000674720472946922
Modern_2015	plasmid pXAC64	3'G>A	1	0.00104621822881408
Modern_2015	plasmid pXAC64	3'G>A	2	0.0019145663977904
Modern_2015	plasmid pXAC64	3'G>A	3	0.00187769108744213
Modern_2015	plasmid pXAC64	3'G>A	4	0.0010417982068443
Modern_2015	plasmid pXAC64	3'G>A	5	0.00104788517718786
Modern_2015	plasmid pXAC64	3'G>A	6	0.000842488373660443
Modern_2015	plasmid pXAC64	3'G>A	7	0.000812664564574326
Modern_2015	plasmid pXAC64	3'G>A	8	0.0011162546373814
Modern_2015	plasmid pXAC64	3'G>A	9	0.000934922701926609
Modern_2015	plasmid pXAC64	3'G>A	10	0.00125599819651541
Modern_2015	plasmid pXAC64	3'G>A	11	0.00091869545245751
Modern_2015	plasmid pXAC64	3'G>A	12	0.000999566854363109
Modern_2015	plasmid pXAC64	3'G>A	13	0.000879249706916764
Modern_2015	plasmid pXAC64	3'G>A	14	0.000785494534267199
Modern_2015	plasmid pXAC64	3'G>A	15	0.000752716324126194
Modern_2015	plasmid pXAC64	3'G>A	16	0.000747554197679332
Modern_2015	plasmid pXAC64	3'G>A	17	0.000889415950192707
Modern_2015	plasmid pXAC64	3'G>A	18	0.000891501023575249
Modern_2015	plasmid pXAC64	3'G>A	19	0.000906324852722211
Modern_2015	plasmid pXAC64	3'G>A	20	0.000719071743748979
Modern_2015	plasmid pXAC64	3'G>A	21	0.000592670639755029
Modern_2015	plasmid pXAC64	3'G>A	22	0.000710020977892529
Modern_2015	plasmid pXAC64	3'G>A	23	0.0010761454426871
Modern_2015	plasmid pXAC64	3'G>A	24	0.000754692216826355
Modern_2015	plasmid pXAC64	3'G>A	25	0.000802104722792608

## Sheet: Fig S2
ID	Herbarium	Date	Protocol	DNA type	End	Strand	Position	A	C	G	T	Total	G>A	C>T	A>G	T>C	A>C	A>T	C>G	C>A	T>G	T>A	G>C	G>T
HERB_1911	MNHN Paris	1911	TruSeq Nano	Chromosome	3p	Plus	2	361068	372973	326727	302399	1363167	12140	7110	4086	4402	5415	5197	6554	9604	4497	6633	7256	8020
HERB_1911	MNHN Paris	1911	TruSeq Nano	Chromosome	3p	Plus	3	303252	428881	362475	268441	1363049	11370	5001	3090	3487	4717	3674	4786	7513	3233	5135	5939	6206
HERB_1911	MNHN Paris	1911	TruSeq Nano	Chromosome	3p	Plus	4	300437	386498	413855	261799	1362589	7020	3284	2388	2266	3540	2533	3560	5035	2734	3707	3712	4434
HERB_1911	MNHN Paris	1911	TruSeq Nano	Chromosome	3p	Plus	5	251648	441366	394338	273935	1361287	4328	2144	1334	1546	2822	1593	1984	2918	1719	2334	2365	2937
HERB_1911	MNHN Paris	1911	TruSeq Nano	Chromosome	3p	Plus	6	225243	392632	498619	242037	1358531	2702	1061	889	734	1855	704	1378	1708	1129	1307	1392	1526
HERB_1911	MNHN Paris	1911	TruSeq Nano	Chromosome	3p	Minus	2	360198	371336	327575	302491	1361600	12057	6925	4097	4295	5378	5112	6291	9473	4461	6724	7259	7881
HERB_1911	MNHN Paris	1911	TruSeq Nano	Chromosome	3p	Minus	3	303847	426418	361556	269065	1360886	11139	5024	3051	3375	4711	3676	4584	7513	3289	5068	5764	6146
HERB_1911	MNHN Paris	1911	TruSeq Nano	Chromosome	3p	Minus	4	300382	385171	413855	260383	1359791	6894	3218	2306	2203	3479	2416	3324	4853	2613	3623	3585	4279
HERB_1911	MNHN Paris	1911	TruSeq Nano	Chromosome	3p	Minus	5	250554	438518	395179	274352	1358603	4168	2012	1320	1402	2718	1431	1937	2935	1659	2257	2333	2920
HERB_1911	MNHN Paris	1911	TruSeq Nano	Chromosome	3p	Minus	6	224836	390065	500529	242954	1358384	2727	1001	961	789	1832	813	1349	1786	1196	1317	1467	1660
HERB_1911	MNHN Paris	1911	TruSeq Nano	Chromosome	3p	Plus and Minus	2	721266	744309	654302	604890	2724767	24197	14035	8183	8697	10793	10309	12845	19077	8958	13357	14515	15901
HERB_1911	MNHN Paris	1911	TruSeq Nano	Chromosome	3p	Plus and Minus	3	607099	855299	724031	537506	2723935	22509	10025	6141	6862	9428	7350	9370	15026	6522	10203	11703	12352
HERB_1911	MNHN Paris	1911	TruSeq Nano	Chromosome	3p	Plus and Minus	4	600819	771669	827710	522182	2722380	13914	6502	4694	4469	7019	4949	6884	9888	5347	7330	7297	8713
HERB_1911	MNHN Paris	1911	TruSeq Nano	Chromosome	3p	Plus and Minus	5	502202	879884	789517	548287	2719890	8496	4156	2654	2948	5540	3024	3921	5853	3378	4591	4698	5857
HERB_1911	MNHN Paris	1911	TruSeq Nano	Chromosome	3p	Plus and Minus	6	450079	782697	999148	484991	2716915	5429	2062	1850	1523	3687	1517	2727	3494	2325	2624	2859	3186
HERB_1911	MNHN Paris	1911	TruSeq Nano	Chromosome	5p	Plus	2	295898	317852	364556	353201	1331507	7155	12231	4548	3922	3930	6340	7174	8636	4578	5366	6342	9371
HERB_1911	MNHN Paris	1911	TruSeq Nano	Chromosome	5p	Plus	3	263751	352644	416164	297865	1330424	5213	11278	3394	2896	2988	4696	5593	6932	3689	3797	4622	7301
HERB_1911	MNHN Paris	1911	TruSeq Nano	Chromosome	5p	Plus	4	255395	403215	375368	294840	1328818	3310	7008	2255	2205	2405	3288	3389	5092	2292	2569	3399	4517
HERB_1911	MNHN Paris	1911	TruSeq Nano	Chromosome	5p	Plus	5	269019	384480	428800	244517	1326816	2139	4328	1503	1287	1445	1885	2096	3726	1509	1600	2022	2636
HERB_1911	MNHN Paris	1911	TruSeq Nano	Chromosome	5p	Plus	6	237669	489873	381219	218890	1327651	1096	2795	860	915	1050	1009	1192	2248	807	985	1428	1448
HERB_1911	MNHN Paris	1911	TruSeq Nano	Chromosome	5p	Minus	2	296024	317212	366276	353906	1333418	7325	12393	4720	3934	4023	6271	7140	8772	4647	5492	6592	9546
HERB_1911	MNHN Paris	1911	TruSeq Nano	Chromosome	5p	Minus	3	263481	353697	418932	297163	1333273	5247	11600	3578	2989	2969	4809	5826	7058	3730	3818	4789	7384
HERB_1911	MNHN Paris	1911	TruSeq Nano	Chromosome	5p	Minus	4	256772	403254	377317	295161	1332504	3504	7196	2312	2342	2539	3407	3593	5298	2437	2706	3663	4874
HERB_1911	MNHN Paris	1911	TruSeq Nano	Chromosome	5p	Minus	5	268257	383731	431158	245468	1328614	2212	4338	1606	1260	1486	1864	2151	3595	1582	1721	2015	2580
HERB_1911	MNHN Paris	1911	TruSeq Nano	Chromosome	5p	Minus	6	236851	487915	383703	219108	1327577	1114	2698	782	808	965	916	1050	2047	733	775	1379	1309
HERB_1911	MNHN Paris	1911	TruSeq Nano	Chromosome	5p	Plus and Minus	2	591922	635064	730832	707107	2664925	14480	24624	9268	7856	7953	12611	14314	17408	9225	10858	12934	18917
HERB_1911	MNHN Paris	1911	TruSeq Nano	Chromosome	5p	Plus and Minus	3	527232	706341	835096	595028	2663697	10460	22878	6972	5885	5957	9505	11419	13990	7419	7615	9411	14685
HERB_1911	MNHN Paris	1911	TruSeq Nano	Chromosome	5p	Plus and Minus	4	512167	806469	752685	590001	2661322	6814	14204	4567	4547	4944	6695	6982	10390	4729	5275	7062	9391
HERB_1911	MNHN Paris	1911	TruSeq Nano	Chromosome	5p	Plus and Minus	5	537276	768211	859958	489985	2655430	4351	8666	3109	2547	2931	3749	4247	7321	3091	3321	4037	5216
HERB_1911	MNHN Paris	1911	TruSeq Nano	Chromosome	5p	Plus and Minus	6	474520	977788	764922	437998	2655228	2210	5493	1642	1723	2015	1925	2242	4295	1540	1760	2807	2757
HERB_1911	MNHN Paris	1911	TruSeq Nano	Plasmide pXAC33	3p	Plus	2	7837	8065	7085	6668	29655	228	160	83	103	99	113	124	206	104	158	155	179
HERB_1911	MNHN Paris	1911	TruSeq Nano	Plasmide pXAC33	3p	Plus	3	7115	8714	7767	6058	29654	257	96	60	86	95	91	109	159	55	116	129	126
HERB_1911	MNHN Paris	1911	TruSeq Nano	Plasmide pXAC33	3p	Plus	4	6762	8369	8476	6043	29650	156	72	64	58	68	55	64	110	50	89	70	92
HERB_1911	MNHN Paris	1911	TruSeq Nano	Plasmide pXAC33	3p	Plus	5	5930	8897	8373	6419	29619	109	55	32	31	58	40	41	57	39	49	43	71
HERB_1911	MNHN Paris	1911	TruSeq Nano	Plasmide pXAC33	3p	Plus	6	5378	8229	10368	5578	29553	58	18	25	15	35	13	33	40	34	30	28	32
HERB_1911	MNHN Paris	1911	TruSeq Nano	Plasmide pXAC33	3p	Minus	2	7426	8236	6996	7003	29661	254	143	78	116	106	132	130	213	101	156	164	172
HERB_1911	MNHN Paris	1911	TruSeq Nano	Plasmide pXAC33	3p	Minus	3	6931	8697	7641	6373	29642	261	111	72	105	87	92	86	161	74	137	112	134
HERB_1911	MNHN Paris	1911	TruSeq Nano	Plasmide pXAC33	3p	Minus	4	6466	8235	8496	6421	29618	157	75	60	59	62	58	74	117	63	104	80	83
HERB_1911	MNHN Paris	1911	TruSeq Nano	Plasmide pXAC33	3p	Minus	5	5636	9110	8184	6654	29584	96	49	33	42	54	26	32	70	48	49	43	66
HERB_1911	MNHN Paris	1911	TruSeq Nano	Plasmide pXAC33	3p	Minus	6	5208	8147	10028	6213	29596	65	20	15	10	40	18	33	50	29	42	35	45
HERB_1911	MNHN Paris	1911	TruSeq Nano	Plasmide pXAC33	3p	Plus and Minus	2	15263	16301	14081	13671	59316	482	303	161	219	205	245	254	419	205	314	319	351
HERB_1911	MNHN Paris	1911	TruSeq Nano	Plasmide pXAC33	3p	Plus and Minus	3	14046	17411	15408	12431	59296	518	207	132	191	182	183	195	320	129	253	241	260
HERB_1911	MNHN Paris	1911	TruSeq Nano	Plasmide pXAC33	3p	Plus and Minus	4	13228	16604	16972	12464	59268	313	147	124	117	130	113	138	227	113	193	150	175
HERB_1911	MNHN Paris	1911	TruSeq Nano	Plasmide pXAC33	3p	Plus and Minus	5	11566	18007	16557	13073	59203	205	104	65	73	112	66	73	127	87	98	86	137
HERB_1911	MNHN Paris	1911	TruSeq Nano	Plasmide pXAC33	3p	Plus and Minus	6	10586	16376	20396	11791	59149	123	38	40	25	75	31	66	90	63	72	63	77
HERB_1911	MNHN Paris	1911	TruSeq Nano	Plasmide pXAC33	5p	Plus	2	7002	6911	8182	7385	29480	146	254	120	78	98	159	158	184	106	138	134	211
HERB_1911	MNHN Paris	1911	TruSeq Nano	Plasmide pXAC33	5p	Plus	3	6361	7583	8634	6884	29462	106	263	105	67	66	134	107	153	75	104	88	151
HERB_1911	MNHN Paris	1911	TruSeq Nano	Plasmide pXAC33	5p	Plus	4	6390	8424	8204	6420	29438	77	155	58	58	63	97	76	100	43	64	82	107
HERB_1911	MNHN Paris	1911	TruSeq Nano	Plasmide pXAC33	5p	Plus	5	6620	8124	9066	5584	29394	53	94	42	31	32	48	41	74	45	32	32	57
HERB_1911	MNHN Paris	1911	TruSeq Nano	Plasmide pXAC33	5p	Plus	6	6184	9985	8082	5162	29413	24	68	16	15	29	35	30	53	16	23	33	39
HERB_1911	MNHN Paris	1911	TruSeq Nano	Plasmide pXAC33	5p	Minus	2	6640	7043	8008	7799	29490	157	233	103	87	91	154	154	190	95	116	130	201
HERB_1911	MNHN Paris	1911	TruSeq Nano	Plasmide pXAC33	5p	Minus	3	6033	7709	8653	7093	29488	96	255	89	59	50	106	121	140	85	97	100	153
HERB_1911	MNHN Paris	1911	TruSeq Nano	Plasmide pXAC33	5p	Minus	4	6000	8417	8308	6761	29486	73	156	60	67	45	78	69	107	62	61	66	106
HERB_1911	MNHN Paris	1911	TruSeq Nano	Plasmide pXAC33	5p	Minus	5	6385	8320	8826	5891	29422	59	115	32	35	36	39	39	89	33	44	44	49
HERB_1911	MNHN Paris	1911	TruSeq Nano	Plasmide pXAC33	5p	Minus	6	5558	10318	8180	5330	29386	17	61	16	21	34	21	19	45	19	20	31	28
HERB_1911	MNHN Paris	1911	TruSeq Nano	Plasmide pXAC33	5p	Plus and Minus	2	13642	13954	16190	15184	58970	303	487	223	165	189	313	312	374	201	254	264	412
HERB_1911	MNHN Paris	1911	TruSeq Nano	Plasmide pXAC33	5p	Plus and Minus	3	12394	15292	17287	13977	58950	202	518	194	126	116	240	228	293	160	201	188	304
HERB_1911	MNHN Paris	1911	TruSeq Nano	Plasmide pXAC33	5p	Plus and Minus	4	12390	16841	16512	13181	58924	150	311	118	125	108	175	145	207	105	125	148	213
HERB_1911	MNHN Paris	1911	TruSeq Nano	Plasmide pXAC33	5p	Plus and Minus	5	13005	16444	17892	11475	58816	112	209	74	66	68	87	80	163	78	76	76	106
HERB_1911	MNHN Paris	1911	TruSeq Nano	Plasmide pXAC33	5p	Plus and Minus	6	11742	20303	16262	10492	58799	41	129	32	36	63	56	49	98	35	43	64	67
HERB_1911	MNHN Paris	1911	TruSeq Nano	Plasmide pXAC64	3p	Plus	2	11600	13148	10891	10880	46519	423	245	128	166	178	182	211	378	179	265	235	261
HERB_1911	MNHN Paris	1911	TruSeq Nano	Plasmide pXAC64	3p	Plus	3	10752	13701	12015	10048	46516	452	197	114	148	154	159	170	258	127	208	202	215
HERB_1911	MNHN Paris	1911	TruSeq Nano	Plasmide pXAC64	3p	Plus	4	10159	12873	13539	9932	46503	248	122	85	110	96	86	110	180	97	158	122	162
HERB_1911	MNHN Paris	1911	TruSeq Nano	Plasmide pXAC64	3p	Plus	5	8954	14397	12711	10389	46451	148	87	56	89	97	57	66	106	79	91	89	108
HERB_1911	MNHN Paris	1911	TruSeq Nano	Plasmide pXAC64	3p	Plus	6	8033	12726	16100	9493	46352	91	38	34	32	54	36	48	62	60	50	49	50
HERB_1911	MNHN Paris	1911	TruSeq Nano	Plasmide pXAC64	3p	Minus	2	12582	12298	10713	10696	46289	394	218	154	156	187	186	196	271	144	222	261	255
HERB_1911	MNHN Paris	1911	TruSeq Nano	Plasmide pXAC64	3p	Minus	3	11235	13177	12218	9634	46264	376	193	98	138	137	135	145	241	93	169	181	192
HERB_1911	MNHN Paris	1911	TruSeq Nano	Plasmide pXAC64	3p	Minus	4	10734	12708	13407	9384	46233	248	111	104	94	93	74	91	154	68	140	112	157
HERB_1911	MNHN Paris	1911	TruSeq Nano	Plasmide pXAC64	3p	Minus	5	9532	14085	12794	9774	46185	158	75	45	52	83	55	67	83	63	76	72	105
HERB_1911	MNHN Paris	1911	TruSeq Nano	Plasmide pXAC64	3p	Minus	6	8536	12639	16357	8647	46179	87	39	43	31	59	30	43	58	39	45	56	55
HERB_1911	MNHN Paris	1911	TruSeq Nano	Plasmide pXAC64	3p	Plus and Minus	2	24182	25446	21604	21576	92808	817	463	282	322	365	368	407	649	323	487	496	516
HERB_1911	MNHN Paris	1911	TruSeq Nano	Plasmide pXAC64	3p	Plus and Minus	3	21987	26878	24233	19682	92780	828	390	212	286	291	294	315	499	220	377	383	407
HERB_1911	MNHN Paris	1911	TruSeq Nano	Plasmide pXAC64	3p	Plus and Minus	4	20893	25581	26946	19316	92736	496	233	189	204	189	160	201	334	165	298	234	319
HERB_1911	MNHN Paris	1911	TruSeq Nano	Plasmide pXAC64	3p	Plus and Minus	5	18486	28482	25505	20163	92636	306	162	101	141	180	112	133	189	142	167	161	213
HERB_1911	MNHN Paris	1911	TruSeq Nano	Plasmide pXAC64	3p	Plus and Minus	6	16569	25365	32457	18140	92531	178	77	77	63	113	66	91	120	99	95	105	105
HERB_1911	MNHN Paris	1911	TruSeq Nano	Plasmide pXAC64	5p	Plus	2	10652	10581	12210	12482	45925	221	397	160	154	134	223	254	274	172	194	203	274
HERB_1911	MNHN Paris	1911	TruSeq Nano	Plasmide pXAC64	5p	Plus	3	9575	12103	13041	11175	45894	194	382	138	98	88	156	174	226	110	139	142	226
HERB_1911	MNHN Paris	1911	TruSeq Nano	Plasmide pXAC64	5p	Plus	4	9299	13290	12611	10654	45854	114	254	92	102	65	133	102	175	72	86	94	138
HERB_1911	MNHN Paris	1911	TruSeq Nano	Plasmide pXAC64	5p	Plus	5	9709	12683	13955	9439	45786	77	156	54	46	52	65	68	136	66	61	69	73
HERB_1911	MNHN Paris	1911	TruSeq Nano	Plasmide pXAC64	5p	Plus	6	8598	16230	12559	8416	45803	40	91	34	44	35	32	47	76	33	37	41	43
HERB_1911	MNHN Paris	1911	TruSeq Nano	Plasmide pXAC64	5p	Minus	2	10815	10749	13077	11495	46136	250	438	173	127	167	258	235	290	158	190	218	369
HERB_1911	MNHN Paris	1911	TruSeq Nano	Plasmide pXAC64	5p	Minus	3	10005	11896	13588	10645	46134	195	453	151	106	120	202	198	242	126	170	171	252
HERB_1911	MNHN Paris	1911	TruSeq Nano	Plasmide pXAC64	5p	Minus	4	9851	13384	12766	10115	46116	124	247	107	88	99	148	121	194	76	90	122	178
HERB_1911	MNHN Paris	1911	TruSeq Nano	Plasmide pXAC64	5p	Minus	5	10300	12592	14261	8863	46016	92	153	84	54	64	79	85	121	61	64	65	95
HERB_1911	MNHN Paris	1911	TruSeq Nano	Plasmide pXAC64	5p	Minus	6	9414	15952	12641	7949	45956	39	92	33	34	58	40	48	66	24	42	49	48
HERB_1911	MNHN Paris	1911	TruSeq Nano	Plasmide pXAC64	5p	Plus and Minus	2	21467	21330	25287	23977	92061	471	835	333	281	301	481	489	564	330	384	421	643
HERB_1911	MNHN Paris	1911	TruSeq Nano	Plasmide pXAC64	5p	Plus and Minus	3	19580	23999	26629	21820	92028	389	835	289	204	208	358	372	468	236	309	313	478
HERB_1911	MNHN Paris	1911	TruSeq Nano	Plasmide pXAC64	5p	Plus and Minus	4	19150	26674	25377	20769	91970	238	501	199	190	164	281	223	369	148	176	216	316
HERB_1911	MNHN Paris	1911	TruSeq Nano	Plasmide pXAC64	5p	Plus and Minus	5	20009	25275	28216	18302	91802	169	309	138	100	116	144	153	257	127	125	134	168
HERB_1911	MNHN Paris	1911	TruSeq Nano	Plasmide pXAC64	5p	Plus and Minus	6	18012	32182	25200	16365	91759	79	183	67	78	93	72	95	142	57	79	90	91
HERB_1974	Mauritius	1974	TruSeq Nano	Chromosome	3p	Plus	2	709396	960535	1155663	620462	3446056	24176	6271	5082	3762	3611	4261	8255	8977	4713	6440	6288	8383
HERB_1974	Mauritius	1974	TruSeq Nano	Chromosome	3p	Plus	3	682907	1109762	1097171	556168	3446008	21358	3268	2738	2686	2465	2278	4541	6085	2581	4235	4051	4742
HERB_1974	Mauritius	1974	TruSeq Nano	Chromosome	3p	Plus	4	675772	1050019	1177896	541825	3445512	12543	1704	1664	1662	1382	1156	2327	3227	1322	2343	2090	2710
HERB_1974	Mauritius	1974	TruSeq Nano	Chromosome	3p	Plus	5	590735	1171397	1127595	555054	3444781	9094	1091	944	949	859	571	1492	2084	825	1302	1150	1571
HERB_1974	Mauritius	1974	TruSeq Nano	Chromosome	3p	Plus	6	542939	1073607	1277279	549123	3442948	5999	700	640	501	483	299	1237	1438	629	848	750	919
HERB_1974	Mauritius	1974	TruSeq Nano	Chromosome	3p	Minus	2	710264	960680	1153978	620578	3445500	24142	6339	5081	3875	3540	4225	8344	9086	4742	6432	6329	8257
HERB_1974	Mauritius	1974	TruSeq Nano	Chromosome	3p	Minus	3	681464	1108010	1098451	557083	3445008	21453	3248	2885	2730	2399	2224	4377	6006	2545	4126	4074	4734
HERB_1974	Mauritius	1974	TruSeq Nano	Chromosome	3p	Minus	4	674621	1047891	1180094	541628	3444234	12517	1673	1574	1557	1294	1098	2210	3136	1344	2264	2080	2615
HERB_1974	Mauritius	1974	TruSeq Nano	Chromosome	3p	Minus	5	589644	1168414	1128617	556819	3443494	9053	948	1001	968	816	556	1574	1970	847	1316	1154	1570
HERB_1974	Mauritius	1974	TruSeq Nano	Chromosome	3p	Minus	6	544187	1069806	1280733	548647	3443373	6017	672	724	438	454	314	1204	1394	615	811	763	1042
HERB_1974	Mauritius	1974	TruSeq Nano	Chromosome	3p	Plus and Minus	2	1419660	1921215	2309641	1241040	6891556	48318	12610	10163	7637	7151	8486	16599	18063	9455	12872	12617	16640
HERB_1974	Mauritius	1974	TruSeq Nano	Chromosome	3p	Plus and Minus	3	1364371	2217772	2195622	1113251	6891016	42811	6516	5623	5416	4864	4502	8918	12091	5126	8361	8125	9476
HERB_1974	Mauritius	1974	TruSeq Nano	Chromosome	3p	Plus and Minus	4	1350393	2097910	2357990	1083453	6889746	25060	3377	3238	3219	2676	2254	4537	6363	2666	4607	4170	5325
HERB_1974	Mauritius	1974	TruSeq Nano	Chromosome	3p	Plus and Minus	5	1180379	2339811	2256212	1111873	6888275	18147	2039	1945	1917	1675	1127	3066	4054	1672	2618	2304	3141
HERB_1974	Mauritius	1974	TruSeq Nano	Chromosome	3p	Plus and Minus	6	1087126	2143413	2558012	1097770	6886321	12016	1372	1364	939	937	613	2441	2832	1244	1659	1513	1961
HERB_1974	Mauritius	1974	TruSeq Nano	Chromosome	5p	Plus	2	613652	1136018	948052	702148	3399870	7047	23842	8398	4785	5072	6190	6488	12437	5426	6015	9190	11365
HERB_1974	Mauritius	1974	TruSeq Nano	Chromosome	5p	Plus	3	550884	1082798	1091274	674091	3399047	3397	21158	3034	2600	2693	3883	4057	8862	4496	3003	5161	7319
HERB_1974	Mauritius	1974	TruSeq Nano	Chromosome	5p	Plus	4	535490	1162945	1032582	667040	3398057	1739	12302	2116	1351	1721	2044	2107	4925	2493	2112	2948	4114
HERB_1974	Mauritius	1974	TruSeq Nano	Chromosome	5p	Plus	5	550751	1112007	1154060	580396	3397214	1046	8930	1473	787	1057	1178	1324	3756	1861	1387	1917	2929
HERB_1974	Mauritius	1974	TruSeq Nano	Chromosome	5p	Plus	6	541885	1265413	1055116	535336	3397750	693	5866	758	532	809	618	879	2863	989	864	1500	1880
HERB_1974	Mauritius	1974	TruSeq Nano	Chromosome	5p	Minus	2	613494	1137847	947849	701372	3400562	7004	23945	8377	4837	5151	6209	6509	12666	5557	6071	9230	11205
HERB_1974	Mauritius	1974	TruSeq Nano	Chromosome	5p	Minus	3	549999	1081847	1093124	675466	3400436	3479	21157	3066	2522	2778	4016	4109	8908	4594	3136	5299	7449
HERB_1974	Mauritius	1974	TruSeq Nano	Chromosome	5p	Minus	4	535799	1160890	1034718	668243	3399650	1828	12357	2220	1415	1721	2154	2104	5044	2636	2192	3047	4341
HERB_1974	Mauritius	1974	TruSeq Nano	Chromosome	5p	Minus	5	548855	1110433	1157003	581285	3397576	1136	8918	1363	710	1045	1083	1299	3723	1859	1340	1810	2852
HERB_1974	Mauritius	1974	TruSeq Nano	Chromosome	5p	Minus	6	542571	1262050	1058301	534187	3397109	731	5823	819	448	815	604	875	2726	1069	869	1497	1860
HERB_1974	Mauritius	1974	TruSeq Nano	Chromosome	5p	Plus and Minus	2	1227146	2273865	1895901	1403520	6800432	14051	47787	16775	9622	10223	12399	12997	25103	10983	12086	18420	22570
HERB_1974	Mauritius	1974	TruSeq Nano	Chromosome	5p	Plus and Minus	3	1100883	2164645	2184398	1349557	6799483	6876	42315	6100	5122	5471	7899	8166	17770	9090	6139	10460	14768
HERB_1974	Mauritius	1974	TruSeq Nano	Chromosome	5p	Plus and Minus	4	1071289	2323835	2067300	1335283	6797707	3567	24659	4336	2766	3442	4198	4211	9969	5129	4304	5995	8455
HERB_1974	Mauritius	1974	TruSeq Nano	Chromosome	5p	Plus and Minus	5	1099606	2222440	2311063	1161681	6794790	2182	17848	2836	1497	2102	2261	2623	7479	3720	2727	3727	5781
HERB_1974	Mauritius	1974	TruSeq Nano	Chromosome	5p	Plus and Minus	6	1084456	2527463	2113417	1069523	6794859	1424	11689	1577	980	1624	1222	1754	5589	2058	1733	2997	3740
HERB_1974	Mauritius	1974	TruSeq Nano	Plasmide pXAC33	3p	Plus	2	7635	10220	12236	6717	36808	293	82	65	50	41	56	85	105	63	62	60	111
HERB_1974	Mauritius	1974	TruSeq Nano	Plasmide pXAC33	3p	Plus	3	7516	11153	11924	6215	36808	282	53	43	39	29	29	53	66	43	58	56	57
HERB_1974	Mauritius	1974	TruSeq Nano	Plasmide pXAC33	3p	Plus	4	7468	10991	12155	6188	36802	153	31	33	23	26	15	25	45	20	35	24	36
HERB_1974	Mauritius	1974	TruSeq Nano	Plasmide pXAC33	3p	Plus	5	6835	11907	11844	6205	36791	116	29	15	15	16	5	19	29	9	7	9	24
HERB_1974	Mauritius	1974	TruSeq Nano	Plasmide pXAC33	3p	Plus	6	6313	11095	13262	6095	36765	69	14	16	8	6	2	14	15	8	10	9	14
HERB_1974	Mauritius	1974	TruSeq Nano	Plasmide pXAC33	3p	Minus	2	7414	10436	12178	6741	36769	307	78	45	58	58	51	96	101	64	90	67	82
HERB_1974	Mauritius	1974	TruSeq Nano	Plasmide pXAC33	3p	Minus	3	7459	11337	11565	6404	36765	256	50	49	49	19	33	48	71	47	53	33	50
HERB_1974	Mauritius	1974	TruSeq Nano	Plasmide pXAC33	3p	Minus	4	7257	11120	12204	6167	36748	135	32	20	26	24	18	25	31	19	37	22	25
HERB_1974	Mauritius	1974	TruSeq Nano	Plasmide pXAC33	3p	Minus	5	6751	12006	11547	6445	36749	118	17	18	20	11	9	25	21	12	20	17	26
HERB_1974	Mauritius	1974	TruSeq Nano	Plasmide pXAC33	3p	Minus	6	6448	10919	12828	6557	36752	54	14	11	16	10	3	20	23	15	10	10	11
HERB_1974	Mauritius	1974	TruSeq Nano	Plasmide pXAC33	3p	Plus and Minus	2	15049	20656	24414	13458	73577	600	160	110	108	99	107	181	206	127	152	127	193
HERB_1974	Mauritius	1974	TruSeq Nano	Plasmide pXAC33	3p	Plus and Minus	3	14975	22490	23489	12619	73573	538	103	92	88	48	62	101	137	90	111	89	107
HERB_1974	Mauritius	1974	TruSeq Nano	Plasmide pXAC33	3p	Plus and Minus	4	14725	22111	24359	12355	73550	288	63	53	49	50	33	50	76	39	72	46	61
HERB_1974	Mauritius	1974	TruSeq Nano	Plasmide pXAC33	3p	Plus and Minus	5	13586	23913	23391	12650	73540	234	46	33	35	27	14	44	50	21	27	26	50
HERB_1974	Mauritius	1974	TruSeq Nano	Plasmide pXAC33	3p	Plus and Minus	6	12761	22014	26090	12652	73517	123	28	27	24	16	5	34	38	23	20	19	25
HERB_1974	Mauritius	1974	TruSeq Nano	Plasmide pXAC33	5p	Plus	2	6715	12119	10371	7392	36597	85	302	101	43	63	90	67	119	84	60	110	128
HERB_1974	Mauritius	1974	TruSeq Nano	Plasmide pXAC33	5p	Plus	3	6377	11503	11289	7423	36592	51	256	50	45	47	51	34	101	41	47	51	73
HERB_1974	Mauritius	1974	TruSeq Nano	Plasmide pXAC33	5p	Plus	4	6144	12139	11064	7220	36567	34	131	34	19	22	32	20	48	37	23	32	36
HERB_1974	Mauritius	1974	TruSeq Nano	Plasmide pXAC33	5p	Plus	5	6421	11479	11966	6705	36571	18	114	24	15	12	18	16	47	18	17	29	31
HERB_1974	Mauritius	1974	TruSeq Nano	Plasmide pXAC33	5p	Plus	6	6529	12778	10860	6409	36576	14	54	19	9	16	10	8	26	12	6	20	24
HERB_1974	Mauritius	1974	TruSeq Nano	Plasmide pXAC33	5p	Minus	2	6690	12185	10181	7607	36663	88	290	98	63	66	60	65	161	65	75	90	128
HERB_1974	Mauritius	1974	TruSeq Nano	Plasmide pXAC33	5p	Minus	3	6200	11867	11101	7494	36662	55	281	45	41	44	57	60	98	52	36	56	83
HERB_1974	Mauritius	1974	TruSeq Nano	Plasmide pXAC33	5p	Minus	4	6158	12092	10957	7447	36654	37	149	28	32	24	36	23	58	33	19	30	53
HERB_1974	Mauritius	1974	TruSeq Nano	Plasmide pXAC33	5p	Minus	5	6185	11791	11866	6788	36630	30	117	16	12	9	5	13	42	21	14	24	32
HERB_1974	Mauritius	1974	TruSeq Nano	Plasmide pXAC33	5p	Minus	6	6073	13202	11057	6288	36620	14	67	10	15	11	7	13	30	15	11	17	24
HERB_1974	Mauritius	1974	TruSeq Nano	Plasmide pXAC33	5p	Plus and Minus	2	13405	24304	20552	14999	73260	173	592	199	106	129	150	132	280	149	135	200	256
HERB_1974	Mauritius	1974	TruSeq Nano	Plasmide pXAC33	5p	Plus and Minus	3	12577	23370	22390	14917	73254	106	537	95	86	91	108	94	199	93	83	107	156
HERB_1974	Mauritius	1974	TruSeq Nano	Plasmide pXAC33	5p	Plus and Minus	4	12302	24231	22021	14667	73221	71	280	62	51	46	68	43	106	70	42	62	89
HERB_1974	Mauritius	1974	TruSeq Nano	Plasmide pXAC33	5p	Plus and Minus	5	12606	23270	23832	13493	73201	48	231	40	27	21	23	29	89	39	31	53	63
HERB_1974	Mauritius	1974	TruSeq Nano	Plasmide pXAC33	5p	Plus and Minus	6	12602	25980	21917	12697	73196	28	121	29	24	27	17	21	56	27	17	37	48
HERB_1974	Mauritius	1974	TruSeq Nano	Plasmide pXAC64	3p	Plus	2	8653	11590	14116	7367	41726	345	91	89	85	64	67	124	127	81	84	85	116
HERB_1974	Mauritius	1974	TruSeq Nano	Plasmide pXAC64	3p	Plus	3	8628	12637	13326	7134	41725	289	63	60	53	45	39	72	74	42	70	64	64
HERB_1974	Mauritius	1974	TruSeq Nano	Plasmide pXAC64	3p	Plus	4	8356	12227	14277	6855	41715	188	40	54	57	29	8	38	45	23	37	35	33
HERB_1974	Mauritius	1974	TruSeq Nano	Plasmide pXAC64	3p	Plus	5	7739	13649	13339	6973	41700	166	32	34	62	19	10	28	29	18	14	25	33
HERB_1974	Mauritius	1974	TruSeq Nano	Plasmide pXAC64	3p	Plus	6	7228	12493	14904	7047	41672	78	31	27	48	7	9	37	25	9	13	19	11
HERB_1974	Mauritius	1974	TruSeq Nano	Plasmide pXAC64	3p	Minus	2	8566	11611	13270	7606	41053	357	99	96	68	56	59	124	98	69	73	83	116
HERB_1974	Mauritius	1974	TruSeq Nano	Plasmide pXAC64	3p	Minus	3	8540	12700	12815	6995	41050	334	70	96	73	34	32	75	62	45	66	51	61
HERB_1974	Mauritius	1974	TruSeq Nano	Plasmide pXAC64	3p	Minus	4	8195	12445	13526	6875	41041	189	56	52	43	22	14	36	38	25	47	35	35
HERB_1974	Mauritius	1974	TruSeq Nano	Plasmide pXAC64	3p	Minus	5	7554	13377	13154	6934	41019	152	34	50	46	20	10	29	26	16	16	17	21
HERB_1974	Mauritius	1974	TruSeq Nano	Plasmide pXAC64	3p	Minus	6	7183	12544	14327	6978	41032	83	32	36	25	7	3	18	25	20	16	18	13
HERB_1974	Mauritius	1974	TruSeq Nano	Plasmide pXAC64	3p	Plus and Minus	2	17219	23201	27386	14973	82779	702	190	185	153	120	126	248	225	150	157	168	232
HERB_1974	Mauritius	1974	TruSeq Nano	Plasmide pXAC64	3p	Plus and Minus	3	17168	25337	26141	14129	82775	623	133	156	126	79	71	147	136	87	136	115	125
HERB_1974	Mauritius	1974	TruSeq Nano	Plasmide pXAC64	3p	Plus and Minus	4	16551	24672	27803	13730	82756	377	96	106	100	51	22	74	83	48	84	70	68
HERB_1974	Mauritius	1974	TruSeq Nano	Plasmide pXAC64	3p	Plus and Minus	5	15293	27026	26493	13907	82719	318	66	84	108	39	20	57	55	34	30	42	54
HERB_1974	Mauritius	1974	TruSeq Nano	Plasmide pXAC64	3p	Plus and Minus	6	14411	25037	29231	14025	82704	161	63	63	73	14	12	55	50	29	29	37	24
HERB_1974	Mauritius	1974	TruSeq Nano	Plasmide pXAC64	5p	Plus	2	7578	13200	11577	8547	40902	107	353	125	93	70	74	82	159	82	90	131	114
HERB_1974	Mauritius	1974	TruSeq Nano	Plasmide pXAC64	5p	Plus	3	6969	12771	12646	8508	40894	70	330	78	93	45	65	57	99	61	44	75	76
HERB_1974	Mauritius	1974	TruSeq Nano	Plasmide pXAC64	5p	Plus	4	6840	13472	12393	8176	40881	60	186	52	47	25	43	36	57	36	24	42	48
HERB_1974	Mauritius	1974	TruSeq Nano	Plasmide pXAC64	5p	Plus	5	6910	13094	13340	7514	40858	33	152	49	46	15	12	19	49	33	20	33	30
HERB_1974	Mauritius	1974	TruSeq Nano	Plasmide pXAC64	5p	Plus	6	6961	14267	12501	7147	40876	32	81	29	34	19	14	21	27	18	7	20	28
HERB_1974	Mauritius	1974	TruSeq Nano	Plasmide pXAC64	5p	Minus	2	7340	14056	11532	8607	41535	99	339	144	88	81	86	84	163	90	81	139	162
HERB_1974	Mauritius	1974	TruSeq Nano	Plasmide pXAC64	5p	Minus	3	7090	13277	12585	8582	41534	70	290	60	56	45	67	62	112	67	46	85	92
HERB_1974	Mauritius	1974	TruSeq Nano	Plasmide pXAC64	5p	Minus	4	6836	14196	12168	8322	41522	43	179	70	51	28	36	37	63	52	14	42	54
HERB_1974	Mauritius	1974	TruSeq Nano	Plasmide pXAC64	5p	Minus	5	6946	13257	13599	7689	41491	34	166	65	31	20	14	23	55	23	21	35	41
HERB_1974	Mauritius	1974	TruSeq Nano	Plasmide pXAC64	5p	Minus	6	7023	14845	12421	7189	41478	31	79	51	27	11	11	16	34	14	16	36	26
HERB_1974	Mauritius	1974	TruSeq Nano	Plasmide pXAC64	5p	Plus and Minus	2	14918	27256	23109	17154	82437	206	692	269	181	151	160	166	322	172	171	270	276
HERB_1974	Mauritius	1974	TruSeq Nano	Plasmide pXAC64	5p	Plus and Minus	3	14059	26048	25231	17090	82428	140	620	138	149	90	132	119	211	128	90	160	168
HERB_1974	Mauritius	1974	TruSeq Nano	Plasmide pXAC64	5p	Plus and Minus	4	13676	27668	24561	16498	82403	103	365	122	98	53	79	73	120	88	38	84	102
HERB_1974	Mauritius	1974	TruSeq Nano	Plasmide pXAC64	5p	Plus and Minus	5	13856	26351	26939	15203	82349	67	318	114	77	35	26	42	104	56	41	68	71
HERB_1974	Mauritius	1974	TruSeq Nano	Plasmide pXAC64	5p	Plus and Minus	6	13984	29112	24922	14336	82354	63	160	80	61	30	25	37	61	32	23	56	54
HERB_1946	National Fungus Collections USDA	1946	TruSeq Nano	Chromosome	3p	Plus	2	879645	1160231	1089834	822348	3952058	19656	7245	4589	4527	4758	5317	7236	8958	4308	6382	8213	9381
HERB_1946	National Fungus Collections USDA	1946	TruSeq Nano	Chromosome	3p	Plus	3	873841	1197849	1152770	727535	3951995	18390	4506	3287	3245	3491	3452	4967	6264	2882	4529	5901	6422
HERB_1946	National Fungus Collections USDA	1946	TruSeq Nano	Chromosome	3p	Plus	4	840485	1151696	1218126	741248	3951555	9865	2590	2122	1971	2050	2080	2909	3794	1912	2978	3393	4280
HERB_1946	National Fungus Collections USDA	1946	TruSeq Nano	Chromosome	3p	Plus	5	717906	1296355	1175696	760740	3950697	6759	1628	1301	1221	1352	1146	2109	2217	1125	1864	2030	2760
HERB_1946	National Fungus Collections USDA	1946	TruSeq Nano	Chromosome	3p	Plus	6	640992	1160980	1444125	702514	3948611	4966	1039	965	635	635	527	1730	1415	872	1192	1284	1787
HERB_1946	National Fungus Collections USDA	1946	TruSeq Nano	Chromosome	3p	Minus	2	878420	1158087	1089981	821993	3948481	19817	7217	4667	4718	4633	5440	7219	8878	4394	6651	8335	9256
HERB_1946	National Fungus Collections USDA	1946	TruSeq Nano	Chromosome	3p	Minus	3	871767	1194242	1153944	728046	3947999	18442	4354	3217	3180	3467	3447	4770	6285	2791	4567	5883	6542
HERB_1946	National Fungus Collections USDA	1946	TruSeq Nano	Chromosome	3p	Minus	4	837845	1147314	1220210	741691	3947060	10024	2588	2134	1899	2006	2045	2788	3681	1775	2980	3328	4211
HERB_1946	National Fungus Collections USDA	1946	TruSeq Nano	Chromosome	3p	Minus	5	716874	1293473	1172893	762969	3946209	6655	1628	1315	1222	1250	1087	2080	2238	1100	1806	2089	2822
HERB_1946	National Fungus Collections USDA	1946	TruSeq Nano	Chromosome	3p	Minus	6	638722	1158966	1444765	703704	3946157	5026	1125	1007	652	647	557	1722	1443	879	1281	1331	1802
HERB_1946	National Fungus Collections USDA	1946	TruSeq Nano	Chromosome	3p	Plus and Minus	2	1758065	2318318	2179815	1644341	7900539	39473	14462	9256	9245	9391	10757	14455	17836	8702	13033	16548	18637
HERB_1946	National Fungus Collections USDA	1946	TruSeq Nano	Chromosome	3p	Plus and Minus	3	1745608	2392091	2306714	1455581	7899994	36832	8860	6504	6425	6958	6899	9737	12549	5673	9096	11784	12964
HERB_1946	National Fungus Collections USDA	1946	TruSeq Nano	Chromosome	3p	Plus and Minus	4	1678330	2299010	2438336	1482939	7898615	19889	5178	4256	3870	4056	4125	5697	7475	3687	5958	6721	8491
HERB_1946	National Fungus Collections USDA	1946	TruSeq Nano	Chromosome	3p	Plus and Minus	5	1434780	2589828	2348589	1523709	7896906	13414	3256	2616	2443	2602	2233	4189	4455	2225	3670	4119	5582
HERB_1946	National Fungus Collections USDA	1946	TruSeq Nano	Chromosome	3p	Plus and Minus	6	1279714	2319946	2888890	1406218	7894768	9992	2164	1972	1287	1282	1084	3452	2858	1751	2473	2615	3589
HERB_1946	National Fungus Collections USDA	1946	TruSeq Nano	Chromosome	5p	Plus	2	813072	1068174	1139510	872536	3893292	9036	19673	8558	4246	5309	6156	8079	15867	7629	9391	10568	17033
HERB_1946	National Fungus Collections USDA	1946	TruSeq Nano	Chromosome	5p	Plus	3	718509	1134268	1176236	863503	3892516	4670	18284	3420	2777	3126	4114	5758	12847	6802	5348	7022	9689
HERB_1946	National Fungus Collections USDA	1946	TruSeq Nano	Chromosome	5p	Plus	4	734050	1199891	1126194	831066	3891201	2693	9919	2208	1745	2132	2562	3181	8367	3493	3801	3884	6475
HERB_1946	National Fungus Collections USDA	1946	TruSeq Nano	Chromosome	5p	Plus	5	755031	1152018	1275989	707062	3890100	1750	6593	1549	964	1470	1457	2070	5523	2151	2356	2726	4239
HERB_1946	National Fungus Collections USDA	1946	TruSeq Nano	Chromosome	5p	Plus	6	694556	1430036	1139887	626257	3890736	1195	4894	886	720	1161	918	1206	3699	1260	1762	2358	2674
HERB_1946	National Fungus Collections USDA	1946	TruSeq Nano	Chromosome	5p	Minus	2	813466	1068014	1141921	873687	3897088	9024	19504	8463	4197	5257	5931	7967	16016	7632	9358	10672	16933
HERB_1946	National Fungus Collections USDA	1946	TruSeq Nano	Chromosome	5p	Minus	3	718399	1133204	1180155	865214	3896972	4861	18342	3493	2864	3227	4081	5763	12892	6800	5198	7254	9874
HERB_1946	National Fungus Collections USDA	1946	TruSeq Nano	Chromosome	5p	Minus	4	733381	1198189	1130901	833798	3896269	2778	9743	2316	1747	2344	2602	3340	8361	3595	3875	4087	6658
HERB_1946	National Fungus Collections USDA	1946	TruSeq Nano	Chromosome	5p	Minus	5	752660	1154029	1278719	708483	3893891	1719	6633	1529	966	1369	1449	2006	5225	2281	2367	2722	4316
HERB_1946	National Fungus Collections USDA	1946	TruSeq Nano	Chromosome	5p	Minus	6	693539	1429420	1141359	628677	3892995	1081	4833	843	674	1122	835	1117	3629	1231	1694	2332	2446
HERB_1946	National Fungus Collections USDA	1946	TruSeq Nano	Chromosome	5p	Plus and Minus	2	1626538	2136188	2281431	1746223	7790380	18060	39177	17021	8443	10566	12087	16046	31883	15261	18749	21240	33966
HERB_1946	National Fungus Collections USDA	1946	TruSeq Nano	Chromosome	5p	Plus and Minus	3	1436908	2267472	2356391	1728717	7789488	9531	36626	6913	5641	6353	8195	11521	25739	13602	10546	14276	19563
HERB_1946	National Fungus Collections USDA	1946	TruSeq Nano	Chromosome	5p	Plus and Minus	4	1467431	2398080	2257095	1664864	7787470	5471	19662	4524	3492	4476	5164	6521	16728	7088	7676	7971	13133
HERB_1946	National Fungus Collections USDA	1946	TruSeq Nano	Chromosome	5p	Plus and Minus	5	1507691	2306047	2554708	1415545	7783991	3469	13226	3078	1930	2839	2906	4076	10748	4432	4723	5448	8555
HERB_1946	National Fungus Collections USDA	1946	TruSeq Nano	Chromosome	5p	Plus and Minus	6	1388095	2859456	2281246	1254934	7783731	2276	9727	1729	1394	2283	1753	2323	7328	2491	3456	4690	5120
HERB_1946	National Fungus Collections USDA	1946	TruSeq Nano	Plasmide pXAC33	3p	Plus	2	18496	23930	23049	17686	83161	444	155	89	110	116	131	131	174	125	158	194	186
HERB_1946	National Fungus Collections USDA	1946	TruSeq Nano	Plasmide pXAC33	3p	Plus	3	19477	23669	24023	15991	83160	440	109	94	83	71	95	115	142	70	115	139	131
HERB_1946	National Fungus Collections USDA	1946	TruSeq Nano	Plasmide pXAC33	3p	Plus	4	18449	23656	24996	16047	83148	238	70	70	47	57	55	68	88	36	75	67	105
HERB_1946	National Fungus Collections USDA	1946	TruSeq Nano	Plasmide pXAC33	3p	Plus	5	16581	25623	23917	17010	83131	190	51	34	22	30	33	41	53	26	53	51	49
HERB_1946	National Fungus Collections USDA	1946	TruSeq Nano	Plasmide pXAC33	3p	Plus	6	15114	23531	28943	15482	83070	135	52	28	14	19	14	40	28	23	24	27	37
HERB_1946	National Fungus Collections USDA	1946	TruSeq Nano	Plasmide pXAC33	3p	Minus	2	17808	24578	22548	18143	83077	459	111	100	112	110	106	140	179	95	155	164	155
HERB_1946	National Fungus Collections USDA	1946	TruSeq Nano	Plasmide pXAC33	3p	Minus	3	18887	23981	23624	16573	83065	421	72	61	86	84	85	86	111	63	113	113	140
HERB_1946	National Fungus Collections USDA	1946	TruSeq Nano	Plasmide pXAC33	3p	Minus	4	17655	23792	24590	17012	83049	259	52	48	61	68	39	45	72	51	73	68	93
HERB_1946	National Fungus Collections USDA	1946	TruSeq Nano	Plasmide pXAC33	3p	Minus	5	15798	26240	23616	17356	83010	168	37	39	28	26	29	46	39	19	62	48	72
HERB_1946	National Fungus Collections USDA	1946	TruSeq Nano	Plasmide pXAC33	3p	Minus	6	14571	23703	27965	16777	83016	146	23	37	22	12	11	29	25	29	26	24	48
HERB_1946	National Fungus Collections USDA	1946	TruSeq Nano	Plasmide pXAC33	3p	Plus and Minus	2	36304	48508	45597	35829	166238	903	266	189	222	226	237	271	353	220	313	358	341
HERB_1946	National Fungus Collections USDA	1946	TruSeq Nano	Plasmide pXAC33	3p	Plus and Minus	3	38364	47650	47647	32564	166225	861	181	155	169	155	180	201	253	133	228	252	271
HERB_1946	National Fungus Collections USDA	1946	TruSeq Nano	Plasmide pXAC33	3p	Plus and Minus	4	36104	47448	49586	33059	166197	497	122	118	108	125	94	113	160	87	148	135	198
HERB_1946	National Fungus Collections USDA	1946	TruSeq Nano	Plasmide pXAC33	3p	Plus and Minus	5	32379	51863	47533	34366	166141	358	88	73	50	56	62	87	92	45	115	99	121
HERB_1946	National Fungus Collections USDA	1946	TruSeq Nano	Plasmide pXAC33	3p	Plus and Minus	6	29685	47234	56908	32259	166086	281	75	65	36	31	25	69	53	52	50	51	85
HERB_1946	National Fungus Collections USDA	1946	TruSeq Nano	Plasmide pXAC33	5p	Plus	2	18176	22417	24530	17866	82989	149	458	184	94	114	140	162	305	168	174	206	339
HERB_1946	National Fungus Collections USDA	1946	TruSeq Nano	Plasmide pXAC33	5p	Plus	3	16554	23500	23977	18944	82975	80	413	94	53	66	112	105	278	142	127	126	183
HERB_1946	National Fungus Collections USDA	1946	TruSeq Nano	Plasmide pXAC33	5p	Plus	4	17072	24492	23686	17706	82956	57	257	66	41	63	70	63	169	97	72	66	116
HERB_1946	National Fungus Collections USDA	1946	TruSeq Nano	Plasmide pXAC33	5p	Plus	5	17352	23512	26250	15801	82915	38	170	36	34	29	49	42	119	43	55	51	82
HERB_1946	National Fungus Collections USDA	1946	TruSeq Nano	Plasmide pXAC33	5p	Plus	6	16753	28019	23622	14520	82914	23	145	27	26	35	21	26	80	28	32	48	59
HERB_1946	National Fungus Collections USDA	1946	TruSeq Nano	Plasmide pXAC33	5p	Minus	2	17716	22934	23875	18565	83090	181	452	172	81	140	146	186	352	167	213	195	328
HERB_1946	National Fungus Collections USDA	1946	TruSeq Nano	Plasmide pXAC33	5p	Minus	3	15977	23982	23608	19521	83088	110	440	87	82	73	108	142	273	139	127	151	194
HERB_1946	National Fungus Collections USDA	1946	TruSeq Nano	Plasmide pXAC33	5p	Minus	4	16039	24983	23617	18434	83073	71	238	55	65	42	67	73	183	90	100	92	139
HERB_1946	National Fungus Collections USDA	1946	TruSeq Nano	Plasmide pXAC33	5p	Minus	5	17030	23825	25564	16624	83043	55	187	25	27	27	43	49	99	52	57	55	86
HERB_1946	National Fungus Collections USDA	1946	TruSeq Nano	Plasmide pXAC33	5p	Minus	6	15451	28987	23490	15057	82985	56	135	15	24	23	15	27	83	37	35	48	63
HERB_1946	National Fungus Collections USDA	1946	TruSeq Nano	Plasmide pXAC33	5p	Plus and Minus	2	35892	45351	48405	36431	166079	330	910	356	175	254	286	348	657	335	387	401	667
HERB_1946	National Fungus Collections USDA	1946	TruSeq Nano	Plasmide pXAC33	5p	Plus and Minus	3	32531	47482	47585	38465	166063	190	853	181	135	139	220	247	551	281	254	277	377
HERB_1946	National Fungus Collections USDA	1946	TruSeq Nano	Plasmide pXAC33	5p	Plus and Minus	4	33111	49475	47303	36140	166029	128	495	121	106	105	137	136	352	187	172	158	255
HERB_1946	National Fungus Collections USDA	1946	TruSeq Nano	Plasmide pXAC33	5p	Plus and Minus	5	34382	47337	51814	32425	165958	93	357	61	61	56	92	91	218	95	112	106	168
HERB_1946	National Fungus Collections USDA	1946	TruSeq Nano	Plasmide pXAC33	5p	Plus and Minus	6	32204	57006	47112	29577	165899	79	280	42	50	58	36	53	163	65	67	96	122
HERB_1946	National Fungus Collections USDA	1946	TruSeq Nano	Plasmide pXAC64	3p	Plus	2	27774	38208	35355	28386	129723	732	260	196	194	196	173	232	264	139	232	262	307
HERB_1946	National Fungus Collections USDA	1946	TruSeq Nano	Plasmide pXAC64	3p	Plus	3	29265	37401	36818	26237	129721	660	172	135	146	157	116	154	198	107	176	187	243
HERB_1946	National Fungus Collections USDA	1946	TruSeq Nano	Plasmide pXAC64	3p	Plus	4	27880	36577	38822	26426	129705	391	111	96	101	99	70	103	109	81	106	110	142
HERB_1946	National Fungus Collections USDA	1946	TruSeq Nano	Plasmide pXAC64	3p	Plus	5	25020	40664	36841	27142	129667	252	91	70	77	57	48	67	71	52	85	82	107
HERB_1946	National Fungus Collections USDA	1946	TruSeq Nano	Plasmide pXAC64	3p	Plus	6	22688	36744	44690	25501	129623	202	63	59	60	36	18	68	46	38	37	39	75
HERB_1946	National Fungus Collections USDA	1946	TruSeq Nano	Plasmide pXAC64	3p	Minus	2	29387	37309	34695	27924	129315	673	246	196	214	152	183	240	275	175	202	268	312
HERB_1946	National Fungus Collections USDA	1946	TruSeq Nano	Plasmide pXAC64	3p	Minus	3	30855	36572	36783	25091	129301	696	164	169	161	128	121	149	171	109	156	182	203
HERB_1946	National Fungus Collections USDA	1946	TruSeq Nano	Plasmide pXAC64	3p	Minus	4	29120	36475	38545	25127	129267	376	112	133	116	73	86	87	142	77	115	93	155
HERB_1946	National Fungus Collections USDA	1946	TruSeq Nano	Plasmide pXAC64	3p	Minus	5	25977	40204	36854	26184	129219	269	93	69	85	64	36	64	76	49	65	79	88
HERB_1946	National Fungus Collections USDA	1946	TruSeq Nano	Plasmide pXAC64	3p	Minus	6	23514	36641	44634	24423	129212	232	62	83	40	21	28	50	56	61	38	36	51
HERB_1946	National Fungus Collections USDA	1946	TruSeq Nano	Plasmide pXAC64	3p	Plus and Minus	2	57161	75517	70050	56310	259038	1405	506	392	408	348	356	472	539	314	434	530	619
HERB_1946	National Fungus Collections USDA	1946	TruSeq Nano	Plasmide pXAC64	3p	Plus and Minus	3	60120	73973	73601	51328	259022	1356	336	304	307	285	237	303	369	216	332	369	446
HERB_1946	National Fungus Collections USDA	1946	TruSeq Nano	Plasmide pXAC64	3p	Plus and Minus	4	57000	73052	77367	51553	258972	767	223	229	217	172	156	190	251	158	221	203	297
HERB_1946	National Fungus Collections USDA	1946	TruSeq Nano	Plasmide pXAC64	3p	Plus and Minus	5	50997	80868	73695	53326	258886	521	184	139	162	121	84	131	147	101	150	161	195
HERB_1946	National Fungus Collections USDA	1946	TruSeq Nano	Plasmide pXAC64	3p	Plus and Minus	6	46202	73385	89324	49924	258835	434	125	142	100	57	46	118	102	99	75	75	126
HERB_1946	National Fungus Collections USDA	1946	TruSeq Nano	Plasmide pXAC64	5p	Plus	2	28009	34449	37186	29405	129049	298	668	324	181	206	191	266	544	245	311	348	505
HERB_1946	National Fungus Collections USDA	1946	TruSeq Nano	Plasmide pXAC64	5p	Plus	3	25011	36612	36443	30962	129028	175	695	173	160	118	145	179	398	245	186	207	269
HERB_1946	National Fungus Collections USDA	1946	TruSeq Nano	Plasmide pXAC64	5p	Plus	4	25132	38383	36330	29143	128988	116	380	122	116	91	97	109	278	136	142	127	220
HERB_1946	National Fungus Collections USDA	1946	TruSeq Nano	Plasmide pXAC64	5p	Plus	5	26156	36658	40161	25972	128947	96	267	94	65	55	48	77	156	92	76	80	119
HERB_1946	National Fungus Collections USDA	1946	TruSeq Nano	Plasmide pXAC64	5p	Plus	6	24321	44689	36491	23438	128939	70	228	50	75	59	26	28	100	48	75	76	88
HERB_1946	National Fungus Collections USDA	1946	TruSeq Nano	Plasmide pXAC64	5p	Minus	2	28351	35243	38084	27737	129415	319	738	329	180	163	214	268	542	284	291	315	495
HERB_1946	National Fungus Collections USDA	1946	TruSeq Nano	Plasmide pXAC64	5p	Minus	3	26221	36650	37275	29266	129412	180	653	149	128	115	161	187	437	257	174	236	304
HERB_1946	National Fungus Collections USDA	1946	TruSeq Nano	Plasmide pXAC64	5p	Minus	4	26450	38592	36400	27950	129392	119	389	108	92	87	96	108	261	146	121	138	192
HERB_1946	National Fungus Collections USDA	1946	TruSeq Nano	Plasmide pXAC64	5p	Minus	5	27085	36633	40621	24999	129338	94	257	84	61	60	59	65	177	80	84	87	128
HERB_1946	National Fungus Collections USDA	1946	TruSeq Nano	Plasmide pXAC64	5p	Minus	6	25476	44641	36574	22608	129299	61	201	69	54	52	25	36	120	52	42	86	86
HERB_1946	National Fungus Collections USDA	1946	TruSeq Nano	Plasmide pXAC64	5p	Plus and Minus	2	56360	69692	75270	57142	258464	617	1406	653	361	369	405	534	1086	529	602	663	1000
HERB_1946	National Fungus Collections USDA	1946	TruSeq Nano	Plasmide pXAC64	5p	Plus and Minus	3	51232	73262	73718	60228	258440	355	1348	322	288	233	306	366	835	502	360	443	573
HERB_1946	National Fungus Collections USDA	1946	TruSeq Nano	Plasmide pXAC64	5p	Plus and Minus	4	51582	76975	72730	57093	258380	235	769	230	208	178	193	217	539	282	263	265	412
HERB_1946	National Fungus Collections USDA	1946	TruSeq Nano	Plasmide pXAC64	5p	Plus and Minus	5	53241	73291	80782	50971	258285	190	524	178	126	115	107	142	333	172	160	167	247
HERB_1946	National Fungus Collections USDA	1946	TruSeq Nano	Plasmide pXAC64	5p	Plus and Minus	6	49797	89330	73065	46046	258238	131	429	119	129	111	51	64	220	100	117	162	174
HERB_1884	Kew Garden	1884	TruSeq Nano	Chromosome	3p	Plus	2	1072466	1391386	1574283	982280	5020415	50602	16952	13299	10686	9885	11670	21724	22723	12355	15732	16884	20033
HERB_1884	Kew Garden	1884	TruSeq Nano	Chromosome	3p	Plus	3	1033714	1632409	1485737	868427	5020287	44590	9653	7857	7443	6922	6648	12395	14991	7016	11028	11457	12565
HERB_1884	Kew Garden	1884	TruSeq Nano	Chromosome	3p	Plus	4	1003755	1522482	1626124	866678	5019039	22801	5469	4931	4392	3715	3702	7006	7965	4030	6328	5572	7368
HERB_1884	Kew Garden	1884	TruSeq Nano	Chromosome	3p	Plus	5	878400	1680430	1558414	899406	5016650	16113	3242	2865	2391	2047	1821	4029	4018	2423	3205	2891	4319
HERB_1884	Kew Garden	1884	TruSeq Nano	Chromosome	3p	Plus	6	780657	1489150	1904747	837155	5011709	12222	1719	1944	1207	975	780	2896	2175	1612	1753	1530	2301
HERB_1884	Kew Garden	1884	TruSeq Nano	Chromosome	3p	Minus	2	1071000	1391324	1576068	982487	5020879	50826	16840	13059	10696	9815	11549	21953	22335	12355	15891	16697	19742
HERB_1884	Kew Garden	1884	TruSeq Nano	Chromosome	3p	Minus	3	1033127	1631183	1485357	869884	5019551	44435	9327	7932	7548	6863	6654	12169	14672	6966	10951	11252	12447
HERB_1884	Kew Garden	1884	TruSeq Nano	Chromosome	3p	Minus	4	1001437	1518171	1631856	865670	5017134	22326	5243	4942	4204	3493	3488	6825	7620	3991	6108	5617	7147
HERB_1884	Kew Garden	1884	TruSeq Nano	Chromosome	3p	Minus	5	877462	1677186	1559134	901386	5015168	16138	3054	2854	2394	2010	1717	4061	3998	2256	3245	2968	4106
HERB_1884	Kew Garden	1884	TruSeq Nano	Chromosome	3p	Minus	6	782104	1485778	1908347	839125	5015354	12122	1829	1972	1189	976	804	2970	2226	1570	1802	1591	2470
HERB_1884	Kew Garden	1884	TruSeq Nano	Chromosome	3p	Plus and Minus	2	2143466	2782710	3150351	1964767	10041294	101428	33792	26358	21382	19700	23219	43677	45058	24710	31623	33581	39775
HERB_1884	Kew Garden	1884	TruSeq Nano	Chromosome	3p	Plus and Minus	3	2066841	3263592	2971094	1738311	10039838	89025	18980	15789	14991	13785	13302	24564	29663	13982	21979	22709	25012
HERB_1884	Kew Garden	1884	TruSeq Nano	Chromosome	3p	Plus and Minus	4	2005192	3040653	3257980	1732348	10036173	45127	10712	9873	8596	7208	7190	13831	15585	8021	12436	11189	14515
HERB_1884	Kew Garden	1884	TruSeq Nano	Chromosome	3p	Plus and Minus	5	1755862	3357616	3117548	1800792	10031818	32251	6296	5719	4785	4057	3538	8090	8016	4679	6450	5859	8425
HERB_1884	Kew Garden	1884	TruSeq Nano	Chromosome	3p	Plus and Minus	6	1562761	2974928	3813094	1676280	10027063	24344	3548	3916	2396	1951	1584	5866	4401	3182	3555	3121	4771
HERB_1884	Kew Garden	1884	TruSeq Nano	Chromosome	5p	Plus	2	974446	1560399	1378502	1063133	4976480	18494	50178	16169	12250	13058	15494	16551	27365	14649	14306	24788	29703
HERB_1884	Kew Garden	1884	TruSeq Nano	Chromosome	5p	Plus	3	863181	1470745	1615564	1024955	4974445	9673	43926	8002	7095	7076	10483	11204	19216	12368	7734	14178	18153
HERB_1884	Kew Garden	1884	TruSeq Nano	Chromosome	5p	Plus	4	858927	1615731	1503020	993679	4971357	5369	21988	4675	4166	4178	5807	5596	11504	5517	4764	7486	10950
HERB_1884	Kew Garden	1884	TruSeq Nano	Chromosome	5p	Plus	5	894191	1543493	1662554	868801	4969039	3232	16043	2880	2163	2282	3002	3143	7045	3254	2773	4167	6428
HERB_1884	Kew Garden	1884	TruSeq Nano	Chromosome	5p	Plus	6	832111	1891983	1472372	774155	4970621	1885	11862	1512	1405	1625	1600	1584	4505	1761	1683	3079	3436
HERB_1884	Kew Garden	1884	TruSeq Nano	Chromosome	5p	Minus	2	974578	1558986	1378679	1064806	4977049	18662	50089	16255	12448	13141	15295	16672	27599	14709	14426	24769	30071
HERB_1884	Kew Garden	1884	TruSeq Nano	Chromosome	5p	Minus	3	861752	1471839	1617167	1025984	4976742	10093	44135	7885	7011	7095	10634	11524	19379	12462	7825	14462	18611
HERB_1884	Kew Garden	1884	TruSeq Nano	Chromosome	5p	Minus	4	860185	1610628	1507991	996104	4974908	5663	22551	4941	4163	4115	6056	5500	11775	5651	4998	7775	11628
HERB_1884	Kew Garden	1884	TruSeq Nano	Chromosome	5p	Minus	5	891968	1541999	1665474	869906	4969347	3297	15815	2866	2136	2402	2852	2977	6959	3164	2799	3949	6216
HERB_1884	Kew Garden	1884	TruSeq Nano	Chromosome	5p	Minus	6	830130	1888840	1475618	772609	4967197	1742	11889	1458	1298	1644	1411	1458	4218	1667	1704	2845	3304
HERB_1884	Kew Garden	1884	TruSeq Nano	Chromosome	5p	Plus and Minus	2	1949024	3119385	2757181	2127939	9953529	37156	100267	32424	24698	26199	30789	33223	54964	29358	28732	49557	59774
HERB_1884	Kew Garden	1884	TruSeq Nano	Chromosome	5p	Plus and Minus	3	1724933	2942584	3232731	2050939	9951187	19766	88061	15887	14106	14171	21117	22728	38595	24830	15559	28640	36764
HERB_1884	Kew Garden	1884	TruSeq Nano	Chromosome	5p	Plus and Minus	4	1719112	3226359	3011011	1989783	9946265	11032	44539	9616	8329	8293	11863	11096	23279	11168	9762	15261	22578
HERB_1884	Kew Garden	1884	TruSeq Nano	Chromosome	5p	Plus and Minus	5	1786159	3085492	3328028	1738707	9938386	6529	31858	5746	4299	4684	5854	6120	14004	6418	5572	8116	12644
HERB_1884	Kew Garden	1884	TruSeq Nano	Chromosome	5p	Plus and Minus	6	1662241	3780823	2947990	1546764	9937818	3627	23751	2970	2703	3269	3011	3042	8723	3428	3387	5924	6740
HERB_1884	Kew Garden	1884	TruSeq Nano	Plasmide pXAC33	3p	Plus	2	20246	26959	30323	19367	96895	1003	304	277	218	195	232	354	400	257	321	325	396
HERB_1884	Kew Garden	1884	TruSeq Nano	Plasmide pXAC33	3p	Plus	3	20743	29521	28935	17693	96892	957	191	179	187	134	139	236	283	133	232	214	269
HERB_1884	Kew Garden	1884	TruSeq Nano	Plasmide pXAC33	3p	Plus	4	20112	28679	30214	17865	96870	476	142	126	120	70	78	144	146	71	139	128	147
HERB_1884	Kew Garden	1884	TruSeq Nano	Plasmide pXAC33	3p	Plus	5	18673	30501	29542	18092	96808	367	64	77	62	57	40	96	76	47	64	60	97
HERB_1884	Kew Garden	1884	TruSeq Nano	Plasmide pXAC33	3p	Plus	6	16919	27715	35024	17044	96702	270	61	53	35	22	17	63	45	35	36	29	52
HERB_1884	Kew Garden	1884	TruSeq Nano	Plasmide pXAC33	3p	Minus	2	19696	27713	29671	19896	96976	1022	318	252	231	190	266	346	390	243	360	277	356
HERB_1884	Kew Garden	1884	TruSeq Nano	Plasmide pXAC33	3p	Minus	3	20533	30049	28258	18106	96946	850	199	158	178	132	114	211	288	189	248	227	221
HERB_1884	Kew Garden	1884	TruSeq Nano	Plasmide pXAC33	3p	Minus	4	19542	29455	29958	17923	96878	457	125	117	102	66	82	149	140	91	137	106	140
HERB_1884	Kew Garden	1884	TruSeq Nano	Plasmide pXAC33	3p	Minus	5	18174	31434	28606	18644	96858	323	82	67	68	44	36	93	75	52	85	54	70
HERB_1884	Kew Garden	1884	TruSeq Nano	Plasmide pXAC33	3p	Minus	6	16532	28295	33997	18017	96841	275	52	64	38	24	16	57	45	51	47	38	47
HERB_1884	Kew Garden	1884	TruSeq Nano	Plasmide pXAC33	3p	Plus and Minus	2	39942	54672	59994	39263	193871	2025	622	529	449	385	498	700	790	500	681	602	752
HERB_1884	Kew Garden	1884	TruSeq Nano	Plasmide pXAC33	3p	Plus and Minus	3	41276	59570	57193	35799	193838	1807	390	337	365	266	253	447	571	322	480	441	490
HERB_1884	Kew Garden	1884	TruSeq Nano	Plasmide pXAC33	3p	Plus and Minus	4	39654	58134	60172	35788	193748	933	267	243	222	136	160	293	286	162	276	234	287
HERB_1884	Kew Garden	1884	TruSeq Nano	Plasmide pXAC33	3p	Plus and Minus	5	36847	61935	58148	36736	193666	690	146	144	130	101	76	189	151	99	149	114	167
HERB_1884	Kew Garden	1884	TruSeq Nano	Plasmide pXAC33	3p	Plus and Minus	6	33451	56010	69021	35061	193543	545	113	117	73	46	33	120	90	86	83	67	99
HERB_1884	Kew Garden	1884	TruSeq Nano	Plasmide pXAC33	5p	Plus	2	19898	29681	27706	19669	96954	337	1017	338	235	253	347	271	459	267	314	392	501
HERB_1884	Kew Garden	1884	TruSeq Nano	Plasmide pXAC33	5p	Plus	3	18101	28227	30060	20535	96923	203	849	187	136	180	236	224	323	212	138	244	340
HERB_1884	Kew Garden	1884	TruSeq Nano	Plasmide pXAC33	5p	Plus	4	17908	29948	29444	19554	96854	131	450	111	100	88	135	100	186	113	102	154	192
HERB_1884	Kew Garden	1884	TruSeq Nano	Plasmide pXAC33	5p	Plus	5	18631	28599	31417	18172	96819	82	323	75	52	48	81	51	118	67	49	93	116
HERB_1884	Kew Garden	1884	TruSeq Nano	Plasmide pXAC33	5p	Plus	6	18003	34016	28269	16532	96820	52	271	43	49	46	38	38	68	38	37	56	63
HERB_1884	Kew Garden	1884	TruSeq Nano	Plasmide pXAC33	5p	Minus	2	19355	30297	26948	20253	96853	342	990	320	260	272	310	328	527	270	260	398	492
HERB_1884	Kew Garden	1884	TruSeq Nano	Plasmide pXAC33	5p	Minus	3	17694	28903	29509	20743	96849	201	956	193	165	133	222	213	383	224	158	252	320
HERB_1884	Kew Garden	1884	TruSeq Nano	Plasmide pXAC33	5p	Minus	4	17842	30208	28666	20103	96819	142	470	128	112	71	134	121	208	104	92	146	199
HERB_1884	Kew Garden	1884	TruSeq Nano	Plasmide pXAC33	5p	Minus	5	18086	29510	30491	18647	96734	64	360	66	60	46	58	58	143	76	73	102	108
HERB_1884	Kew Garden	1884	TruSeq Nano	Plasmide pXAC33	5p	Minus	6	17043	34985	27706	16909	96643	63	270	39	44	36	28	35	81	30	34	54	58
HERB_1884	Kew Garden	1884	TruSeq Nano	Plasmide pXAC33	5p	Plus and Minus	2	39253	59978	54654	39922	193807	679	2007	658	495	525	657	599	986	537	574	790	993
HERB_1884	Kew Garden	1884	TruSeq Nano	Plasmide pXAC33	5p	Plus and Minus	3	35795	57130	59569	41278	193772	404	1805	380	301	313	458	437	706	436	296	496	660
HERB_1884	Kew Garden	1884	TruSeq Nano	Plasmide pXAC33	5p	Plus and Minus	4	35750	60156	58110	39657	193673	273	920	239	212	159	269	221	394	217	194	300	391
HERB_1884	Kew Garden	1884	TruSeq Nano	Plasmide pXAC33	5p	Plus and Minus	5	36717	58109	61908	36819	193553	146	683	141	112	94	139	109	261	143	122	195	224
HERB_1884	Kew Garden	1884	TruSeq Nano	Plasmide pXAC33	5p	Plus and Minus	6	35046	69001	55975	33441	193463	115	541	82	93	82	66	73	149	68	71	110	121
HERB_1884	Kew Garden	1884	TruSeq Nano	Plasmide pXAC64	3p	Plus	2	35459	48708	52653	35525	172345	1738	616	554	459	384	433	724	667	452	547	535	687
HERB_1884	Kew Garden	1884	TruSeq Nano	Plasmide pXAC64	3p	Plus	3	36512	52885	50353	32589	172339	1540	356	312	335	261	257	410	502	256	393	379	434
HERB_1884	Kew Garden	1884	TruSeq Nano	Plasmide pXAC64	3p	Plus	4	34931	51140	53633	32583	172287	849	231	233	245	123	135	263	276	155	226	199	240
HERB_1884	Kew Garden	1884	TruSeq Nano	Plasmide pXAC64	3p	Plus	5	32710	54790	51084	33617	172201	613	166	111	144	98	72	143	123	91	120	93	164
HERB_1884	Kew Garden	1884	TruSeq Nano	Plasmide pXAC64	3p	Plus	6	29267	49036	61829	31898	172030	440	117	87	92	37	29	117	82	73	70	54	76
HERB_1884	Kew Garden	1884	TruSeq Nano	Plasmide pXAC64	3p	Minus	2	36775	48265	52160	35541	172741	1702	613	507	406	358	407	632	746	438	520	574	655
HERB_1884	Kew Garden	1884	TruSeq Nano	Plasmide pXAC64	3p	Minus	3	37795	52450	50638	31803	172686	1565	360	323	312	261	219	403	463	273	353	345	400
HERB_1884	Kew Garden	1884	TruSeq Nano	Plasmide pXAC64	3p	Minus	4	36583	51223	53399	31396	172601	823	218	259	196	122	130	232	250	135	225	234	267
HERB_1884	Kew Garden	1884	TruSeq Nano	Plasmide pXAC64	3p	Minus	5	33904	54142	51939	32531	172516	630	118	158	137	70	80	142	129	101	119	126	159
HERB_1884	Kew Garden	1884	TruSeq Nano	Plasmide pXAC64	3p	Minus	6	30889	49648	61262	30739	172538	460	122	113	66	33	36	109	79	75	64	72	81
HERB_1884	Kew Garden	1884	TruSeq Nano	Plasmide pXAC64	3p	Plus and Minus	2	72234	96973	104813	71066	345086	3440	1229	1061	865	742	840	1356	1413	890	1067	1109	1342
HERB_1884	Kew Garden	1884	TruSeq Nano	Plasmide pXAC64	3p	Plus and Minus	3	74307	105335	100991	64392	345025	3105	716	635	647	522	476	813	965	529	746	724	834
HERB_1884	Kew Garden	1884	TruSeq Nano	Plasmide pXAC64	3p	Plus and Minus	4	71514	102363	107032	63979	344888	1672	449	492	441	245	265	495	526	290	451	433	507
HERB_1884	Kew Garden	1884	TruSeq Nano	Plasmide pXAC64	3p	Plus and Minus	5	66614	108932	103023	66148	344717	1243	284	269	281	168	152	285	252	192	239	219	323
HERB_1884	Kew Garden	1884	TruSeq Nano	Plasmide pXAC64	3p	Plus and Minus	6	60156	98684	123091	62637	344568	900	239	200	158	70	65	226	161	148	134	126	157
HERB_1884	Kew Garden	1884	TruSeq Nano	Plasmide pXAC64	5p	Plus	2	35526	52124	48210	36754	172614	671	1687	588	476	456	505	572	861	542	473	710	936
HERB_1884	Kew Garden	1884	TruSeq Nano	Plasmide pXAC64	5p	Plus	3	31791	50575	52406	37779	172551	372	1545	316	298	260	341	346	623	449	255	462	542
HERB_1884	Kew Garden	1884	TruSeq Nano	Plasmide pXAC64	5p	Plus	4	31375	53342	51162	36575	172454	223	801	208	234	124	214	231	370	196	174	251	335
HERB_1884	Kew Garden	1884	TruSeq Nano	Plasmide pXAC64	5p	Plus	5	32510	51926	54093	33839	172368	123	631	146	137	94	116	126	234	108	118	134	196
HERB_1884	Kew Garden	1884	TruSeq Nano	Plasmide pXAC64	5p	Plus	6	30728	61215	49607	30862	172412	121	458	74	91	68	55	71	138	63	75	112	100
HERB_1884	Kew Garden	1884	TruSeq Nano	Plasmide pXAC64	5p	Minus	2	35475	52656	48659	35414	172204	662	1724	651	523	474	533	545	886	510	520	825	879
HERB_1884	Kew Garden	1884	TruSeq Nano	Plasmide pXAC64	5p	Minus	3	32558	50265	52890	36479	172192	369	1537	360	283	264	381	385	630	439	298	464	595
HERB_1884	Kew Garden	1884	TruSeq Nano	Plasmide pXAC64	5p	Minus	4	32548	53590	51089	34916	172143	237	844	258	205	156	223	206	353	180	174	270	372
HERB_1884	Kew Garden	1884	TruSeq Nano	Plasmide pXAC64	5p	Minus	5	33547	51011	54768	32695	172021	163	606	153	94	87	107	93	247	135	102	150	192
HERB_1884	Kew Garden	1884	TruSeq Nano	Plasmide pXAC64	5p	Minus	6	31846	61791	49006	29229	171872	115	434	104	71	75	58	57	116	53	55	103	116
HERB_1884	Kew Garden	1884	TruSeq Nano	Plasmide pXAC64	5p	Plus and Minus	2	71001	104780	96869	72168	344818	1333	3411	1239	999	930	1038	1117	1747	1052	993	1535	1815
HERB_1884	Kew Garden	1884	TruSeq Nano	Plasmide pXAC64	5p	Plus and Minus	3	64349	100840	105296	74258	344743	741	3082	676	581	524	722	731	1253	888	553	926	1137
HERB_1884	Kew Garden	1884	TruSeq Nano	Plasmide pXAC64	5p	Plus and Minus	4	63923	106932	102251	71491	344597	460	1645	466	439	280	437	437	723	376	348	521	707
HERB_1884	Kew Garden	1884	TruSeq Nano	Plasmide pXAC64	5p	Plus and Minus	5	66057	102937	108861	66534	344389	286	1237	299	231	181	223	219	481	243	220	284	388
HERB_1884	Kew Garden	1884	TruSeq Nano	Plasmide pXAC64	5p	Plus and Minus	6	62574	123006	98613	60091	344284	236	892	178	162	143	113	128	254	116	130	215	216
HERB_1845	MNHN Paris	1845	TruSeq Nano	Chromosome	3p	Plus	2	1781814	2167281	2282230	1599232	7830557	84212	27218	19265	17203	16291	19058	31890	36038	18453	25770	27228	32397
HERB_1845	MNHN Paris	1845	TruSeq Nano	Chromosome	3p	Plus	3	1703139	2475874	2249765	1401555	7830333	76459	15797	12534	12130	11355	11189	19070	23982	11249	18172	18682	20944
HERB_1845	MNHN Paris	1845	TruSeq Nano	Chromosome	3p	Plus	4	1634830	2315476	2453036	1424889	7828231	37571	9601	8012	7046	6240	6377	11217	13003	6572	10899	9514	12973
HERB_1845	MNHN Paris	1845	TruSeq Nano	Chromosome	3p	Plus	5	1392866	2589388	2369907	1472001	7824162	25855	5813	4328	4038	3626	3311	6313	6797	3778	5824	5266	7398
HERB_1845	MNHN Paris	1845	TruSeq Nano	Chromosome	3p	Plus	6	1224089	2303309	2932933	1355605	7815936	18815	3035	2787	1937	1633	1317	4294	3525	2482	3120	2730	3673
HERB_1845	MNHN Paris	1845	TruSeq Nano	Chromosome	3p	Minus	2	1782403	2161974	2284263	1600177	7828817	83675	26828	19144	17547	16179	18592	31975	35465	18442	25618	27672	32386
HERB_1845	MNHN Paris	1845	TruSeq Nano	Chromosome	3p	Minus	3	1701871	2468591	2254949	1401233	7826644	75176	15802	12215	11985	11229	11011	18789	23569	11075	17764	18725	20844
HERB_1845	MNHN Paris	1845	TruSeq Nano	Chromosome	3p	Minus	4	1632132	2304562	2461281	1424771	7822746	36992	9298	7724	7084	6089	6133	11075	12714	6675	10685	9527	12471
HERB_1845	MNHN Paris	1845	TruSeq Nano	Chromosome	3p	Minus	5	1390937	2583394	2368980	1475643	7818954	25923	5471	4312	4101	3654	3113	6532	6641	3615	5536	5130	7320
HERB_1845	MNHN Paris	1845	TruSeq Nano	Chromosome	3p	Minus	6	1224581	2297034	2936180	1361288	7819083	19121	3154	2987	2112	1743	1426	4480	3711	2592	3241	2946	3964
HERB_1845	MNHN Paris	1845	TruSeq Nano	Chromosome	3p	Plus and Minus	2	3564217	4329255	4566493	3199409	15659374	167887	54046	38409	34750	32470	37650	63865	71503	36895	51388	54900	64783
HERB_1845	MNHN Paris	1845	TruSeq Nano	Chromosome	3p	Plus and Minus	3	3405010	4944465	4504714	2802788	15656977	151635	31599	24749	24115	22584	22200	37859	47551	22324	35936	37407	41788
HERB_1845	MNHN Paris	1845	TruSeq Nano	Chromosome	3p	Plus and Minus	4	3266962	4620038	4914317	2849660	15650977	74563	18899	15736	14130	12329	12510	22292	25717	13247	21584	19041	25444
HERB_1845	MNHN Paris	1845	TruSeq Nano	Chromosome	3p	Plus and Minus	5	2783803	5172782	4738887	2947644	15643116	51778	11284	8640	8139	7280	6424	12845	13438	7393	11360	10396	14718
HERB_1845	MNHN Paris	1845	TruSeq Nano	Chromosome	3p	Plus and Minus	6	2448670	4600343	5869113	2716893	15635019	37936	6189	5774	4049	3376	2743	8774	7236	5074	6361	5676	7637
HERB_1845	MNHN Paris	1845	TruSeq Nano	Chromosome	5p	Plus	2	1592805	2263876	2144787	1778450	7779918	30464	83385	23263	18627	20343	24943	27275	47076	20096	27441	38024	50816
HERB_1845	MNHN Paris	1845	TruSeq Nano	Chromosome	5p	Plus	3	1393345	2236371	2452271	1695023	7777010	16537	74856	12347	11730	12023	17157	18660	33217	15559	14801	22870	31232
HERB_1845	MNHN Paris	1845	TruSeq Nano	Chromosome	5p	Plus	4	1418272	2442222	2286195	1625633	7772322	9610	36779	7551	7306	7833	10082	9619	20763	8903	9860	13440	18088
HERB_1845	MNHN Paris	1845	TruSeq Nano	Chromosome	5p	Plus	5	1468789	2349566	2567626	1381760	7767741	5773	25931	4633	4043	4485	5040	5354	12756	5553	5825	8083	10750
HERB_1845	MNHN Paris	1845	TruSeq Nano	Chromosome	5p	Plus	6	1353069	2921467	2280599	1214378	7769513	3300	18924	2582	2758	3528	2801	3002	8196	2965	3784	5967	6071
HERB_1845	MNHN Paris	1845	TruSeq Nano	Chromosome	5p	Minus	2	1591932	2262133	2150614	1777675	7782354	30977	83930	22984	18745	20419	25201	26900	47243	20193	27956	38048	51346
HERB_1845	MNHN Paris	1845	TruSeq Nano	Chromosome	5p	Minus	3	1394089	2231500	2459936	1696461	7781986	16660	76217	12495	12052	12346	17636	18632	33596	15859	14992	23424	31912
HERB_1845	MNHN Paris	1845	TruSeq Nano	Chromosome	5p	Minus	4	1418637	2434916	2297114	1628565	7779232	10075	37544	7624	7661	7748	10384	9682	21413	8941	10156	13641	18590
HERB_1845	MNHN Paris	1845	TruSeq Nano	Chromosome	5p	Minus	5	1465073	2349922	2572885	1383466	7771346	6065	25644	4589	4011	4662	5194	5448	12682	5588	5956	7771	10612
HERB_1845	MNHN Paris	1845	TruSeq Nano	Chromosome	5p	Minus	6	1347904	2917651	2286911	1213630	7766096	3130	18543	2373	2514	3355	2628	2778	7728	2908	3602	5915	5815
HERB_1845	MNHN Paris	1845	TruSeq Nano	Chromosome	5p	Plus and Minus	2	3184737	4526009	4295401	3556125	15562272	61441	167315	46247	37372	40762	50144	54175	94319	40289	55397	76072	102162
HERB_1845	MNHN Paris	1845	TruSeq Nano	Chromosome	5p	Plus and Minus	3	2787434	4467871	4912207	3391484	15558996	33197	151073	24842	23782	24369	34793	37292	66813	31418	29793	46294	63144
HERB_1845	MNHN Paris	1845	TruSeq Nano	Chromosome	5p	Plus and Minus	4	2836909	4877138	4583309	3254198	15551554	19685	74323	15175	14967	15581	20466	19301	42176	17844	20016	27081	36678
HERB_1845	MNHN Paris	1845	TruSeq Nano	Chromosome	5p	Plus and Minus	5	2933862	4699488	5140511	2765226	15539087	11838	51575	9222	8054	9147	10234	10802	25438	11141	11781	15854	21362
HERB_1845	MNHN Paris	1845	TruSeq Nano	Chromosome	5p	Plus and Minus	6	2700973	5839118	4567510	2428008	15535609	6430	37467	4955	5272	6883	5429	5780	15924	5873	7386	11882	11886
HERB_1845	MNHN Paris	1845	TruSeq Nano	Plasmide pXAC33	3p	Plus	2	32245	40311	42636	29762	144954	1670	526	362	352	324	344	553	640	342	520	479	569
HERB_1845	MNHN Paris	1845	TruSeq Nano	Plasmide pXAC33	3p	Plus	3	32674	43067	41970	27239	144950	1625	302	277	252	232	221	343	426	220	333	333	372
HERB_1845	MNHN Paris	1845	TruSeq Nano	Plasmide pXAC33	3p	Plus	4	31195	42065	43835	27818	144913	815	207	174	150	132	115	221	268	140	215	164	261
HERB_1845	MNHN Paris	1845	TruSeq Nano	Plasmide pXAC33	3p	Plus	5	28335	45089	42596	28805	144825	608	142	114	118	83	63	105	112	71	103	96	160
HERB_1845	MNHN Paris	1845	TruSeq Nano	Plasmide pXAC33	3p	Plus	6	25515	41345	51261	26513	144634	410	85	76	46	42	29	94	64	55	67	46	68
HERB_1845	MNHN Paris	1845	TruSeq Nano	Plasmide pXAC33	3p	Minus	2	30660	41825	41554	30386	144425	1623	551	368	377	321	366	564	679	339	525	496	583
HERB_1845	MNHN Paris	1845	TruSeq Nano	Plasmide pXAC33	3p	Minus	3	31903	43464	41009	28000	144376	1574	315	258	254	178	218	307	428	232	404	308	387
HERB_1845	MNHN Paris	1845	TruSeq Nano	Plasmide pXAC33	3p	Minus	4	30049	43057	43035	28151	144292	784	215	164	129	134	117	229	226	145	258	182	243
HERB_1845	MNHN Paris	1845	TruSeq Nano	Plasmide pXAC33	3p	Minus	5	27421	45826	41836	29156	144239	538	157	105	98	71	65	118	130	77	136	103	133
HERB_1845	MNHN Paris	1845	TruSeq Nano	Plasmide pXAC33	3p	Minus	6	25414	41702	49041	28045	144202	394	99	81	64	36	26	81	76	58	83	50	89
HERB_1845	MNHN Paris	1845	TruSeq Nano	Plasmide pXAC33	3p	Plus and Minus	2	62905	82136	84190	60148	289379	3293	1077	730	729	645	710	1117	1319	681	1045	975	1152
HERB_1845	MNHN Paris	1845	TruSeq Nano	Plasmide pXAC33	3p	Plus and Minus	3	64577	86531	82979	55239	289326	3199	617	535	506	410	439	650	854	452	737	641	759
HERB_1845	MNHN Paris	1845	TruSeq Nano	Plasmide pXAC33	3p	Plus and Minus	4	61244	85122	86870	55969	289205	1599	422	338	279	266	232	450	494	285	473	346	504
HERB_1845	MNHN Paris	1845	TruSeq Nano	Plasmide pXAC33	3p	Plus and Minus	5	55756	90915	84432	57961	289064	1146	299	219	216	154	128	223	242	148	239	199	293
HERB_1845	MNHN Paris	1845	TruSeq Nano	Plasmide pXAC33	3p	Plus and Minus	6	50929	83047	100302	54558	288836	804	184	157	110	78	55	175	140	113	150	96	157
HERB_1845	MNHN Paris	1845	TruSeq Nano	Plasmide pXAC33	5p	Plus	2	30440	41508	41806	30688	144442	597	1617	484	361	381	521	494	807	382	482	653	904
HERB_1845	MNHN Paris	1845	TruSeq Nano	Plasmide pXAC33	5p	Plus	3	28045	40965	43412	31966	144388	323	1574	263	246	245	393	313	581	231	282	376	537
HERB_1845	MNHN Paris	1845	TruSeq Nano	Plasmide pXAC33	5p	Plus	4	28168	43028	43023	30084	144303	227	784	134	156	158	244	186	342	173	178	257	312
HERB_1845	MNHN Paris	1845	TruSeq Nano	Plasmide pXAC33	5p	Plus	5	29155	41804	45869	27408	144236	159	537	106	95	100	132	105	211	123	113	154	176
HERB_1845	MNHN Paris	1845	TruSeq Nano	Plasmide pXAC33	5p	Plus	6	28046	49101	41685	25368	144200	104	395	72	72	66	70	56	133	65	71	98	108
HERB_1845	MNHN Paris	1845	TruSeq Nano	Plasmide pXAC33	5p	Minus	2	29812	42581	40279	32295	144967	586	1662	439	366	380	507	471	773	375	448	632	863
HERB_1845	MNHN Paris	1845	TruSeq Nano	Plasmide pXAC33	5p	Minus	3	27216	41905	43124	32717	144962	311	1620	262	265	236	329	342	585	316	296	394	546
HERB_1845	MNHN Paris	1845	TruSeq Nano	Plasmide pXAC33	5p	Minus	4	27803	43836	42074	31198	144911	217	812	153	168	156	205	169	364	177	171	261	350
HERB_1845	MNHN Paris	1845	TruSeq Nano	Plasmide pXAC33	5p	Minus	5	28839	42532	45096	28328	144795	146	602	124	113	81	99	104	241	107	114	132	152
HERB_1845	MNHN Paris	1845	TruSeq Nano	Plasmide pXAC33	5p	Minus	6	26532	51329	41322	25441	144624	86	407	53	77	70	59	50	118	76	72	106	93
HERB_1845	MNHN Paris	1845	TruSeq Nano	Plasmide pXAC33	5p	Plus and Minus	2	60252	84089	82085	62983	289409	1183	3279	923	727	761	1028	965	1580	757	930	1285	1767
HERB_1845	MNHN Paris	1845	TruSeq Nano	Plasmide pXAC33	5p	Plus and Minus	3	55261	82870	86536	64683	289350	634	3194	525	511	481	722	655	1166	547	578	770	1083
HERB_1845	MNHN Paris	1845	TruSeq Nano	Plasmide pXAC33	5p	Plus and Minus	4	55971	86864	85097	61282	289214	444	1596	287	324	314	449	355	706	350	349	518	662
HERB_1845	MNHN Paris	1845	TruSeq Nano	Plasmide pXAC33	5p	Plus and Minus	5	57994	84336	90965	55736	289031	305	1139	230	208	181	231	209	452	230	227	286	328
HERB_1845	MNHN Paris	1845	TruSeq Nano	Plasmide pXAC33	5p	Plus and Minus	6	54578	100430	83007	50809	288824	190	802	125	149	136	129	106	251	141	143	204	201
HERB_1845	MNHN Paris	1845	TruSeq Nano	Plasmide pXAC64	3p	Plus	2	49919	64912	66800	48779	230410	2543	906	629	585	554	541	826	1009	548	845	787	994
HERB_1845	MNHN Paris	1845	TruSeq Nano	Plasmide pXAC64	3p	Plus	3	51575	68830	65238	44761	230404	2438	540	432	480	406	359	559	666	355	561	518	600
HERB_1845	MNHN Paris	1845	TruSeq Nano	Plasmide pXAC64	3p	Plus	4	48573	66603	69664	45489	230329	1176	375	284	275	179	209	346	393	225	325	296	421
HERB_1845	MNHN Paris	1845	TruSeq Nano	Plasmide pXAC64	3p	Plus	5	43854	72864	66701	46790	230209	905	267	224	249	121	103	196	188	128	210	154	215
HERB_1845	MNHN Paris	1845	TruSeq Nano	Plasmide pXAC64	3p	Plus	6	39930	64957	80779	44262	229928	628	164	151	126	70	40	157	108	99	93	88	106
HERB_1845	MNHN Paris	1845	TruSeq Nano	Plasmide pXAC64	3p	Minus	2	52052	64309	65492	48905	230758	2612	849	633	636	503	558	867	1051	545	793	762	928
HERB_1845	MNHN Paris	1845	TruSeq Nano	Plasmide pXAC64	3p	Minus	3	53242	67900	65803	43749	230694	2505	500	507	415	333	353	517	689	336	526	538	622
HERB_1845	MNHN Paris	1845	TruSeq Nano	Plasmide pXAC64	3p	Minus	4	50678	66840	69326	43725	230569	1210	312	353	269	197	173	335	369	222	337	272	402
HERB_1845	MNHN Paris	1845	TruSeq Nano	Plasmide pXAC64	3p	Minus	5	45922	72011	66931	45615	230479	902	239	230	216	93	108	197	214	131	167	174	242
HERB_1845	MNHN Paris	1845	TruSeq Nano	Plasmide pXAC64	3p	Minus	6	41258	65811	80903	42495	230467	661	158	153	102	66	44	152	105	91	104	89	149
HERB_1845	MNHN Paris	1845	TruSeq Nano	Plasmide pXAC64	3p	Plus and Minus	2	101971	129221	132292	97684	461168	5155	1755	1262	1221	1057	1099	1693	2060	1093	1638	1549	1922
HERB_1845	MNHN Paris	1845	TruSeq Nano	Plasmide pXAC64	3p	Plus and Minus	3	104817	136730	131041	88510	461098	4943	1040	939	895	739	712	1076	1355	691	1087	1056	1222
HERB_1845	MNHN Paris	1845	TruSeq Nano	Plasmide pXAC64	3p	Plus and Minus	4	99251	133443	138990	89214	460898	2386	687	637	544	376	382	681	762	447	662	568	823
HERB_1845	MNHN Paris	1845	TruSeq Nano	Plasmide pXAC64	3p	Plus and Minus	5	89776	144875	133632	92405	460688	1807	506	454	465	214	211	393	402	259	377	328	457
HERB_1845	MNHN Paris	1845	TruSeq Nano	Plasmide pXAC64	3p	Plus and Minus	6	81188	130768	161682	86757	460395	1289	322	304	228	136	84	309	213	190	197	177	255
HERB_1845	MNHN Paris	1845	TruSeq Nano	Plasmide pXAC64	5p	Plus	2	48945	65405	64207	52157	230714	922	2608	793	623	606	777	745	1271	605	790	1013	1421
HERB_1845	MNHN Paris	1845	TruSeq Nano	Plasmide pXAC64	5p	Plus	3	43687	65718	67912	53318	230635	518	2502	432	492	367	499	532	990	463	477	596	876
HERB_1845	MNHN Paris	1845	TruSeq Nano	Plasmide pXAC64	5p	Plus	4	43770	69282	66694	50761	230507	324	1208	284	345	249	320	271	582	278	280	394	524
HERB_1845	MNHN Paris	1845	TruSeq Nano	Plasmide pXAC64	5p	Plus	5	45655	66807	72050	45886	230398	247	904	234	217	147	155	180	359	152	172	227	283
HERB_1845	MNHN Paris	1845	TruSeq Nano	Plasmide pXAC64	5p	Plus	6	42464	81021	65763	41155	230403	167	659	116	154	111	93	102	236	117	122	191	159
HERB_1845	MNHN Paris	1845	TruSeq Nano	Plasmide pXAC64	5p	Minus	2	48854	66721	64811	49947	230333	1008	2548	748	622	591	831	776	1364	633	735	974	1395
HERB_1845	MNHN Paris	1845	TruSeq Nano	Plasmide pXAC64	5p	Minus	3	44732	65074	68779	51739	230324	569	2430	487	432	376	549	521	935	510	479	668	882
HERB_1845	MNHN Paris	1845	TruSeq Nano	Plasmide pXAC64	5p	Minus	4	45500	69610	66548	48586	230244	395	1174	288	282	258	304	293	607	260	288	395	545
HERB_1845	MNHN Paris	1845	TruSeq Nano	Plasmide pXAC64	5p	Minus	5	46777	66638	72861	43776	230052	272	910	260	211	154	199	158	345	193	180	240	276
HERB_1845	MNHN Paris	1845	TruSeq Nano	Plasmide pXAC64	5p	Minus	6	44257	80830	64893	39844	229824	168	627	133	143	120	78	105	182	113	107	198	157
HERB_1845	MNHN Paris	1845	TruSeq Nano	Plasmide pXAC64	5p	Plus and Minus	2	97799	132126	129018	102104	461047	1930	5156	1541	1245	1197	1608	1521	2635	1238	1525	1987	2816
HERB_1845	MNHN Paris	1845	TruSeq Nano	Plasmide pXAC64	5p	Plus and Minus	3	88419	130792	136691	105057	460959	1087	4932	919	924	743	1048	1053	1925	973	956	1264	1758
HERB_1845	MNHN Paris	1845	TruSeq Nano	Plasmide pXAC64	5p	Plus and Minus	4	89270	138892	133242	99347	460751	719	2382	572	627	507	624	564	1189	538	568	789	1069
HERB_1845	MNHN Paris	1845	TruSeq Nano	Plasmide pXAC64	5p	Plus and Minus	5	92432	133445	144911	89662	460450	519	1814	494	428	301	354	338	704	345	352	467	559
HERB_1845	MNHN Paris	1845	TruSeq Nano	Plasmide pXAC64	5p	Plus and Minus	6	86721	161851	130656	80999	460227	335	1286	249	297	231	171	207	418	230	229	389	316
HERB_1915	MNHN Paris	1915	TruSeq Nano	Chromosome	3p	Plus	2	554061	733359	795665	532332	2615417	22230	6625	4896	4138	3892	4648	8319	9255	4678	6632	6693	8065
HERB_1915	MNHN Paris	1915	TruSeq Nano	Chromosome	3p	Plus	3	566122	813214	772816	463207	2615359	23781	3756	3116	2616	2440	2632	4586	6528	2577	4520	4171	5073
HERB_1915	MNHN Paris	1915	TruSeq Nano	Chromosome	3p	Plus	4	533889	782371	851810	446861	2614931	11903	1895	1884	1445	1294	1313	2610	3512	1486	2505	2172	3664
HERB_1915	MNHN Paris	1915	TruSeq Nano	Chromosome	3p	Plus	5	460310	869722	802110	482036	2614178	8827	1268	1063	849	714	638	1615	2095	964	1320	1210	2771
HERB_1915	MNHN Paris	1915	TruSeq Nano	Chromosome	3p	Plus	6	412341	759558	993811	446877	2612587	6532	808	805	393	357	318	1129	1128	705	805	781	2046
HERB_1915	MNHN Paris	1915	TruSeq Nano	Chromosome	3p	Minus	2	552505	733083	798061	532369	2616018	22558	6695	4914	4077	3917	4620	8247	9064	4629	6472	6637	7979
HERB_1915	MNHN Paris	1915	TruSeq Nano	Chromosome	3p	Minus	3	565983	810173	774612	464819	2615587	23397	3575	2969	2664	2446	2492	4548	6272	2734	4593	4215	5164
HERB_1915	MNHN Paris	1915	TruSeq Nano	Chromosome	3p	Minus	4	531427	780027	855500	447829	2614783	11843	2002	1839	1422	1317	1259	2562	3329	1575	2389	2250	3730
HERB_1915	MNHN Paris	1915	TruSeq Nano	Chromosome	3p	Minus	5	459861	868117	803026	483135	2614139	8870	1211	1253	803	711	629	1683	2150	860	1295	1176	2693
HERB_1915	MNHN Paris	1915	TruSeq Nano	Chromosome	3p	Minus	6	410343	758751	998512	446773	2614379	6650	823	944	387	371	283	1249	1204	696	772	812	2096
HERB_1915	MNHN Paris	1915	TruSeq Nano	Chromosome	3p	Plus and Minus	2	1106566	1466442	1593726	1064701	5231435	44788	13320	9810	8215	7809	9268	16566	18319	9307	13104	13330	16044
HERB_1915	MNHN Paris	1915	TruSeq Nano	Chromosome	3p	Plus and Minus	3	1132105	1623387	1547428	928026	5230946	47178	7331	6085	5280	4886	5124	9134	12800	5311	9113	8386	10237
HERB_1915	MNHN Paris	1915	TruSeq Nano	Chromosome	3p	Plus and Minus	4	1065316	1562398	1707310	894690	5229714	23746	3897	3723	2867	2611	2572	5172	6841	3061	4894	4422	7394
HERB_1915	MNHN Paris	1915	TruSeq Nano	Chromosome	3p	Plus and Minus	5	920171	1737839	1605136	965171	5228317	17697	2479	2316	1652	1425	1267	3298	4245	1824	2615	2386	5464
HERB_1915	MNHN Paris	1915	TruSeq Nano	Chromosome	3p	Plus and Minus	6	822684	1518309	1992323	893650	5226966	13182	1631	1749	780	728	601	2378	2332	1401	1577	1593	4142
HERB_1915	MNHN Paris	1915	TruSeq Nano	Chromosome	5p	Plus	2	511363	761072	702512	532935	2507882	7357	21723	12268	4254	5160	6118	6476	11954	7572	5819	9681	12651
HERB_1915	MNHN Paris	1915	TruSeq Nano	Chromosome	5p	Plus	3	447980	741121	772784	545220	2507105	3682	22470	2969	2394	2802	4253	4114	8958	7240	2944	5679	7685
HERB_1915	MNHN Paris	1915	TruSeq Nano	Chromosome	5p	Plus	4	431223	818244	743934	512572	2505973	1978	11147	1906	1330	1645	2093	2156	6007	2978	1873	2872	4902
HERB_1915	MNHN Paris	1915	TruSeq Nano	Chromosome	5p	Plus	5	465549	766506	833700	439442	2505197	1238	8478	1293	785	922	1084	1263	4173	1802	1177	1571	3366
HERB_1915	MNHN Paris	1915	TruSeq Nano	Chromosome	5p	Plus	6	430037	960871	725051	390212	2506171	800	6179	681	539	731	562	816	3087	1025	706	1161	1749
HERB_1915	MNHN Paris	1915	TruSeq Nano	Chromosome	5p	Minus	2	511945	758595	702651	534736	2507927	7330	21473	12322	4293	5175	6184	6542	12024	7664	5930	9846	12981
HERB_1915	MNHN Paris	1915	TruSeq Nano	Chromosome	5p	Minus	3	446483	739534	776063	545706	2507786	3879	23014	2894	2512	2745	4185	4075	9014	7079	3161	5732	8045
HERB_1915	MNHN Paris	1915	TruSeq Nano	Chromosome	5p	Minus	4	430534	814799	746741	514951	2507025	1932	11251	1929	1404	1640	2260	2143	5975	3009	1943	2956	5125
HERB_1915	MNHN Paris	1915	TruSeq Nano	Chromosome	5p	Minus	5	464472	765442	834867	439875	2504656	1221	8314	1312	632	946	996	1252	4154	1674	1076	1505	3296
HERB_1915	MNHN Paris	1915	TruSeq Nano	Chromosome	5p	Minus	6	429836	956524	725732	392490	2504582	792	5981	667	403	730	562	752	3095	1017	787	1133	1648
HERB_1915	MNHN Paris	1915	TruSeq Nano	Chromosome	5p	Plus and Minus	2	1023308	1519667	1405163	1067671	5015809	14687	43196	24590	8547	10335	12302	13018	23978	15236	11749	19527	25632
HERB_1915	MNHN Paris	1915	TruSeq Nano	Chromosome	5p	Plus and Minus	3	894463	1480655	1548847	1090926	5014891	7561	45484	5863	4906	5547	8438	8189	17972	14319	6105	11411	15730
HERB_1915	MNHN Paris	1915	TruSeq Nano	Chromosome	5p	Plus and Minus	4	861757	1633043	1490675	1027523	5012998	3910	22398	3835	2734	3285	4353	4299	11982	5987	3816	5828	10027
HERB_1915	MNHN Paris	1915	TruSeq Nano	Chromosome	5p	Plus and Minus	5	930021	1531948	1668567	879317	5009853	2459	16792	2605	1417	1868	2080	2515	8327	3476	2253	3076	6662
HERB_1915	MNHN Paris	1915	TruSeq Nano	Chromosome	5p	Plus and Minus	6	859873	1917395	1450783	782702	5010753	1592	12160	1348	942	1461	1124	1568	6182	2042	1493	2294	3397
HERB_1915	MNHN Paris	1915	TruSeq Nano	Plasmide pXAC33	3p	Plus	2	9925	12723	13950	9546	46144	401	108	77	86	75	92	129	151	104	113	105	141
HERB_1915	MNHN Paris	1915	TruSeq Nano	Plasmide pXAC33	3p	Plus	3	10576	13330	13641	8597	46144	472	94	62	68	43	57	76	118	59	84	79	86
HERB_1915	MNHN Paris	1915	TruSeq Nano	Plasmide pXAC33	3p	Plus	4	9787	13515	14630	8204	46136	248	47	39	32	33	27	51	68	27	51	33	62
HERB_1915	MNHN Paris	1915	TruSeq Nano	Plasmide pXAC33	3p	Plus	5	8959	14362	13757	9040	46118	173	40	23	31	10	13	47	34	21	29	31	48
HERB_1915	MNHN Paris	1915	TruSeq Nano	Plasmide pXAC33	3p	Plus	6	8055	13024	16805	8208	46092	118	19	22	14	9	10	32	27	22	11	12	51
HERB_1915	MNHN Paris	1915	TruSeq Nano	Plasmide pXAC33	3p	Minus	2	9470	13253	13360	9892	45975	399	113	93	79	76	81	116	152	89	133	113	120
HERB_1915	MNHN Paris	1915	TruSeq Nano	Plasmide pXAC33	3p	Minus	3	10069	13856	13282	8760	45967	457	70	65	48	37	50	73	101	69	97	71	85
HERB_1915	MNHN Paris	1915	TruSeq Nano	Plasmide pXAC33	3p	Minus	4	9529	13456	14363	8598	45946	234	46	42	38	31	25	41	55	44	48	39	68
HERB_1915	MNHN Paris	1915	TruSeq Nano	Plasmide pXAC33	3p	Minus	5	8526	14763	13400	9255	45944	163	26	31	19	18	15	36	37	19	34	31	57
HERB_1915	MNHN Paris	1915	TruSeq Nano	Plasmide pXAC33	3p	Minus	6	7660	13110	16406	8769	45945	130	25	21	25	13	8	24	14	19	14	19	36
HERB_1915	MNHN Paris	1915	TruSeq Nano	Plasmide pXAC33	3p	Plus and Minus	2	19395	25976	27310	19438	92119	800	221	170	165	151	173	245	303	193	246	218	261
HERB_1915	MNHN Paris	1915	TruSeq Nano	Plasmide pXAC33	3p	Plus and Minus	3	20645	27186	26923	17357	92111	929	164	127	116	80	107	149	219	128	181	150	171
HERB_1915	MNHN Paris	1915	TruSeq Nano	Plasmide pXAC33	3p	Plus and Minus	4	19316	26971	28993	16802	92082	482	93	81	70	64	52	92	123	71	99	72	130
HERB_1915	MNHN Paris	1915	TruSeq Nano	Plasmide pXAC33	3p	Plus and Minus	5	17485	29125	27157	18295	92062	336	66	54	50	28	28	83	71	40	63	62	105
HERB_1915	MNHN Paris	1915	TruSeq Nano	Plasmide pXAC33	3p	Plus and Minus	6	15715	26134	33211	16977	92037	248	44	43	39	22	18	56	41	41	25	31	87
HERB_1915	MNHN Paris	1915	TruSeq Nano	Plasmide pXAC33	5p	Plus	2	9804	13258	13135	9415	45612	124	390	213	86	89	124	110	160	135	100	153	217
HERB_1915	MNHN Paris	1915	TruSeq Nano	Plasmide pXAC33	5p	Plus	3	8693	13169	13728	10009	45599	71	443	52	53	75	92	77	155	117	59	91	126
HERB_1915	MNHN Paris	1915	TruSeq Nano	Plasmide pXAC33	5p	Plus	4	8547	14211	13346	9471	45575	44	231	47	37	45	46	36	102	60	29	55	90
HERB_1915	MNHN Paris	1915	TruSeq Nano	Plasmide pXAC33	5p	Plus	5	9179	13268	14659	8466	45572	29	158	25	21	20	32	37	75	43	26	42	55
HERB_1915	MNHN Paris	1915	TruSeq Nano	Plasmide pXAC33	5p	Plus	6	8698	16305	12988	7589	45580	25	129	26	13	22	8	22	58	19	17	26	22
HERB_1915	MNHN Paris	1915	TruSeq Nano	Plasmide pXAC33	5p	Minus	2	9493	13820	12639	9831	45783	122	390	206	70	107	112	107	203	137	106	143	216
HERB_1915	MNHN Paris	1915	TruSeq Nano	Plasmide pXAC33	5p	Minus	3	8538	13522	13215	10507	45782	96	464	75	49	56	80	78	151	134	65	96	144
HERB_1915	MNHN Paris	1915	TruSeq Nano	Plasmide pXAC33	5p	Minus	4	8145	14493	13414	9720	45772	51	245	40	33	29	52	38	92	56	37	55	101
HERB_1915	MNHN Paris	1915	TruSeq Nano	Plasmide pXAC33	5p	Minus	5	8998	13603	14263	8868	45732	39	168	39	17	21	24	31	66	28	21	44	49
HERB_1915	MNHN Paris	1915	TruSeq Nano	Plasmide pXAC33	5p	Minus	6	8149	16696	12907	7976	45728	19	117	21	17	19	12	8	72	19	17	32	28
HERB_1915	MNHN Paris	1915	TruSeq Nano	Plasmide pXAC33	5p	Plus and Minus	2	19297	27078	25774	19246	91395	246	780	419	156	196	236	217	363	272	206	296	433
HERB_1915	MNHN Paris	1915	TruSeq Nano	Plasmide pXAC33	5p	Plus and Minus	3	17231	26691	26943	20516	91381	167	907	127	102	131	172	155	306	251	124	187	270
HERB_1915	MNHN Paris	1915	TruSeq Nano	Plasmide pXAC33	5p	Plus and Minus	4	16692	28704	26760	19191	91347	95	476	87	70	74	98	74	194	116	66	110	191
HERB_1915	MNHN Paris	1915	TruSeq Nano	Plasmide pXAC33	5p	Plus and Minus	5	18177	26871	28922	17334	91304	68	326	64	38	41	56	68	141	71	47	86	104
HERB_1915	MNHN Paris	1915	TruSeq Nano	Plasmide pXAC33	5p	Plus and Minus	6	16847	33001	25895	15565	91308	44	246	47	30	41	20	30	130	38	34	58	50
HERB_1915	MNHN Paris	1915	TruSeq Nano	Plasmide pXAC64	3p	Plus	2	15980	21265	22742	15895	75882	680	201	153	160	145	150	232	257	143	200	216	242
HERB_1915	MNHN Paris	1915	TruSeq Nano	Plasmide pXAC64	3p	Plus	3	17149	22392	21793	14544	75878	753	122	99	103	80	72	139	167	104	158	110	179
HERB_1915	MNHN Paris	1915	TruSeq Nano	Plasmide pXAC64	3p	Plus	4	15959	21902	23842	14160	75863	374	74	83	87	53	39	92	115	59	74	77	118
HERB_1915	MNHN Paris	1915	TruSeq Nano	Plasmide pXAC64	3p	Plus	5	14246	24079	22378	15133	75836	290	74	45	57	32	19	46	67	25	43	35	87
HERB_1915	MNHN Paris	1915	TruSeq Nano	Plasmide pXAC64	3p	Plus	6	12823	21193	27550	14219	75785	228	47	40	31	17	14	43	31	51	12	25	74
HERB_1915	MNHN Paris	1915	TruSeq Nano	Plasmide pXAC64	3p	Minus	2	16478	21187	21785	16158	75608	645	190	144	127	100	129	216	222	149	191	181	214
HERB_1915	MNHN Paris	1915	TruSeq Nano	Plasmide pXAC64	3p	Minus	3	17664	21995	21738	14205	75602	720	127	140	92	63	85	117	186	92	124	119	145
HERB_1915	MNHN Paris	1915	TruSeq Nano	Plasmide pXAC64	3p	Minus	4	16266	21866	23737	13702	75571	385	94	92	50	37	33	78	82	43	80	71	115
HERB_1915	MNHN Paris	1915	TruSeq Nano	Plasmide pXAC64	3p	Minus	5	14854	23649	22218	14847	75568	292	66	68	40	19	19	35	48	39	47	39	80
HERB_1915	MNHN Paris	1915	TruSeq Nano	Plasmide pXAC64	3p	Minus	6	13414	21360	27087	13707	75568	204	45	46	16	13	12	30	36	39	21	29	51
HERB_1915	MNHN Paris	1915	TruSeq Nano	Plasmide pXAC64	3p	Plus and Minus	2	32458	42452	44527	32053	151490	1325	391	297	287	245	279	448	479	292	391	397	456
HERB_1915	MNHN Paris	1915	TruSeq Nano	Plasmide pXAC64	3p	Plus and Minus	3	34813	44387	43531	28749	151480	1473	249	239	195	143	157	256	353	196	282	229	324
HERB_1915	MNHN Paris	1915	TruSeq Nano	Plasmide pXAC64	3p	Plus and Minus	4	32225	43768	47579	27862	151434	759	168	175	137	90	72	170	197	102	154	148	233
HERB_1915	MNHN Paris	1915	TruSeq Nano	Plasmide pXAC64	3p	Plus and Minus	5	29100	47728	44596	29980	151404	582	140	113	97	51	38	81	115	64	90	74	167
HERB_1915	MNHN Paris	1915	TruSeq Nano	Plasmide pXAC64	3p	Plus and Minus	6	26237	42553	54637	27926	151353	432	92	86	47	30	26	73	67	90	33	54	125
HERB_1915	MNHN Paris	1915	TruSeq Nano	Plasmide pXAC64	5p	Plus	2	16001	21538	20975	16293	74807	208	629	345	140	155	180	181	305	237	161	268	307
HERB_1915	MNHN Paris	1915	TruSeq Nano	Plasmide pXAC64	5p	Plus	3	14091	21480	21746	17478	74795	134	704	93	119	103	121	122	241	201	103	148	227
HERB_1915	MNHN Paris	1915	TruSeq Nano	Plasmide pXAC64	5p	Plus	4	13534	23500	21636	16088	74758	95	375	62	79	45	68	68	167	71	54	94	115
HERB_1915	MNHN Paris	1915	TruSeq Nano	Plasmide pXAC64	5p	Plus	5	14728	21921	23425	14681	74755	69	287	51	53	39	41	39	115	57	39	35	63
HERB_1915	MNHN Paris	1915	TruSeq Nano	Plasmide pXAC64	5p	Plus	6	13569	26822	21138	13233	74762	47	198	25	34	38	19	27	78	32	29	33	40
HERB_1915	MNHN Paris	1915	TruSeq Nano	Plasmide pXAC64	5p	Minus	2	15721	22456	21034	15825	75036	221	669	374	144	148	189	216	349	252	190	294	351
HERB_1915	MNHN Paris	1915	TruSeq Nano	Plasmide pXAC64	5p	Minus	3	14390	21568	22105	16966	75029	123	745	119	78	106	150	113	287	209	89	166	221
HERB_1915	MNHN Paris	1915	TruSeq Nano	Plasmide pXAC64	5p	Minus	4	13983	23575	21634	15815	75007	77	364	103	72	56	65	76	183	104	53	97	156
HERB_1915	MNHN Paris	1915	TruSeq Nano	Plasmide pXAC64	5p	Minus	5	14983	22065	23841	14063	74952	71	272	66	33	22	33	42	120	67	34	46	83
HERB_1915	MNHN Paris	1915	TruSeq Nano	Plasmide pXAC64	5p	Minus	6	14069	27266	20959	12633	74927	45	225	37	29	49	12	20	104	35	22	45	44
HERB_1915	MNHN Paris	1915	TruSeq Nano	Plasmide pXAC64	5p	Plus and Minus	2	31722	43994	42009	32118	149843	429	1298	719	284	303	369	397	654	489	351	562	658
HERB_1915	MNHN Paris	1915	TruSeq Nano	Plasmide pXAC64	5p	Plus and Minus	3	28481	43048	43851	34444	149824	257	1449	212	197	209	271	235	528	410	192	314	448
HERB_1915	MNHN Paris	1915	TruSeq Nano	Plasmide pXAC64	5p	Plus and Minus	4	27517	47075	43270	31903	149765	172	739	165	151	101	133	144	350	175	107	191	271
HERB_1915	MNHN Paris	1915	TruSeq Nano	Plasmide pXAC64	5p	Plus and Minus	5	29711	43986	47266	28744	149707	140	559	117	86	61	74	81	235	124	73	81	146
HERB_1915	MNHN Paris	1915	TruSeq Nano	Plasmide pXAC64	5p	Plus and Minus	6	27638	54088	42097	25866	149689	92	423	62	63	87	31	47	182	67	51	78	84
HERB_1937	Mauritius	1937	TruSeq Nano	Chromosome	3p	Plus	2	84961	128433	141073	60401	414868	5092	330	271	233	147	193	482	501	244	282	371	296
HERB_1937	Mauritius	1937	TruSeq Nano	Chromosome	3p	Plus	3	78825	138383	134471	63188	414867	3829	225	180	217	128	126	445	440	142	259	337	235
HERB_1937	Mauritius	1937	TruSeq Nano	Chromosome	3p	Plus	4	77043	130904	145958	60953	414858	2911	131	158	155	81	75	292	319	82	175	227	173
HERB_1937	Mauritius	1937	TruSeq Nano	Chromosome	3p	Plus	5	72204	140694	141651	60299	414848	2569	122	114	128	84	45	419	327	112	172	202	143
HERB_1937	Mauritius	1937	TruSeq Nano	Chromosome	3p	Plus	6	71721	132184	147681	63073	414659	2198	113	136	133	65	38	500	384	106	221	198	134
HERB_1937	Mauritius	1937	TruSeq Nano	Chromosome	3p	Minus	2	84764	128139	141320	60248	414471	5222	355	268	228	160	179	530	465	221	332	419	330
HERB_1937	Mauritius	1937	TruSeq Nano	Chromosome	3p	Minus	3	78025	138009	135368	63051	414453	3801	210	192	207	118	114	472	420	153	227	328	230
HERB_1937	Mauritius	1937	TruSeq Nano	Chromosome	3p	Minus	4	76862	129540	146615	61411	414428	2942	139	153	152	95	81	334	296	106	168	241	175
HERB_1937	Mauritius	1937	TruSeq Nano	Chromosome	3p	Minus	5	71794	140445	141513	60618	414370	2520	113	155	135	77	43	435	351	85	162	231	160
HERB_1937	Mauritius	1937	TruSeq Nano	Chromosome	3p	Minus	6	71816	131915	147751	62810	414292	2176	129	141	104	72	34	534	351	114	220	193	130
HERB_1937	Mauritius	1937	TruSeq Nano	Chromosome	3p	Plus and Minus	2	169725	256572	282393	120649	829339	10314	685	539	461	307	372	1012	966	465	614	790	626
HERB_1937	Mauritius	1937	TruSeq Nano	Chromosome	3p	Plus and Minus	3	156850	276392	269839	126239	829320	7630	435	372	424	246	240	917	860	295	486	665	465
HERB_1937	Mauritius	1937	TruSeq Nano	Chromosome	3p	Plus and Minus	4	153905	260444	292573	122364	829286	5853	270	311	307	176	156	626	615	188	343	468	348
HERB_1937	Mauritius	1937	TruSeq Nano	Chromosome	3p	Plus and Minus	5	143998	281139	283164	120917	829218	5089	235	269	263	161	88	854	678	197	334	433	303
HERB_1937	Mauritius	1937	TruSeq Nano	Chromosome	3p	Plus and Minus	6	143537	264099	295432	125883	828951	4374	242	277	237	137	72	1034	735	220	441	391	264
HERB_1937	Mauritius	1937	TruSeq Nano	Chromosome	5p	Plus	2	58313	135429	123774	81925	399441	410	5010	259	285	441	244	375	1565	470	448	875	906
HERB_1937	Mauritius	1937	TruSeq Nano	Chromosome	5p	Plus	3	61130	130202	132801	75288	399421	226	3643	196	160	201	167	275	1130	171	206	592	616
HERB_1937	Mauritius	1937	TruSeq Nano	Chromosome	5p	Plus	4	59344	141173	124631	74202	399350	142	2797	153	139	112	102	172	845	109	180	403	373
HERB_1937	Mauritius	1937	TruSeq Nano	Chromosome	5p	Plus	5	58571	136028	135694	68972	399265	126	2387	139	136	94	118	153	653	92	123	475	380
HERB_1937	Mauritius	1937	TruSeq Nano	Chromosome	5p	Plus	6	60717	142461	126909	69207	399294	130	2067	103	127	122	152	127	533	52	108	562	360
HERB_1937	Mauritius	1937	TruSeq Nano	Chromosome	5p	Minus	2	58514	135256	124175	82025	399970	367	4890	267	300	447	228	338	1605	415	447	860	893
HERB_1937	Mauritius	1937	TruSeq Nano	Chromosome	5p	Minus	3	61264	129479	133185	76050	399978	254	3686	216	175	207	195	284	1096	174	237	581	652
HERB_1937	Mauritius	1937	TruSeq Nano	Chromosome	5p	Minus	4	58910	140449	126135	74438	399932	154	2751	150	139	102	110	174	920	99	183	333	381
HERB_1937	Mauritius	1937	TruSeq Nano	Chromosome	5p	Minus	5	58193	136299	135777	69438	399707	141	2421	125	99	122	117	151	665	108	136	449	360
HERB_1937	Mauritius	1937	TruSeq Nano	Chromosome	5p	Minus	6	60939	142495	127228	69093	399755	121	2085	127	118	115	147	131	550	65	111	523	391
HERB_1937	Mauritius	1937	TruSeq Nano	Chromosome	5p	Plus and Minus	2	116827	270685	247949	163950	799411	777	9900	526	585	888	472	713	3170	885	895	1735	1799
HERB_1937	Mauritius	1937	TruSeq Nano	Chromosome	5p	Plus and Minus	3	122394	259681	265986	151338	799399	480	7329	412	335	408	362	559	2226	345	443	1173	1268
HERB_1937	Mauritius	1937	TruSeq Nano	Chromosome	5p	Plus and Minus	4	118254	281622	250766	148640	799282	296	5548	303	278	214	212	346	1765	208	363	736	754
HERB_1937	Mauritius	1937	TruSeq Nano	Chromosome	5p	Plus and Minus	5	116764	272327	271471	138410	798972	267	4808	264	235	216	235	304	1318	200	259	924	740
HERB_1937	Mauritius	1937	TruSeq Nano	Chromosome	5p	Plus and Minus	6	121656	284956	254137	138300	799049	251	4152	230	245	237	299	258	1083	117	219	1085	751
HERB_1937	Mauritius	1937	TruSeq Nano	Plasmide pXAC33	3p	Plus	2	2569	3366	3877	1766	11578	156	9	14	7	3	12	13	15	8	11	8	17
HERB_1937	Mauritius	1937	TruSeq Nano	Plasmide pXAC33	3p	Plus	3	2357	3541	3785	1895	11578	113	8	6	13	6	7	12	12	5	8	8	7
HERB_1937	Mauritius	1937	TruSeq Nano	Plasmide pXAC33	3p	Plus	4	2329	3508	3850	1890	11577	94	6	7	1	1	5	7	13	3	6	6	8
HERB_1937	Mauritius	1937	TruSeq Nano	Plasmide pXAC33	3p	Plus	5	2247	3702	3796	1833	11578	71	5	8	3	0	6	14	11	2	4	2	9
HERB_1937	Mauritius	1937	TruSeq Nano	Plasmide pXAC33	3p	Plus	6	2283	3388	4048	1854	11573	58	4	4	9	4	1	12	9	1	6	3	1
HERB_1937	Mauritius	1937	TruSeq Nano	Plasmide pXAC33	3p	Minus	2	2479	3388	3616	1744	11227	143	11	8	9	9	9	12	17	5	13	6	6
HERB_1937	Mauritius	1937	TruSeq Nano	Plasmide pXAC33	3p	Minus	3	2297	3471	3584	1873	11225	115	11	8	3	2	4	9	10	7	7	1	6
HERB_1937	Mauritius	1937	TruSeq Nano	Plasmide pXAC33	3p	Minus	4	2236	3504	3688	1800	11228	88	4	7	4	1	4	6	7	3	6	3	3
HERB_1937	Mauritius	1937	TruSeq Nano	Plasmide pXAC33	3p	Minus	5	2182	3665	3551	1828	11226	72	5	5	4	0	0	6	4	0	4	4	2
HERB_1937	Mauritius	1937	TruSeq Nano	Plasmide pXAC33	3p	Minus	6	2290	3307	3780	1850	11227	56	2	8	9	0	2	7	7	2	10	4	1
HERB_1937	Mauritius	1937	TruSeq Nano	Plasmide pXAC33	3p	Plus and Minus	2	5048	6754	7493	3510	22805	299	20	22	16	12	21	25	32	13	24	14	23
HERB_1937	Mauritius	1937	TruSeq Nano	Plasmide pXAC33	3p	Plus and Minus	3	4654	7012	7369	3768	22803	228	19	14	16	8	11	21	22	12	15	9	13
HERB_1937	Mauritius	1937	TruSeq Nano	Plasmide pXAC33	3p	Plus and Minus	4	4565	7012	7538	3690	22805	182	10	14	5	2	9	13	20	6	12	9	11
HERB_1937	Mauritius	1937	TruSeq Nano	Plasmide pXAC33	3p	Plus and Minus	5	4429	7367	7347	3661	22804	143	10	13	7	0	6	20	15	2	8	6	11
HERB_1937	Mauritius	1937	TruSeq Nano	Plasmide pXAC33	3p	Plus and Minus	6	4573	6695	7828	3704	22800	114	6	12	18	4	3	19	16	3	16	7	2
HERB_1937	Mauritius	1937	TruSeq Nano	Plasmide pXAC33	5p	Plus	2	1732	3572	3349	2443	11096	14	142	11	6	10	12	7	38	16	16	23	30
HERB_1937	Mauritius	1937	TruSeq Nano	Plasmide pXAC33	5p	Plus	3	1857	3532	3437	2268	11094	13	116	4	6	8	7	1	27	3	10	9	12
HERB_1937	Mauritius	1937	TruSeq Nano	Plasmide pXAC33	5p	Plus	4	1783	3638	3462	2213	11096	4	87	4	7	4	6	2	23	2	7	7	6
HERB_1937	Mauritius	1937	TruSeq Nano	Plasmide pXAC33	5p	Plus	5	1814	3507	3611	2160	11092	5	71	5	5	0	4	3	15	0	2	9	7
HERB_1937	Mauritius	1937	TruSeq Nano	Plasmide pXAC33	5p	Plus	6	1832	3728	3268	2268	11096	3	51	10	5	4	8	2	8	0	6	9	9
HERB_1937	Mauritius	1937	TruSeq Nano	Plasmide pXAC33	5p	Minus	2	1747	3834	3325	2538	11444	11	157	7	15	16	8	5	52	14	13	28	26
HERB_1937	Mauritius	1937	TruSeq Nano	Plasmide pXAC33	5p	Minus	3	1889	3741	3494	2320	11444	9	111	12	5	5	8	7	26	6	13	16	17
HERB_1937	Mauritius	1937	TruSeq Nano	Plasmide pXAC33	5p	Minus	4	1871	3803	3468	2302	11444	6	90	1	7	1	5	4	26	3	8	13	17
HERB_1937	Mauritius	1937	TruSeq Nano	Plasmide pXAC33	5p	Minus	5	1803	3756	3661	2219	11439	6	72	3	7	2	3	1	30	0	10	14	14
HERB_1937	Mauritius	1937	TruSeq Nano	Plasmide pXAC33	5p	Minus	6	1834	4015	3341	2249	11439	5	58	9	4	2	4	3	8	2	3	14	13
HERB_1937	Mauritius	1937	TruSeq Nano	Plasmide pXAC33	5p	Plus and Minus	2	3479	7406	6674	4981	22540	25	299	18	21	26	20	12	90	30	29	51	56
HERB_1937	Mauritius	1937	TruSeq Nano	Plasmide pXAC33	5p	Plus and Minus	3	3746	7273	6931	4588	22538	22	227	16	11	13	15	8	53	9	23	25	29
HERB_1937	Mauritius	1937	TruSeq Nano	Plasmide pXAC33	5p	Plus and Minus	4	3654	7441	6930	4515	22540	10	177	5	14	5	11	6	49	5	15	20	23
HERB_1937	Mauritius	1937	TruSeq Nano	Plasmide pXAC33	5p	Plus and Minus	5	3617	7263	7272	4379	22531	11	143	8	12	2	7	4	45	0	12	23	21
HERB_1937	Mauritius	1937	TruSeq Nano	Plasmide pXAC33	5p	Plus and Minus	6	3666	7743	6609	4517	22535	8	109	19	9	6	12	5	16	2	9	23	22
HERB_1937	Mauritius	1937	TruSeq Nano	Plasmide pXAC64	3p	Plus	2	3711	4882	5461	2449	16503	257	11	10	16	10	12	18	24	16	13	11	21
HERB_1937	Mauritius	1937	TruSeq Nano	Plasmide pXAC64	3p	Plus	3	3350	5027	5355	2770	16502	186	14	6	15	6	7	14	11	6	9	6	9
HERB_1937	Mauritius	1937	TruSeq Nano	Plasmide pXAC64	3p	Plus	4	3231	5022	5557	2693	16503	135	6	11	11	0	5	11	15	4	8	11	15
HERB_1937	Mauritius	1937	TruSeq Nano	Plasmide pXAC64	3p	Plus	5	3184	5339	5374	2603	16500	102	10	5	17	1	4	15	10	3	4	4	6
HERB_1937	Mauritius	1937	TruSeq Nano	Plasmide pXAC64	3p	Plus	6	3184	4933	5691	2686	16494	89	4	7	15	3	3	17	15	4	8	4	7
HERB_1937	Mauritius	1937	TruSeq Nano	Plasmide pXAC64	3p	Minus	2	3686	4870	5545	2583	16684	193	18	15	13	8	12	21	22	8	13	17	18
HERB_1937	Mauritius	1937	TruSeq Nano	Plasmide pXAC64	3p	Minus	3	3491	5203	5312	2678	16684	164	16	15	12	5	10	14	16	8	16	10	7
HERB_1937	Mauritius	1937	TruSeq Nano	Plasmide pXAC64	3p	Minus	4	3386	5170	5478	2649	16683	126	10	9	6	1	4	10	8	4	8	7	10
HERB_1937	Mauritius	1937	TruSeq Nano	Plasmide pXAC64	3p	Minus	5	3229	5396	5382	2678	16685	115	10	20	8	3	3	9	13	2	4	8	2
HERB_1937	Mauritius	1937	TruSeq Nano	Plasmide pXAC64	3p	Minus	6	3297	5031	5695	2656	16679	84	7	10	5	1	4	13	10	2	13	5	2
HERB_1937	Mauritius	1937	TruSeq Nano	Plasmide pXAC64	3p	Plus and Minus	2	7397	9752	11006	5032	33187	450	29	25	29	18	24	39	46	24	26	28	39
HERB_1937	Mauritius	1937	TruSeq Nano	Plasmide pXAC64	3p	Plus and Minus	3	6841	10230	10667	5448	33186	350	30	21	27	11	17	28	27	14	25	16	16
HERB_1937	Mauritius	1937	TruSeq Nano	Plasmide pXAC64	3p	Plus and Minus	4	6617	10192	11035	5342	33186	261	16	20	17	1	9	21	23	8	16	18	25
HERB_1937	Mauritius	1937	TruSeq Nano	Plasmide pXAC64	3p	Plus and Minus	5	6413	10735	10756	5281	33185	217	20	25	25	4	7	24	23	5	8	12	8
HERB_1937	Mauritius	1937	TruSeq Nano	Plasmide pXAC64	3p	Plus and Minus	6	6481	9964	11386	5342	33173	173	11	17	20	4	7	30	25	6	21	9	9
HERB_1937	Mauritius	1937	TruSeq Nano	Plasmide pXAC64	5p	Plus	2	2556	5453	4811	3630	16450	19	188	16	17	20	11	15	70	27	31	35	34
HERB_1937	Mauritius	1937	TruSeq Nano	Plasmide pXAC64	5p	Plus	3	2655	5239	5124	3431	16449	18	164	14	14	11	13	9	43	7	19	15	20
HERB_1937	Mauritius	1937	TruSeq Nano	Plasmide pXAC64	5p	Plus	4	2619	5387	5098	3342	16446	10	122	6	9	4	6	7	36	5	8	13	13
HERB_1937	Mauritius	1937	TruSeq Nano	Plasmide pXAC64	5p	Plus	5	2645	5306	5321	3177	16449	11	115	8	19	3	3	4	22	3	8	13	13
HERB_1937	Mauritius	1937	TruSeq Nano	Plasmide pXAC64	5p	Plus	6	2630	5589	4973	3254	16446	8	80	5	7	4	10	2	22	3	6	15	12
HERB_1937	Mauritius	1937	TruSeq Nano	Plasmide pXAC64	5p	Minus	2	2408	5381	4801	3664	16254	13	256	16	10	26	10	9	76	19	19	32	41
HERB_1937	Mauritius	1937	TruSeq Nano	Plasmide pXAC64	5p	Minus	3	2735	5264	4955	3301	16255	16	183	16	6	6	9	5	41	7	15	14	13
HERB_1937	Mauritius	1937	TruSeq Nano	Plasmide pXAC64	5p	Minus	4	2660	5464	4936	3193	16253	6	132	10	11	3	9	7	45	3	8	16	13
HERB_1937	Mauritius	1937	TruSeq Nano	Plasmide pXAC64	5p	Minus	5	2566	5292	5258	3131	16247	10	103	17	5	3	3	3	33	3	8	16	14
HERB_1937	Mauritius	1937	TruSeq Nano	Plasmide pXAC64	5p	Minus	6	2651	5608	4849	3137	16245	6	87	15	7	4	4	2	18	2	9	15	19
HERB_1937	Mauritius	1937	TruSeq Nano	Plasmide pXAC64	5p	Plus and Minus	2	4964	10834	9612	7294	32704	32	444	32	27	46	21	24	146	46	50	67	75
HERB_1937	Mauritius	1937	TruSeq Nano	Plasmide pXAC64	5p	Plus and Minus	3	5390	10503	10079	6732	32704	34	347	30	20	17	22	14	84	14	34	29	33
HERB_1937	Mauritius	1937	TruSeq Nano	Plasmide pXAC64	5p	Plus and Minus	4	5279	10851	10034	6535	32699	16	254	16	20	7	15	14	81	8	16	29	26
HERB_1937	Mauritius	1937	TruSeq Nano	Plasmide pXAC64	5p	Plus and Minus	5	5211	10598	10579	6308	32696	21	218	25	24	6	6	7	55	6	16	29	27
HERB_1937	Mauritius	1937	TruSeq Nano	Plasmide pXAC64	5p	Plus and Minus	6	5281	11197	9822	6391	32691	14	167	20	14	8	14	4	40	5	15	30	31
HERB_1865	Kew Garden	1865	BEST	Chromosome	3p	Plus	1	342872	478206	620678	255691	1697447	9797	413	426	478	388	142	497	1920	1300	1330	885	411
HERB_1865	Kew Garden	1865	BEST	Chromosome	3p	Plus	2	394026	550903	524796	227716	1697441	5290	230	484	174	621	166	486	706	1143	436	776	289
HERB_1865	Kew Garden	1865	BEST	Chromosome	3p	Plus	3	313110	552580	549959	281792	1697441	3484	261	433	151	754	154	389	645	1198	524	794	359
HERB_1865	Kew Garden	1865	BEST	Chromosome	3p	Plus	4	335692	448254	584099	329402	1697447	4281	235	408	130	870	163	312	509	1388	593	766	376
HERB_1865	Kew Garden	1865	BEST	Chromosome	3p	Plus	5	338062	491926	559124	308321	1697433	3606	365	399	120	937	121	333	668	1325	536	789	345
HERB_1865	Kew Garden	1865	BEST	Chromosome	3p	Minus	1	342623	477199	621364	254804	1695990	9760	417	431	427	381	148	487	2032	1227	1361	820	444
HERB_1865	Kew Garden	1865	BEST	Chromosome	3p	Minus	2	391593	550141	525955	228296	1695985	5311	240	494	113	662	149	442	653	1134	461	797	300
HERB_1865	Kew Garden	1865	BEST	Chromosome	3p	Minus	3	313821	549249	552436	280475	1695981	3697	252	408	125	765	159	428	658	1220	479	775	344
HERB_1865	Kew Garden	1865	BEST	Chromosome	3p	Minus	4	333936	446121	587244	328678	1695979	4183	252	421	118	791	143	310	548	1352	553	818	303
HERB_1865	Kew Garden	1865	BEST	Chromosome	3p	Minus	5	337637	490177	558901	309252	1695967	3788	381	454	103	885	138	303	654	1260	514	791	332
HERB_1865	Kew Garden	1865	BEST	Chromosome	3p	Plus and Minus	1	685495	955405	1242042	510495	3393437	19557	830	857	905	769	290	984	3952	2527	2691	1705	855
HERB_1865	Kew Garden	1865	BEST	Chromosome	3p	Plus and Minus	2	785619	1101044	1050751	456012	3393426	10601	470	978	287	1283	315	928	1359	2277	897	1573	589
HERB_1865	Kew Garden	1865	BEST	Chromosome	3p	Plus and Minus	3	626931	1101829	1102395	562267	3393422	7181	513	841	276	1519	313	817	1303	2418	1003	1569	703
HERB_1865	Kew Garden	1865	BEST	Chromosome	3p	Plus and Minus	4	669628	894375	1171343	658080	3393426	8464	487	829	248	1661	306	622	1057	2740	1146	1584	679
HERB_1865	Kew Garden	1865	BEST	Chromosome	3p	Plus and Minus	5	675699	982103	1118025	617573	3393400	7394	746	853	223	1822	259	636	1322	2585	1050	1580	677
HERB_1865	Kew Garden	1865	BEST	Chromosome	5p	Plus	1	248606	625041	470619	343952	1688218	347	9518	540	159	112	120	121	462	72	523	518	390
HERB_1865	Kew Garden	1865	BEST	Chromosome	5p	Plus	2	221022	519586	549340	398063	1688011	205	5373	126	128	124	80	90	550	74	454	432	323
HERB_1865	Kew Garden	1865	BEST	Chromosome	5p	Plus	3	277045	550949	548254	311847	1688095	232	3754	127	120	164	60	88	705	62	317	397	309
HERB_1865	Kew Garden	1865	BEST	Chromosome	5p	Plus	4	330342	587224	436289	334321	1688176	240	4277	134	98	146	75	87	708	48	353	315	245
HERB_1865	Kew Garden	1865	BEST	Chromosome	5p	Plus	5	308948	557217	483222	338771	1688158	361	3873	117	120	152	63	70	688	49	352	266	396
HERB_1865	Kew Garden	1865	BEST	Chromosome	5p	Minus	1	249391	624312	472159	344113	1689975	365	9603	552	140	114	111	114	480	70	518	507	383
HERB_1865	Kew Garden	1865	BEST	Chromosome	5p	Minus	2	220522	518655	550305	400303	1689785	219	5409	163	109	146	80	116	508	81	501	420	382
HERB_1865	Kew Garden	1865	BEST	Chromosome	5p	Minus	3	278192	548796	551393	311478	1689859	242	3543	153	95	174	60	88	731	56	355	389	302
HERB_1865	Kew Garden	1865	BEST	Chromosome	5p	Minus	4	330460	584639	438659	336174	1689932	221	4362	151	94	198	85	53	803	49	405	316	258
HERB_1865	Kew Garden	1865	BEST	Chromosome	5p	Minus	5	307864	558014	484779	339271	1689928	352	3688	134	83	192	62	69	687	46	349	297	364
HERB_1865	Kew Garden	1865	BEST	Chromosome	5p	Plus and Minus	1	497997	1249353	942778	688065	3378193	712	19121	1092	299	226	231	235	942	142	1041	1025	773
HERB_1865	Kew Garden	1865	BEST	Chromosome	5p	Plus and Minus	2	441544	1038241	1099645	798366	3377796	424	10782	289	237	270	160	206	1058	155	955	852	705
HERB_1865	Kew Garden	1865	BEST	Chromosome	5p	Plus and Minus	3	555237	1099745	1099647	623325	3377954	474	7297	280	215	338	120	176	1436	118	672	786	611
HERB_1865	Kew Garden	1865	BEST	Chromosome	5p	Plus and Minus	4	660802	1171863	874948	670495	3378108	461	8639	285	192	344	160	140	1511	97	758	631	503
HERB_1865	Kew Garden	1865	BEST	Chromosome	5p	Plus and Minus	5	616812	1115231	968001	678042	3378086	713	7561	251	203	344	125	139	1375	95	701	563	760
HERB_1865	Kew Garden	1865	BEST	Plasmide pXAC33	3p	Plus	1	7807	9914	12925	6217	36863	238	20	10	22	8	6	19	18	37	17	22	12
HERB_1865	Kew Garden	1865	BEST	Plasmide pXAC33	3p	Plus	2	9716	11056	10988	5103	36863	149	10	15	10	6	9	20	14	35	15	18	15
HERB_1865	Kew Garden	1865	BEST	Plasmide pXAC33	3p	Plus	3	7819	10966	11764	6314	36863	95	17	14	4	13	9	11	13	28	12	27	14
HERB_1865	Kew Garden	1865	BEST	Plasmide pXAC33	3p	Plus	4	8133	9036	12197	7497	36863	145	19	10	15	14	6	5	17	33	18	19	11
HERB_1865	Kew Garden	1865	BEST	Plasmide pXAC33	3p	Plus	5	8493	9837	11377	7156	36863	100	20	13	5	13	3	10	14	29	19	15	14
HERB_1865	Kew Garden	1865	BEST	Plasmide pXAC33	3p	Minus	1	7593	10466	12339	6550	36948	219	20	25	14	14	11	20	21	38	26	19	15
HERB_1865	Kew Garden	1865	BEST	Plasmide pXAC33	3p	Minus	2	8877	11662	10772	5636	36947	133	15	16	9	18	10	28	19	41	19	15	9
HERB_1865	Kew Garden	1865	BEST	Plasmide pXAC33	3p	Minus	3	7403	11236	11349	6959	36947	97	7	25	9	23	8	14	11	40	16	27	12
HERB_1865	Kew Garden	1865	BEST	Plasmide pXAC33	3p	Minus	4	7660	9279	11966	8039	36944	113	10	16	8	19	6	14	18	33	15	19	8
HERB_1865	Kew Garden	1865	BEST	Plasmide pXAC33	3p	Minus	5	7853	9974	11422	7698	36947	105	10	19	9	16	7	8	22	37	21	21	9
HERB_1865	Kew Garden	1865	BEST	Plasmide pXAC33	3p	Plus and Minus	1	15400	20380	25264	12767	73811	457	40	35	36	22	17	39	39	75	43	41	27
HERB_1865	Kew Garden	1865	BEST	Plasmide pXAC33	3p	Plus and Minus	2	18593	22718	21760	10739	73810	282	25	31	19	24	19	48	33	76	34	33	24
HERB_1865	Kew Garden	1865	BEST	Plasmide pXAC33	3p	Plus and Minus	3	15222	22202	23113	13273	73810	192	24	39	13	36	17	25	24	68	28	54	26
HERB_1865	Kew Garden	1865	BEST	Plasmide pXAC33	3p	Plus and Minus	4	15793	18315	24163	15536	73807	258	29	26	23	33	12	19	35	66	33	38	19
HERB_1865	Kew Garden	1865	BEST	Plasmide pXAC33	3p	Plus and Minus	5	16346	19811	22799	14854	73810	205	30	32	14	29	10	18	36	66	40	36	23
HERB_1865	Kew Garden	1865	BEST	Plasmide pXAC33	5p	Plus	1	6497	12526	10370	7531	36924	20	228	16	22	13	16	6	18	10	26	25	12
HERB_1865	Kew Garden	1865	BEST	Plasmide pXAC33	5p	Plus	2	5516	10703	11683	9011	36913	14	137	10	8	22	11	8	14	14	20	24	14
HERB_1865	Kew Garden	1865	BEST	Plasmide pXAC33	5p	Plus	3	6883	11351	11250	7430	36914	9	98	10	11	17	8	11	27	10	13	12	13
HERB_1865	Kew Garden	1865	BEST	Plasmide pXAC33	5p	Plus	4	8074	12005	9143	7695	36917	11	113	11	11	9	4	8	23	7	11	16	12
HERB_1865	Kew Garden	1865	BEST	Plasmide pXAC33	5p	Plus	5	7725	11425	9906	7868	36924	11	105	9	12	11	5	6	13	6	11	10	13
HERB_1865	Kew Garden	1865	BEST	Plasmide pXAC33	5p	Minus	1	6110	12982	9899	7860	36851	26	237	24	10	19	8	12	14	5	17	19	12
HERB_1865	Kew Garden	1865	BEST	Plasmide pXAC33	5p	Minus	2	4963	10986	11102	9796	36847	6	151	11	7	20	11	12	24	1	20	18	10
HERB_1865	Kew Garden	1865	BEST	Plasmide pXAC33	5p	Minus	3	6297	11813	10989	7751	36850	16	98	10	10	9	3	16	24	3	11	14	14
HERB_1865	Kew Garden	1865	BEST	Plasmide pXAC33	5p	Minus	4	7593	12227	8865	8165	36850	18	148	16	8	19	6	7	22	4	11	7	10
HERB_1865	Kew Garden	1865	BEST	Plasmide pXAC33	5p	Minus	5	7140	11413	9755	8541	36849	22	104	6	8	12	6	5	25	2	12	13	7
HERB_1865	Kew Garden	1865	BEST	Plasmide pXAC33	5p	Plus and Minus	1	12607	25508	20269	15391	73775	46	465	40	32	32	24	18	32	15	43	44	24
HERB_1865	Kew Garden	1865	BEST	Plasmide pXAC33	5p	Plus and Minus	2	10479	21689	22785	18807	73760	20	288	21	15	42	22	20	38	15	40	42	24
HERB_1865	Kew Garden	1865	BEST	Plasmide pXAC33	5p	Plus and Minus	3	13180	23164	22239	15181	73764	25	196	20	21	26	11	27	51	13	24	26	27
HERB_1865	Kew Garden	1865	BEST	Plasmide pXAC33	5p	Plus and Minus	4	15667	24232	18008	15860	73767	29	261	27	19	28	10	15	45	11	22	23	22
HERB_1865	Kew Garden	1865	BEST	Plasmide pXAC33	5p	Plus and Minus	5	14865	22838	19661	16409	73773	33	209	15	20	23	11	11	38	8	23	23	20
HERB_1865	Kew Garden	1865	BEST	Plasmide pXAC64	3p	Plus	1	12796	17195	21729	11101	62821	392	26	39	36	25	9	43	44	55	29	33	33
HERB_1865	Kew Garden	1865	BEST	Plasmide pXAC64	3p	Plus	2	15266	19478	18697	9377	62818	236	27	28	40	26	7	37	29	46	23	48	9
HERB_1865	Kew Garden	1865	BEST	Plasmide pXAC64	3p	Plus	3	12417	18944	19629	11829	62819	168	24	32	19	30	12	29	27	44	24	41	22
HERB_1865	Kew Garden	1865	BEST	Plasmide pXAC64	3p	Plus	4	13061	15864	20403	13491	62819	199	38	27	24	23	7	20	27	39	18	36	20
HERB_1865	Kew Garden	1865	BEST	Plasmide pXAC64	3p	Plus	5	13388	17042	19504	12889	62823	173	26	24	24	27	6	22	36	48	31	24	20
HERB_1865	Kew Garden	1865	BEST	Plasmide pXAC64	3p	Minus	1	13628	17586	21641	10231	63086	395	28	32	52	23	5	32	52	50	26	42	20
HERB_1865	Kew Garden	1865	BEST	Plasmide pXAC64	3p	Minus	2	16085	19374	18689	8938	63086	226	22	46	32	17	8	33	37	41	14	33	30
HERB_1865	Kew Garden	1865	BEST	Plasmide pXAC64	3p	Minus	3	13409	18922	19940	10814	63085	151	29	39	22	27	6	23	20	41	17	39	18
HERB_1865	Kew Garden	1865	BEST	Plasmide pXAC64	3p	Minus	4	14132	15558	20614	12777	63081	220	28	30	25	26	3	16	27	53	28	24	15
HERB_1865	Kew Garden	1865	BEST	Plasmide pXAC64	3p	Minus	5	14105	17264	19646	12067	63082	148	39	32	20	23	5	18	22	53	16	32	13
HERB_1865	Kew Garden	1865	BEST	Plasmide pXAC64	3p	Plus and Minus	1	26424	34781	43370	21332	125907	787	54	71	88	48	14	75	96	105	55	75	53
HERB_1865	Kew Garden	1865	BEST	Plasmide pXAC64	3p	Plus and Minus	2	31351	38852	37386	18315	125904	462	49	74	72	43	15	70	66	87	37	81	39
HERB_1865	Kew Garden	1865	BEST	Plasmide pXAC64	3p	Plus and Minus	3	25826	37866	39569	22643	125904	319	53	71	41	57	18	52	47	85	41	80	40
HERB_1865	Kew Garden	1865	BEST	Plasmide pXAC64	3p	Plus and Minus	4	27193	31422	41017	26268	125900	419	66	57	49	49	10	36	54	92	46	60	35
HERB_1865	Kew Garden	1865	BEST	Plasmide pXAC64	3p	Plus and Minus	5	27493	34306	39150	24956	125905	321	65	56	44	50	11	40	58	101	47	56	33
HERB_1865	Kew Garden	1865	BEST	Plasmide pXAC64	5p	Plus	1	10144	21809	17443	13648	63044	36	405	54	27	16	5	23	21	11	22	33	26
HERB_1865	Kew Garden	1865	BEST	Plasmide pXAC64	5p	Plus	2	8798	18566	19373	16302	63039	21	232	30	28	26	2	16	35	8	27	23	27
HERB_1865	Kew Garden	1865	BEST	Plasmide pXAC64	5p	Plus	3	10660	19970	19023	13387	63040	33	157	31	24	10	2	15	26	11	15	23	15
HERB_1865	Kew Garden	1865	BEST	Plasmide pXAC64	5p	Plus	4	12872	20669	15278	14220	63039	31	218	27	19	18	7	7	35	6	11	15	15
HERB_1865	Kew Garden	1865	BEST	Plasmide pXAC64	5p	Plus	5	12137	19689	17028	14187	63041	32	150	24	22	11	2	12	36	7	15	24	15
HERB_1865	Kew Garden	1865	BEST	Plasmide pXAC64	5p	Minus	1	10951	21933	17060	12764	62708	25	396	41	38	16	6	12	33	17	16	37	29
HERB_1865	Kew Garden	1865	BEST	Plasmide pXAC64	5p	Minus	2	9046	18584	19607	15464	62701	31	235	43	18	9	12	24	21	17	25	32	17
HERB_1865	Kew Garden	1865	BEST	Plasmide pXAC64	5p	Minus	3	11784	19634	18907	12379	62704	28	172	18	23	8	11	11	39	16	16	24	18
HERB_1865	Kew Garden	1865	BEST	Plasmide pXAC64	5p	Minus	4	13549	20493	15545	13118	62705	41	197	21	21	3	4	17	38	7	15	16	18
HERB_1865	Kew Garden	1865	BEST	Plasmide pXAC64	5p	Minus	5	12910	19423	16928	13447	62708	28	181	23	15	7	3	4	31	10	11	26	20
HERB_1865	Kew Garden	1865	BEST	Plasmide pXAC64	5p	Plus and Minus	1	21095	43742	34503	26412	125752	61	801	95	65	32	11	35	54	28	38	70	55
HERB_1865	Kew Garden	1865	BEST	Plasmide pXAC64	5p	Plus and Minus	2	17844	37150	38980	31766	125740	52	467	73	46	35	14	40	56	25	52	55	44
HERB_1865	Kew Garden	1865	BEST	Plasmide pXAC64	5p	Plus and Minus	3	22444	39604	37930	25766	125744	61	329	49	47	18	13	26	65	27	31	47	33
HERB_1865	Kew Garden	1865	BEST	Plasmide pXAC64	5p	Plus and Minus	4	26421	41162	30823	27338	125744	72	415	48	40	21	11	24	73	13	26	31	33
HERB_1865	Kew Garden	1865	BEST	Plasmide pXAC64	5p	Plus and Minus	5	25047	39112	33956	27634	125749	60	331	47	37	18	5	16	67	17	26	50	35
HERB_1963	Kew Garden	1963	BEST	Chromosome	3p	Plus	1	312258	504078	670967	287487	1774790	8408	589	771	578	613	332	1081	1885	1389	1337	1155	728
HERB_1963	Kew Garden	1963	BEST	Chromosome	3p	Plus	2	370149	583894	578789	241955	1774787	6149	413	582	432	741	243	869	894	1153	512	1031	443
HERB_1963	Kew Garden	1963	BEST	Chromosome	3p	Plus	3	315204	588908	579490	291187	1774789	4605	387	486	337	694	241	646	787	1101	502	875	442
HERB_1963	Kew Garden	1963	BEST	Chromosome	3p	Plus	4	346020	488611	611169	328973	1774773	5557	369	464	259	805	180	452	667	1067	519	792	438
HERB_1963	Kew Garden	1963	BEST	Chromosome	3p	Plus	5	347504	534023	583476	309718	1774721	4385	693	392	223	784	140	387	713	1007	506	738	390
HERB_1963	Kew Garden	1963	BEST	Chromosome	3p	Minus	1	311846	505276	669640	287046	1773808	8300	580	750	532	555	306	1128	1945	1473	1403	1098	750
HERB_1963	Kew Garden	1963	BEST	Chromosome	3p	Minus	2	371118	581303	579618	241763	1773802	6221	367	658	388	713	256	880	837	1092	534	1025	459
HERB_1963	Kew Garden	1963	BEST	Chromosome	3p	Minus	3	314849	587483	579929	291531	1773792	4488	370	507	349	715	221	661	778	1083	506	887	420
HERB_1963	Kew Garden	1963	BEST	Chromosome	3p	Minus	4	346005	486868	612493	328354	1773720	5492	406	488	217	756	183	455	648	1058	492	807	416
HERB_1963	Kew Garden	1963	BEST	Chromosome	3p	Minus	5	346838	531930	585606	309299	1773673	4452	675	445	200	785	184	393	685	939	453	665	358
HERB_1963	Kew Garden	1963	BEST	Chromosome	3p	Plus and Minus	1	624104	1009354	1340607	574533	3548598	16708	1169	1521	1110	1168	638	2209	3830	2862	2740	2253	1478
HERB_1963	Kew Garden	1963	BEST	Chromosome	3p	Plus and Minus	2	741267	1165197	1158407	483718	3548589	12370	780	1240	820	1454	499	1749	1731	2245	1046	2056	902
HERB_1963	Kew Garden	1963	BEST	Chromosome	3p	Plus and Minus	3	630053	1176391	1159419	582718	3548581	9093	757	993	686	1409	462	1307	1565	2184	1008	1762	862
HERB_1963	Kew Garden	1963	BEST	Chromosome	3p	Plus and Minus	4	692025	975479	1223662	657327	3548493	11049	775	952	476	1561	363	907	1315	2125	1011	1599	854
HERB_1963	Kew Garden	1963	BEST	Chromosome	3p	Plus and Minus	5	694342	1065953	1169082	619017	3548394	8837	1368	837	423	1569	324	780	1398	1946	959	1403	748
HERB_1963	Kew Garden	1963	BEST	Chromosome	5p	Plus	1	284688	672199	501576	311275	1769738	588	8181	559	611	578	342	577	802	386	619	1109	672
HERB_1963	Kew Garden	1963	BEST	Chromosome	5p	Plus	2	239058	577556	580135	372762	1769511	365	6264	399	421	378	264	504	764	322	534	886	529
HERB_1963	Kew Garden	1963	BEST	Chromosome	5p	Plus	3	289845	578928	587217	313570	1769560	385	4513	354	298	327	183	359	850	248	353	659	430
HERB_1963	Kew Garden	1963	BEST	Chromosome	5p	Plus	4	328635	611795	482979	346121	1769530	397	5548	231	249	283	158	262	906	155	439	475	393
HERB_1963	Kew Garden	1963	BEST	Chromosome	5p	Plus	5	308893	584660	528970	346968	1769491	653	4500	233	229	234	111	186	730	140	371	403	434
HERB_1963	Kew Garden	1963	BEST	Chromosome	5p	Minus	1	285405	673261	500416	311965	1771047	566	8202	620	640	526	365	559	808	412	679	1066	701
HERB_1963	Kew Garden	1963	BEST	Chromosome	5p	Minus	2	239122	576839	582909	371975	1770845	418	6220	459	383	370	241	529	690	306	527	861	579
HERB_1963	Kew Garden	1963	BEST	Chromosome	5p	Minus	3	289790	578817	588427	313903	1770937	397	4630	372	280	342	184	404	809	231	386	664	463
HERB_1963	Kew Garden	1963	BEST	Chromosome	5p	Minus	4	329379	610617	485134	345825	1770955	353	5584	279	236	320	166	234	894	172	403	476	425
HERB_1963	Kew Garden	1963	BEST	Chromosome	5p	Minus	5	309225	582448	531312	347826	1770811	686	4432	247	175	235	142	205	756	147	353	448	419
HERB_1963	Kew Garden	1963	BEST	Chromosome	5p	Plus and Minus	1	570093	1345460	1001992	623240	3540785	1154	16383	1179	1251	1104	707	1136	1610	798	1298	2175	1373
HERB_1963	Kew Garden	1963	BEST	Chromosome	5p	Plus and Minus	2	478180	1154395	1163044	744737	3540356	783	12484	858	804	748	505	1033	1454	628	1061	1747	1108
HERB_1963	Kew Garden	1963	BEST	Chromosome	5p	Plus and Minus	3	579635	1157745	1175644	627473	3540497	782	9143	726	578	669	367	763	1659	479	739	1323	893
HERB_1963	Kew Garden	1963	BEST	Chromosome	5p	Plus and Minus	4	658014	1222412	968113	691946	3540485	750	11132	510	485	603	324	496	1800	327	842	951	818
HERB_1963	Kew Garden	1963	BEST	Chromosome	5p	Plus and Minus	5	618118	1167108	1060282	694794	3540302	1339	8932	480	404	469	253	391	1486	287	724	851	853
HERB_1963	Kew Garden	1963	BEST	Plasmide pXAC33	3p	Plus	1	10028	15382	20074	10265	55749	285	18	33	33	11	10	36	37	49	27	30	27
HERB_1963	Kew Garden	1963	BEST	Plasmide pXAC33	3p	Plus	2	12654	17343	17688	8066	55751	244	19	19	16	20	4	26	20	39	45	27	15
HERB_1963	Kew Garden	1963	BEST	Plasmide pXAC33	3p	Plus	3	11016	17168	18024	9543	55751	158	21	16	11	28	6	24	18	35	21	26	26
HERB_1963	Kew Garden	1963	BEST	Plasmide pXAC33	3p	Plus	4	12084	14542	18171	10953	55750	225	23	12	17	10	9	24	25	35	15	23	15
HERB_1963	Kew Garden	1963	BEST	Plasmide pXAC33	3p	Plus	5	12155	15665	17438	10492	55750	178	40	21	12	11	5	19	17	23	13	24	10
HERB_1963	Kew Garden	1963	BEST	Plasmide pXAC33	3p	Minus	1	10080	16226	19105	10628	56039	286	28	33	20	23	15	40	32	47	32	23	27
HERB_1963	Kew Garden	1963	BEST	Plasmide pXAC33	3p	Minus	2	12457	17975	17166	8438	56036	218	26	27	22	25	17	27	28	52	35	24	18
HERB_1963	Kew Garden	1963	BEST	Plasmide pXAC33	3p	Minus	3	10976	17449	17476	10136	56037	190	21	23	12	24	13	24	29	44	25	39	16
HERB_1963	Kew Garden	1963	BEST	Plasmide pXAC33	3p	Minus	4	11557	14856	18086	11537	56036	219	22	15	11	26	5	17	21	49	21	19	10
HERB_1963	Kew Garden	1963	BEST	Plasmide pXAC33	3p	Minus	5	12000	15940	17245	10853	56038	168	28	15	12	23	11	17	27	30	19	16	14
HERB_1963	Kew Garden	1963	BEST	Plasmide pXAC33	3p	Plus and Minus	1	20108	31608	39179	20893	111788	571	46	66	53	34	25	76	69	96	59	53	54
HERB_1963	Kew Garden	1963	BEST	Plasmide pXAC33	3p	Plus and Minus	2	25111	35318	34854	16504	111787	462	45	46	38	45	21	53	48	91	80	51	33
HERB_1963	Kew Garden	1963	BEST	Plasmide pXAC33	3p	Plus and Minus	3	21992	34617	35500	19679	111788	348	42	39	23	52	19	48	47	79	46	65	42
HERB_1963	Kew Garden	1963	BEST	Plasmide pXAC33	3p	Plus and Minus	4	23641	29398	36257	22490	111786	444	45	27	28	36	14	41	46	84	36	42	25
HERB_1963	Kew Garden	1963	BEST	Plasmide pXAC33	3p	Plus and Minus	5	24155	31605	34683	21345	111788	346	68	36	24	34	16	36	44	53	32	40	24
HERB_1963	Kew Garden	1963	BEST	Plasmide pXAC33	5p	Plus	1	10611	19150	16195	10068	56024	29	287	22	30	21	22	21	27	20	22	35	17
HERB_1963	Kew Garden	1963	BEST	Plasmide pXAC33	5p	Plus	2	8414	17161	18026	12419	56020	23	224	24	20	29	21	15	25	20	24	39	19
HERB_1963	Kew Garden	1963	BEST	Plasmide pXAC33	5p	Plus	3	10081	17461	17458	11021	56021	22	189	14	17	17	10	24	17	14	19	26	13
HERB_1963	Kew Garden	1963	BEST	Plasmide pXAC33	5p	Plus	4	11528	18128	14742	11621	56019	21	216	11	9	16	12	7	21	11	9	14	10
HERB_1963	Kew Garden	1963	BEST	Plasmide pXAC33	5p	Plus	5	10819	17242	15936	12026	56023	27	167	12	11	5	8	8	26	8	21	17	22
HERB_1963	Kew Garden	1963	BEST	Plasmide pXAC33	5p	Minus	1	10242	20196	15294	10014	55746	21	288	34	27	26	16	23	27	10	17	45	28
HERB_1963	Kew Garden	1963	BEST	Plasmide pXAC33	5p	Minus	2	7955	17711	17375	12699	55740	19	253	18	16	23	34	10	24	15	20	21	25
HERB_1963	Kew Garden	1963	BEST	Plasmide pXAC33	5p	Minus	3	9544	18037	17170	10995	55746	21	163	17	13	17	15	20	42	14	14	28	9
HERB_1963	Kew Garden	1963	BEST	Plasmide pXAC33	5p	Minus	4	10961	18245	14447	12094	55747	21	233	16	12	26	8	8	31	5	13	27	11
HERB_1963	Kew Garden	1963	BEST	Plasmide pXAC33	5p	Minus	5	10493	17459	15589	12201	55742	37	179	10	15	9	4	6	21	5	12	18	15
HERB_1963	Kew Garden	1963	BEST	Plasmide pXAC33	5p	Plus and Minus	1	20853	39346	31489	20082	111770	50	575	56	57	47	38	44	54	30	39	80	45
HERB_1963	Kew Garden	1963	BEST	Plasmide pXAC33	5p	Plus and Minus	2	16369	34872	35401	25118	111760	42	477	42	36	52	55	25	49	35	44	60	44
HERB_1963	Kew Garden	1963	BEST	Plasmide pXAC33	5p	Plus and Minus	3	19625	35498	34628	22016	111767	43	352	31	30	34	25	44	59	28	33	54	22
HERB_1963	Kew Garden	1963	BEST	Plasmide pXAC33	5p	Plus and Minus	4	22489	36373	29189	23715	111766	42	449	27	21	42	20	15	52	16	22	41	21
HERB_1963	Kew Garden	1963	BEST	Plasmide pXAC33	5p	Plus and Minus	5	21312	34701	31525	24227	111765	64	346	22	26	14	12	14	47	13	33	35	37
HERB_1963	Kew Garden	1963	BEST	Plasmide pXAC64	3p	Plus	1	11823	18913	24457	12972	68165	370	46	68	47	30	14	47	56	66	31	51	41
HERB_1963	Kew Garden	1963	BEST	Plasmide pXAC64	3p	Plus	2	14825	21525	21415	10398	68163	274	30	42	44	33	15	42	38	56	34	44	16
HERB_1963	Kew Garden	1963	BEST	Plasmide pXAC64	3p	Plus	3	12904	21159	21699	12401	68163	204	39	51	26	36	6	40	43	50	19	46	23
HERB_1963	Kew Garden	1963	BEST	Plasmide pXAC64	3p	Plus	4	13874	17888	22542	13860	68164	268	30	42	28	30	7	23	25	40	20	34	27
HERB_1963	Kew Garden	1963	BEST	Plasmide pXAC64	3p	Plus	5	14394	19532	20893	13343	68162	185	36	28	34	24	9	22	28	38	20	26	27
HERB_1963	Kew Garden	1963	BEST	Plasmide pXAC64	3p	Minus	1	12725	19348	23812	12171	68056	368	28	61	47	29	15	68	45	58	30	58	39
HERB_1963	Kew Garden	1963	BEST	Plasmide pXAC64	3p	Minus	2	15410	21368	21292	9986	68056	291	28	50	57	15	14	37	36	45	29	38	34
HERB_1963	Kew Garden	1963	BEST	Plasmide pXAC64	3p	Minus	3	13790	21017	21512	11735	68054	212	37	37	34	32	10	26	33	40	14	37	27
HERB_1963	Kew Garden	1963	BEST	Plasmide pXAC64	3p	Minus	4	14946	17772	22078	13256	68052	251	39	39	26	25	10	20	25	56	20	21	26
HERB_1963	Kew Garden	1963	BEST	Plasmide pXAC64	3p	Minus	5	14840	19322	21201	12688	68051	243	45	44	18	31	7	26	27	32	13	22	19
HERB_1963	Kew Garden	1963	BEST	Plasmide pXAC64	3p	Plus and Minus	1	24548	38261	48269	25143	136221	738	74	129	94	59	29	115	101	124	61	109	80
HERB_1963	Kew Garden	1963	BEST	Plasmide pXAC64	3p	Plus and Minus	2	30235	42893	42707	20384	136219	565	58	92	101	48	29	79	74	101	63	82	50
HERB_1963	Kew Garden	1963	BEST	Plasmide pXAC64	3p	Plus and Minus	3	26694	42176	43211	24136	136217	416	76	88	60	68	16	66	76	90	33	83	50
HERB_1963	Kew Garden	1963	BEST	Plasmide pXAC64	3p	Plus and Minus	4	28820	35660	44620	27116	136216	519	69	81	54	55	17	43	50	96	40	55	53
HERB_1963	Kew Garden	1963	BEST	Plasmide pXAC64	3p	Plus and Minus	5	29234	38854	42094	26031	136213	428	81	72	52	55	16	48	55	70	33	48	46
HERB_1963	Kew Garden	1963	BEST	Plasmide pXAC64	5p	Plus	1	12179	23895	19269	12721	68064	30	366	52	52	38	13	43	43	26	33	73	32
HERB_1963	Kew Garden	1963	BEST	Plasmide pXAC64	5p	Plus	2	9863	21293	21420	15482	68058	32	296	61	47	32	17	23	44	12	24	45	27
HERB_1963	Kew Garden	1963	BEST	Plasmide pXAC64	5p	Plus	3	11674	21518	21080	13786	68058	41	219	38	31	26	6	17	47	21	15	26	14
HERB_1963	Kew Garden	1963	BEST	Plasmide pXAC64	5p	Plus	4	13242	22169	17656	14988	68055	36	253	29	30	32	4	10	48	13	18	17	15
HERB_1963	Kew Garden	1963	BEST	Plasmide pXAC64	5p	Plus	5	12611	21285	19285	14873	68054	47	243	23	39	16	4	10	37	12	18	21	18
HERB_1963	Kew Garden	1963	BEST	Plasmide pXAC64	5p	Minus	1	12985	24543	18805	11796	68129	44	366	50	67	27	13	40	44	28	16	48	41
HERB_1963	Kew Garden	1963	BEST	Plasmide pXAC64	5p	Minus	2	10240	21431	21570	14874	68115	34	283	44	36	23	22	37	27	23	25	40	36
HERB_1963	Kew Garden	1963	BEST	Plasmide pXAC64	5p	Minus	3	12339	21709	21152	12924	68124	38	203	26	49	15	10	33	30	22	14	39	23
HERB_1963	Kew Garden	1963	BEST	Plasmide pXAC64	5p	Minus	4	13880	22560	17763	13925	68128	29	272	28	38	17	5	13	33	15	14	22	19
HERB_1963	Kew Garden	1963	BEST	Plasmide pXAC64	5p	Minus	5	13328	20888	19434	14472	68122	34	194	35	22	14	4	7	40	11	17	26	14
HERB_1963	Kew Garden	1963	BEST	Plasmide pXAC64	5p	Plus and Minus	1	25164	48438	38074	24517	136193	74	732	102	119	65	26	83	87	54	49	121	73
HERB_1963	Kew Garden	1963	BEST	Plasmide pXAC64	5p	Plus and Minus	2	20103	42724	42990	30356	136173	66	579	105	83	55	39	60	71	35	49	85	63
HERB_1963	Kew Garden	1963	BEST	Plasmide pXAC64	5p	Plus and Minus	3	24013	43227	42232	26710	136182	79	422	64	80	41	16	50	77	43	29	65	37
HERB_1963	Kew Garden	1963	BEST	Plasmide pXAC64	5p	Plus and Minus	4	27122	44729	35419	28913	136183	65	525	57	68	49	9	23	81	28	32	39	34
HERB_1963	Kew Garden	1963	BEST	Plasmide pXAC64	5p	Plus and Minus	5	25939	42173	38719	29345	136176	81	437	58	61	30	8	17	77	23	35	47	32
HERB_1922	US National Herbarium	1922	BEST	Chromosome	3p	Plus	1	1400231	1689481	2672686	1089146	6851544	32473	2202	2244	3190	1163	1776	3508	6180	2649	5285	4728	4806
HERB_1922	US National Herbarium	1922	BEST	Chromosome	3p	Plus	2	1515189	2130790	2215938	989529	6851446	22072	1887	1737	1426	1704	1703	2767	5515	2101	4512	4472	3801
HERB_1922	US National Herbarium	1922	BEST	Chromosome	3p	Plus	3	1214508	2215138	2228912	1192903	6851461	16709	2056	1459	1233	2112	1546	2189	5474	2040	4760	4078	4026
HERB_1922	US National Herbarium	1922	BEST	Chromosome	3p	Plus	4	1380800	1848278	2300493	1321845	6851416	19159	1993	1445	1076	2282	1513	1671	4568	1841	5049	3895	3948
HERB_1922	US National Herbarium	1922	BEST	Chromosome	3p	Plus	5	1358048	2022600	2290615	1180054	6851317	17388	2480	1351	1029	2484	1300	1608	5110	1647	4640	3820	3639
HERB_1922	US National Herbarium	1922	BEST	Chromosome	3p	Minus	1	1401063	1690869	2673163	1086909	6852004	32616	2203	2115	3209	1226	1769	3416	6195	2664	5217	4847	4788
HERB_1922	US National Herbarium	1922	BEST	Chromosome	3p	Minus	2	1512126	2126408	2220240	993110	6851884	22362	1888	1673	1549	1754	1740	2675	5530	2200	4629	4444	3888
HERB_1922	US National Herbarium	1922	BEST	Chromosome	3p	Minus	3	1215145	2206312	2232765	1197612	6851834	16879	2047	1518	1278	2100	1507	2246	5405	1945	4743	4002	4122
HERB_1922	US National Herbarium	1922	BEST	Chromosome	3p	Minus	4	1381592	1846387	2302262	1321417	6851658	19139	1981	1437	1089	2295	1475	1616	4615	1834	4984	3976	3944
HERB_1922	US National Herbarium	1922	BEST	Chromosome	3p	Minus	5	1356760	2016542	2294664	1183595	6851561	17317	2548	1363	1172	2482	1307	1580	5141	1603	4555	3795	3472
HERB_1922	US National Herbarium	1922	BEST	Chromosome	3p	Plus and Minus	1	2801294	3380350	5345849	2176055	13703548	65089	4405	4359	6399	2389	3545	6924	12375	5313	10502	9575	9594
HERB_1922	US National Herbarium	1922	BEST	Chromosome	3p	Plus and Minus	2	3027315	4257198	4436178	1982639	13703330	44434	3775	3410	2975	3458	3443	5442	11045	4301	9141	8916	7689
HERB_1922	US National Herbarium	1922	BEST	Chromosome	3p	Plus and Minus	3	2429653	4421450	4461677	2390515	13703295	33588	4103	2977	2511	4212	3053	4435	10879	3985	9503	8080	8148
HERB_1922	US National Herbarium	1922	BEST	Chromosome	3p	Plus and Minus	4	2762392	3694665	4602755	2643262	13703074	38298	3974	2882	2165	4577	2988	3287	9183	3675	10033	7871	7892
HERB_1922	US National Herbarium	1922	BEST	Chromosome	3p	Plus and Minus	5	2714808	4039142	4585279	2363649	13702878	34705	5028	2714	2201	4966	2607	3188	10251	3250	9195	7615	7111
HERB_1922	US National Herbarium	1922	BEST	Chromosome	5p	Plus	1	1084127	2679723	1680516	1403746	6848112	2199	32541	3475	2023	1980	2408	1861	4564	1151	6616	4761	4507
HERB_1922	US National Herbarium	1922	BEST	Chromosome	5p	Plus	2	988594	2217490	2124010	1517603	6847697	1940	22419	1703	1455	2930	1576	1487	5205	1276	5345	3771	3601
HERB_1922	US National Herbarium	1922	BEST	Chromosome	5p	Plus	3	1195924	2232337	2206773	1212886	6847920	2082	16877	1419	1265	2390	1165	1378	6079	872	3462	3539	2882
HERB_1922	US National Herbarium	1922	BEST	Chromosome	5p	Plus	4	1323778	2302005	1838664	1383378	6847825	2003	19194	1201	1200	3039	1267	936	5546	680	4152	2862	2619
HERB_1922	US National Herbarium	1922	BEST	Chromosome	5p	Plus	5	1182654	2294369	2011739	1358868	6847630	2534	17363	1234	1096	2362	1137	864	4770	611	3783	2954	2928
HERB_1922	US National Herbarium	1922	BEST	Chromosome	5p	Minus	1	1086592	2679374	1678933	1402848	6847747	2194	32380	3438	2072	2070	2309	1740	4613	1111	6549	4724	4444
HERB_1922	US National Herbarium	1922	BEST	Chromosome	5p	Minus	2	984716	2212966	2128513	1521207	6847402	1942	22097	1562	1501	2859	1473	1534	5246	1322	5316	3848	3651
HERB_1922	US National Herbarium	1922	BEST	Chromosome	5p	Minus	3	1191111	2228739	2215778	1212006	6847634	2080	16719	1375	1228	2518	1178	1311	6259	914	3516	3367	2884
HERB_1922	US National Herbarium	1922	BEST	Chromosome	5p	Minus	4	1324212	2300348	1840850	1382262	6847672	2032	19199	1167	1175	3094	1308	952	5597	660	3949	2860	2621
HERB_1922	US National Herbarium	1922	BEST	Chromosome	5p	Minus	5	1179073	2290332	2017816	1360190	6847411	2497	17377	1127	1101	2380	1167	813	4881	583	3815	2867	2866
HERB_1922	US National Herbarium	1922	BEST	Chromosome	5p	Plus and Minus	1	2170719	5359097	3359449	2806594	13695859	4393	64921	6913	4095	4050	4717	3601	9177	2262	13165	9485	8951
HERB_1922	US National Herbarium	1922	BEST	Chromosome	5p	Plus and Minus	2	1973310	4430456	4252523	3038810	13695099	3882	44516	3265	2956	5789	3049	3021	10451	2598	10661	7619	7252
HERB_1922	US National Herbarium	1922	BEST	Chromosome	5p	Plus and Minus	3	2387035	4461076	4422551	2424892	13695554	4162	33596	2794	2493	4908	2343	2689	12338	1786	6978	6906	5766
HERB_1922	US National Herbarium	1922	BEST	Chromosome	5p	Plus and Minus	4	2647990	4602353	3679514	2765640	13695497	4035	38393	2368	2375	6133	2575	1888	11143	1340	8101	5722	5240
HERB_1922	US National Herbarium	1922	BEST	Chromosome	5p	Plus and Minus	5	2361727	4584701	4029555	2719058	13695041	5031	34740	2361	2197	4742	2304	1677	9651	1194	7598	5821	5794
HERB_1922	US National Herbarium	1922	BEST	Plasmide pXAC33	3p	Plus	1	18859	23331	34230	17321	93741	538	113	91	79	18	31	76	80	67	101	76	86
HERB_1922	US National Herbarium	1922	BEST	Plasmide pXAC33	3p	Plus	2	21585	28223	29495	14435	93738	411	76	43	55	21	20	62	78	82	75	69	55
HERB_1922	US National Herbarium	1922	BEST	Plasmide pXAC33	3p	Plus	3	18090	28470	29998	17175	93733	334	72	43	29	31	36	37	60	47	85	60	60
HERB_1922	US National Herbarium	1922	BEST	Plasmide pXAC33	3p	Plus	4	20071	25555	29621	18487	93734	322	110	64	39	23	19	49	60	46	68	65	40
HERB_1922	US National Herbarium	1922	BEST	Plasmide pXAC33	3p	Plus	5	19994	26813	29303	17625	93735	307	67	37	46	25	23	42	63	48	58	62	35
HERB_1922	US National Herbarium	1922	BEST	Plasmide pXAC33	3p	Minus	1	19082	24609	33096	16874	93661	552	56	48	83	44	46	79	106	71	95	95	107
HERB_1922	US National Herbarium	1922	BEST	Plasmide pXAC33	3p	Minus	2	20879	28542	29448	14789	93658	441	40	49	94	42	54	75	93	68	96	94	56
HERB_1922	US National Herbarium	1922	BEST	Plasmide pXAC33	3p	Minus	3	18436	28106	29450	17666	93658	319	30	29	65	30	50	35	78	67	81	61	68
HERB_1922	US National Herbarium	1922	BEST	Plasmide pXAC33	3p	Minus	4	19210	25515	29627	19289	93641	376	51	45	53	31	24	32	47	63	85	81	72
HERB_1922	US National Herbarium	1922	BEST	Plasmide pXAC33	3p	Minus	5	19479	26908	29367	17890	93644	293	44	41	60	28	38	48	71	33	68	68	54
HERB_1922	US National Herbarium	1922	BEST	Plasmide pXAC33	3p	Plus and Minus	1	37941	47940	67326	34195	187402	1090	169	139	162	62	77	155	186	138	196	171	193
HERB_1922	US National Herbarium	1922	BEST	Plasmide pXAC33	3p	Plus and Minus	2	42464	56765	58943	29224	187396	852	116	92	149	63	74	137	171	150	171	163	111
HERB_1922	US National Herbarium	1922	BEST	Plasmide pXAC33	3p	Plus and Minus	3	36526	56576	59448	34841	187391	653	102	72	94	61	86	72	138	114	166	121	128
HERB_1922	US National Herbarium	1922	BEST	Plasmide pXAC33	3p	Plus and Minus	4	39281	51070	59248	37776	187375	698	161	109	92	54	43	81	107	109	153	146	112
HERB_1922	US National Herbarium	1922	BEST	Plasmide pXAC33	3p	Plus and Minus	5	39473	53721	58670	35515	187379	600	111	78	106	53	61	90	134	81	126	130	89
HERB_1922	US National Herbarium	1922	BEST	Plasmide pXAC33	5p	Plus	1	16808	33220	24522	19146	93696	53	555	83	44	61	77	53	99	43	104	99	91
HERB_1922	US National Herbarium	1922	BEST	Plasmide pXAC33	5p	Plus	2	14722	29482	28536	20940	93680	41	445	97	47	73	54	64	81	45	97	83	71
[truncated: 313 more rows]

## Sheet: Fig S3
#NEXUS
begin trees;
[truncated: 2 more rows]

## Sheet: Fig S4
#NEXUS
begin trees;
[truncated: 3 more rows]

[truncated: 3 more sheets: Fig S5A, Fig S5B, Fig S6]
